# Supplementary material for: Crystal structure and Hirshfeld surface analysis of 4,4′-(propane-1,3-diyl)bis(4H-1,2,4-triazol-1-ium) penta­fluorido­oxidovanadate(V)
Source: Acta Crystallogr E Crystallogr Commun. 2020 May 1;76(Pt 6):780–4. doi: 10.1107/S205698902000585X (PMC7274005; doi:10.1107/S205698902000585X)
Supplement: Supplementary file 1 [file e-76-00780-sup1.cif]

##############################################################################
#                                                                            #
# This CIF contains the data in a paper accepted for publication in          #
# Acta Crystallographica Section E. It conforms to the requirements of       #
# Notes for Authors for Acta Crystallographica Section E, and has been       #
# peer reviewed under the auspices of the IUCr Commission on Journals.       #
#                                                                            #
# Full details of the Crystallographic Information File format               #
# are given in the paper "The Crystallographic Information File (CIF):       #
# a New Standard Archive File for Crystallography" by S. R. Hall, F. H.      #
# Allen and I. D. Brown [Acta Cryst. (1991), A47, 655-685].                  #
#                                                                            #
# The current version of the core CIF dictionary is obtainable from          #
# ftp://ftp.iucr.org/pub/cif_core.dic.                                       #
#                                                                            #
# Software is freely available for graphical display of the structure(s)     #
# in this CIF. For information consult the CIF software page                 #
# http://www.iucr.org/resources/cif/software.                                #
#                                                                            #
# This file may be used for bona fide research purposes within the           #
# scientific community so long as proper attribution is given to the journal # 
# article from which it was obtained.                                        #
#                                                                            #
##############################################################################
data_global
_audit_creation_method     'SHELXL-2018/1'
_journal_date_recd_electronic     2020-04-21
_journal_date_accepted     2020-04-28
_journal_name_full     'Acta Crystallographica, Section E'
_journal_year     2020
_journal_volume     76
_journal_issue      6
_journal_page_first     780
_journal_page_last     784
_journal_paper_category     GM
_journal_paper_doi     10.1107/S205698902000585X
_journal_coeditor_code     HB7908
_publ_contact_author_name     'Dr Ganna A. Senchyk'
_publ_contact_author_address
;
Inorganic Chemistry Department
National Taras Shevchenko University of Kyiv
Volodymyrska Str. 64/13
Kyiv 01601
Ukraine
;
_publ_contact_author_email     senchyk.ganna@gmail.com
_publ_contact_author_fax     ?
_publ_contact_author_phone     ?
_publ_section_title
;
Crystal structure and Hirshfeld surface analysis of
4,4'-(propane-1,3-diyl)bis(4<i>H</i>-1,2,4-triazol-1-ium)
pentafluoridooxidovanadate(V)
;
loop_
    _publ_author_name
    _publ_author_footnote
    _publ_author_address
    'Senchyk, Ganna A.' ?
;
Inorganic Chemistry Department
National Taras Shevchenko University of Kyiv
Volodymyrska Str. 64/13
01601 Kyiv
Ukraine
;
    'Lysenko, Andrey B.' ?
;
Inorganic Chemistry Department
National Taras Shevchenko University of Kyiv
Volodymyrska Str. 64/13
01601 Kyiv
Ukraine
;
    'Krautscheid, Harald' ?
;
Institute of Inorganic Chemistry
Leipzig University
Johannisallee 29
D-04103 Leipzig
Germany
;
    'Domasevitch, Kostiantyn V.' ?
;
Inorganic Chemistry Department
National Taras Shevchenko University of Kyiv
Volodymyrska Str. 64/13
01601 Kyiv
Ukraine
;
_publ_section_synopsis
;
In the structure of the title salt, second-order Jahn--Teller distortion of the
coordination octahedra around V ions is reflected by coexistence of short
V---O bonds and <i>trans</i>-positioned long V---F bonds, with four equatorial
V---F distances being intermediate in magnitude. Hydrogen bonding of the
anions is restricted to F-atom acceptors only, with particularly strong
N--H...F interactions [N...F = 2.5072(15) \%A] established by axial and
<i>cis</i>-positioned equatorial F atoms.
;
data_I
_audit_creation_method     'SHELXL-2018/1'
_chemical_name_systematic
;
4,4'-(Propane-1,3-diyl)bis(4<i>H</i>-1,2,4-triazol-1-ium)
pentafluoridooxidovanadate(V)
;
_chemical_name_common     ?
_chemical_formula_moiety     'C7 H12 N6 2+, F5 O V 2-'
_chemical_formula_sum     'C7 H12 F5 N6 O V'
_chemical_formula_iupac     '(C7 H12 N6) [V F5 O]'
_chemical_formula_weight     342.17
_chemical_melting_point     ?
_space_group_crystal_system     monoclinic
_space_group_name_H-M_alt     'P 21/n'
_space_group_name_Hall     '-P 2yn'
loop_
    _space_group_symop_operation_xyz
    'x, y, z'
    '-x+1/2, y+1/2, -z+1/2'
    '-x, -y, -z'
    'x-1/2, -y-1/2, z-1/2'
_cell_length_a     6.5915(4)
_cell_length_b     12.1969(10)
_cell_length_c     15.5669(10)
_cell_angle_alpha     90
_cell_angle_beta     97.617(8)
_cell_angle_gamma     90
_cell_volume     1240.47(15)
_cell_formula_units_Z     4
_cell_measurement_reflns_used     8000
_cell_measurement_theta_min     3.221
_cell_measurement_theta_max     28.114
_cell_measurement_temperature     213(2)
_exptl_crystal_description     prism
_exptl_crystal_colour     colorless
_exptl_crystal_size_max     0.250
_exptl_crystal_size_mid     0.220
_exptl_crystal_size_min     0.200
_exptl_crystal_density_diffrn     1.832
_exptl_crystal_F_000     688
_exptl_absorpt_coefficient_mu     0.869
_exptl_absorpt_correction_type     numerical
_exptl_absorpt_process_details
;
[X-RED (Stoe & Cie, 2001) and X-SHAPE (Stoe & Cie, 1999)]
;
_exptl_absorpt_correction_T_min     0.2718
_exptl_absorpt_correction_T_max     0.3025
_diffrn_ambient_temperature     213(2)
_diffrn_source     'fine-focus sealed tube'
_diffrn_radiation_type     MoK\a
_diffrn_radiation_wavelength     0.71073
_diffrn_measurement_device_type     'Stoe Image plate diffraction system'
_diffrn_measurement_method     '\f oscillation scans'
_diffrn_reflns_number     10733
_diffrn_reflns_av_R_equivalents     0.0282
_diffrn_reflns_av_unetI/netI     0.0220
_diffrn_reflns_theta_min     3.221
_diffrn_reflns_theta_max     28.114
_diffrn_reflns_theta_full     25.242
_diffrn_measured_fraction_theta_max     0.980
_diffrn_measured_fraction_theta_full     0.989
_diffrn_reflns_limit_h_min     -7
_diffrn_reflns_limit_h_max     8
_diffrn_reflns_limit_k_min     -16
_diffrn_reflns_limit_k_max     16
_diffrn_reflns_limit_l_min     -19
_diffrn_reflns_limit_l_max     19
_refine_special_details     ?
_reflns_number_total     2965
_reflns_number_gt     2513
_reflns_threshold_expression     'I > 2\s(I)'
_refine_ls_structure_factor_coef     Fsqd
_refine_ls_matrix_type     full
_refine_ls_R_factor_all     0.0317
_refine_ls_R_factor_gt     0.0279
_refine_ls_wR_factor_gt     0.0788
_refine_ls_wR_factor_ref     0.0799
_refine_ls_goodness_of_fit_ref     1.006
_refine_ls_restrained_S_all     1.006
_refine_ls_number_reflns     2965
_refine_ls_number_parameters     181
_refine_ls_number_restraints     0
_refine_ls_hydrogen_treatment     constr
_refine_ls_weighting_scheme     calc
_refine_ls_weighting_details
                      'w=1/[\s^2^(Fo^2^)+(0.0603P)^2^] where P=(Fo^2^+2Fc^2^)/3'
_atom_sites_solution_hydrogens     difmap
_atom_sites_solution_primary     direct
_atom_sites_solution_secondary     difmap
_refine_ls_shift/su_max     0.000
_refine_ls_shift/su_mean     0.000
_refine_diff_density_max     0.367
_refine_diff_density_min     -0.278
_refine_ls_extinction_method     none
_refine_ls_extinction_coef     .
loop_
    _atom_type_symbol
    _atom_type_description
    _atom_type_scat_dispersion_real
    _atom_type_scat_dispersion_imag
    _atom_type_scat_source
    'C' 'C' 0.0033 0.0016
                         'International Tables Vol C Tables 4.2.6.8 and 6.1.1.4'
    'H' 'H' 0.0000 0.0000
                         'International Tables Vol C Tables 4.2.6.8 and 6.1.1.4'
    'N' 'N' 0.0061 0.0033
                         'International Tables Vol C Tables 4.2.6.8 and 6.1.1.4'
    'O' 'O' 0.0106 0.0060
                         'International Tables Vol C Tables 4.2.6.8 and 6.1.1.4'
    'F' 'F' 0.0171 0.0103
                         'International Tables Vol C Tables 4.2.6.8 and 6.1.1.4'
    'V' 'V' 0.3005 0.5294
                         'International Tables Vol C Tables 4.2.6.8 and 6.1.1.4'
_computing_data_collection
;
IPDS Software (Stoe & Cie, 2000)
;
_computing_cell_refinement
;
IPDS Software (Stoe & Cie, 2000)
;
_computing_data_reduction
;
IPDS Software (Stoe & Cie, 2000)
;
_computing_structure_solution
;
SHELXS-97 (Sheldrick, 2008)
;
_computing_structure_refinement
;
<i>SHELXL2018/1</i> (Sheldrick, 2015)
;
_computing_molecular_graphics
;
Diamond (Brandenburg, 1999)
;
_computing_publication_material
;
WinGX  (Farrugia, 2012)
;
loop_
    _atom_site_type_symbol
    _atom_site_label
    _atom_site_fract_x
    _atom_site_fract_y
    _atom_site_fract_z
    _atom_site_U_iso_or_equiv
    _atom_site_adp_type
    _atom_site_calc_flag
    _atom_site_occupancy
    _atom_site_disorder_assembly
    _atom_site_disorder_group
    V V1 0.13004(4) 0.20736(2) 0.37557(2) 0.02234(9) Uani d 1 . .
    O O1 -0.0838(2) 0.25118(10) 0.33158(9) 0.0429(3) Uani d 1 . .
    F F1 0.41341(13) 0.14981(7) 0.43607(6) 0.0320(2) Uani d 1 . .
    F F2 0.18077(15) 0.11480(7) 0.29038(6) 0.0361(2) Uani d 1 . .
    F F3 0.28439(17) 0.31538(8) 0.33574(7) 0.0422(2) Uani d 1 . .
    F F4 0.14112(15) 0.29233(6) 0.47771(6) 0.0310(2) Uani d 1 . .
    F F5 0.03593(14) 0.09762(7) 0.43649(6) 0.0329(2) Uani d 1 . .
    N N1 0.27600(18) -0.00076(9) 0.03807(8) 0.0250(2) Uani d 1 . .
    H H1N 0.317783 -0.068386 0.043251 0.038 Uiso calc 1 . .
    N N2 0.2150(2) 0.04943(10) -0.03920(8) 0.0290(3) Uani d 1 . .
    N N3 0.19669(16) 0.16124(9) 0.07027(8) 0.0214(2) Uani d 1 . .
    N N4 0.88170(17) 0.52627(10) 0.14823(8) 0.0260(3) Uani d 1 . .
    H H2N 0.961582 0.566665 0.121121 0.039 Uiso calc 1 . .
    N N5 0.8618(2) 0.53656(11) 0.23383(9) 0.0333(3) Uani d 1 . .
    N N6 0.66746(17) 0.40329(9) 0.17358(8) 0.0237(2) Uani d 1 . .
    C C1 0.2642(2) 0.06477(11) 0.10324(10) 0.0262(3) Uani d 1 . .
    H H1 0.296938 0.047489 0.162296 0.031 Uiso calc 1 . .
    C C2 0.1676(2) 0.14804(11) -0.01688(10) 0.0283(3) Uani d 1 . .
    H H2 0.119140 0.203342 -0.056412 0.034 Uiso calc 1 . .
    C C3 0.7655(2) 0.44809(10) 0.11223(9) 0.0238(3) Uani d 1 . .
    H H3 0.752834 0.426919 0.053704 0.029 Uiso calc 1 . .
    C C4 0.7297(2) 0.46124(12) 0.24712(10) 0.0312(3) Uani d 1 . .
    H H4 0.682993 0.448455 0.300737 0.037 Uiso calc 1 . .
    C C5 0.1521(2) 0.26078(11) 0.11809(10) 0.0261(3) Uani d 1 . .
    H H5A 0.139985 0.240949 0.178200 0.031 Uiso calc 1 . .
    H H5B 0.020264 0.290896 0.092153 0.031 Uiso calc 1 . .
    C C6 0.3158(2) 0.34849(11) 0.11766(10) 0.0270(3) Uani d 1 . .
    H H6A 0.330379 0.367237 0.057561 0.032 Uiso calc 1 . .
    H H6B 0.272302 0.414699 0.145844 0.032 Uiso calc 1 . .
    C C7 0.5216(2) 0.31175(11) 0.16388(10) 0.0274(3) Uani d 1 . .
    H H7A 0.504179 0.282923 0.221218 0.033 Uiso calc 1 . .
    H H7B 0.575771 0.252713 0.130794 0.033 Uiso calc 1 . .
loop_
    _atom_site_aniso_label
    _atom_site_aniso_U_11
    _atom_site_aniso_U_22
    _atom_site_aniso_U_33
    _atom_site_aniso_U_12
    _atom_site_aniso_U_13
    _atom_site_aniso_U_23
    V1 0.03279(14) 0.01556(13) 0.01820(14) 0.00023(8) 0.00168(9) 0.00033(7)
    O1 0.0483(7) 0.0392(6) 0.0376(7) 0.0135(5) -0.0074(5) 0.0005(5)
    F1 0.0311(4) 0.0312(4) 0.0318(5) 0.0036(3) -0.0028(4) -0.0077(3)
    F2 0.0530(5) 0.0307(4) 0.0234(5) 0.0052(4) 0.0009(4) -0.0081(3)
    F3 0.0674(7) 0.0296(4) 0.0319(6) -0.0133(4) 0.0154(5) 0.0046(4)
    F4 0.0505(5) 0.0198(4) 0.0241(5) -0.0032(3) 0.0097(4) -0.0041(3)
    F5 0.0405(5) 0.0260(4) 0.0308(5) -0.0120(3) -0.0003(4) 0.0041(3)
    N1 0.0291(6) 0.0180(5) 0.0274(7) 0.0027(4) 0.0017(4) 0.0023(4)
    N2 0.0369(6) 0.0267(6) 0.0231(7) 0.0030(5) 0.0026(5) 0.0002(5)
    N3 0.0229(5) 0.0179(5) 0.0229(6) 0.0006(4) 0.0015(4) 0.0021(4)
    N4 0.0254(5) 0.0254(5) 0.0260(7) 0.0005(4) -0.0005(4) 0.0025(5)
    N5 0.0408(7) 0.0314(6) 0.0256(7) -0.0024(5) -0.0034(5) -0.0038(5)
    N6 0.0277(5) 0.0211(5) 0.0217(6) 0.0023(4) 0.0009(4) 0.0009(4)
    C1 0.0306(7) 0.0219(6) 0.0248(8) 0.0025(5) -0.0012(5) 0.0043(5)
    C2 0.0376(7) 0.0240(6) 0.0226(8) 0.0046(5) 0.0018(6) 0.0046(5)
    C3 0.0260(6) 0.0222(6) 0.0223(7) 0.0036(5) 0.0005(5) 0.0009(5)
    C4 0.0409(8) 0.0315(7) 0.0205(8) 0.0012(6) 0.0020(6) -0.0014(6)
    C5 0.0300(7) 0.0210(6) 0.0279(8) 0.0020(5) 0.0057(5) -0.0026(5)
    C6 0.0329(7) 0.0177(6) 0.0291(8) 0.0017(5) -0.0008(5) 0.0010(5)
    C7 0.0303(7) 0.0195(6) 0.0319(8) -0.0005(5) 0.0016(6) 0.0035(5)
_geom_special_details
;
 All esds (except the esd in the dihedral angle between two l.s. planes)
 are estimated using the full covariance matrix.  The cell esds are taken
 into account individually in the estimation of esds in distances, angles
 and torsion angles; correlations between esds in cell parameters are only
 used when they are defined by crystal symmetry.  An approximate (isotropic)
 treatment of cell esds is used for estimating esds involving l.s. planes.
;
loop_
    _geom_bond_atom_site_label_1
    _geom_bond_atom_site_label_2
    _geom_bond_site_symmetry_2
    _geom_bond_distance
    _geom_bond_publ_flag
    V1 O1 . 1.5767(12) y
    V1 F5 . 1.7977(9) y
    V1 F2 . 1.8062(9) y
    V1 F3 . 1.8228(10) y
    V1 F4 . 1.8913(9) y
    V1 F1 . 2.0981(9) y
    N1 C1 . 1.3019(19) ?
    N1 N2 . 1.3621(18) ?
    N1 H1N . 0.8700 ?
    N2 C2 . 1.3014(19) ?
    N3 C1 . 1.3361(16) ?
    N3 C2 . 1.354(2) ?
    N3 C5 . 1.4740(17) ?
    N4 C3 . 1.3022(17) ?
    N4 N5 . 1.362(2) ?
    N4 H2N . 0.8700 ?
    N5 C4 . 1.301(2) ?
    N6 C3 . 1.3387(19) ?
    N6 C4 . 1.3615(19) ?
    N6 C7 . 1.4683(17) ?
    C1 H1 . 0.9400 ?
    C2 H2 . 0.9400 ?
    C3 H3 . 0.9400 ?
    C4 H4 . 0.9400 ?
    C5 C6 . 1.5201(19) ?
    C5 H5A . 0.9800 ?
    C5 H5B . 0.9800 ?
    C6 C7 . 1.5160(19) ?
    C6 H6A . 0.9800 ?
    C6 H6B . 0.9800 ?
    C7 H7A . 0.9800 ?
    C7 H7B . 0.9800 ?
loop_
    _geom_angle_atom_site_label_1
    _geom_angle_atom_site_label_2
    _geom_angle_atom_site_label_3
    _geom_angle_site_symmetry_1
    _geom_angle_site_symmetry_3
    _geom_angle
    _geom_angle_publ_flag
    O1 V1 F5 . . 97.49(6) y
    O1 V1 F2 . . 97.75(6) y
    F5 V1 F2 . . 91.86(5) y
    O1 V1 F3 . . 96.57(6) y
    F5 V1 F3 . . 164.75(5) y
    F2 V1 F3 . . 92.06(5) y
    O1 V1 F4 . . 96.44(6) y
    F5 V1 F4 . . 86.68(4) y
    F2 V1 F4 . . 165.81(4) y
    F3 V1 F4 . . 85.92(4) y
    O1 V1 F1 . . 179.08(6) y
    F5 V1 F1 . . 82.13(4) ?
    F2 V1 F1 . . 83.11(4) ?
    F3 V1 F1 . . 83.73(5) ?
    F4 V1 F1 . . 82.71(4) ?
    C1 N1 N2 . . 111.79(11) y
    C1 N1 H1N . . 124.1 ?
    N2 N1 H1N . . 124.1 ?
    C2 N2 N1 . . 103.46(12) y
    C1 N3 C2 . . 106.01(12) ?
    C1 N3 C5 . . 127.58(13) ?
    C2 N3 C5 . . 126.34(12) ?
    C3 N4 N5 . . 111.17(12) y
    C3 N4 H2N . . 124.4 ?
    N5 N4 H2N . . 124.4 ?
    C4 N5 N4 . . 104.11(12) y
    C3 N6 C4 . . 105.54(12) ?
    C3 N6 C7 . . 127.50(12) ?
    C4 N6 C7 . . 126.96(13) ?
    N1 C1 N3 . . 107.01(12) ?
    N1 C1 H1 . . 126.5 ?
    N3 C1 H1 . . 126.5 ?
    N2 C2 N3 . . 111.73(13) ?
    N2 C2 H2 . . 124.1 ?
    N3 C2 H2 . . 124.1 ?
    N4 C3 N6 . . 107.69(13) ?
    N4 C3 H3 . . 126.2 ?
    N6 C3 H3 . . 126.2 ?
    N5 C4 N6 . . 111.47(14) ?
    N5 C4 H4 . . 124.3 ?
    N6 C4 H4 . . 124.3 ?
    N3 C5 C6 . . 112.85(12) ?
    N3 C5 H5A . . 109.0 ?
    C6 C5 H5A . . 109.0 ?
    N3 C5 H5B . . 109.0 ?
    C6 C5 H5B . . 109.0 ?
    H5A C5 H5B . . 107.8 ?
    C7 C6 C5 . . 112.37(11) ?
    C7 C6 H6A . . 109.1 ?
    C5 C6 H6A . . 109.1 ?
    C7 C6 H6B . . 109.1 ?
    C5 C6 H6B . . 109.1 ?
    H6A C6 H6B . . 107.9 ?
    N6 C7 C6 . . 110.88(11) ?
    N6 C7 H7A . . 109.5 ?
    C6 C7 H7A . . 109.5 ?
    N6 C7 H7B . . 109.5 ?
    C6 C7 H7B . . 109.5 ?
    H7A C7 H7B . . 108.1 ?
loop_
    _geom_torsion_atom_site_label_1
    _geom_torsion_atom_site_label_2
    _geom_torsion_atom_site_label_3
    _geom_torsion_atom_site_label_4
    _geom_torsion_site_symmetry_1
    _geom_torsion_site_symmetry_2
    _geom_torsion_site_symmetry_3
    _geom_torsion_site_symmetry_4
    _geom_torsion
    _geom_torsion_publ_flag
    C1 N1 N2 C2 . . . . 0.38(16) ?
    C3 N4 N5 C4 . . . . 0.12(16) ?
    N2 N1 C1 N3 . . . . -0.72(16) ?
    C2 N3 C1 N1 . . . . 0.74(15) ?
    C5 N3 C1 N1 . . . . 177.92(12) ?
    N1 N2 C2 N3 . . . . 0.11(16) ?
    C1 N3 C2 N2 . . . . -0.54(17) ?
    C5 N3 C2 N2 . . . . -177.76(13) ?
    N5 N4 C3 N6 . . . . -0.88(15) ?
    C4 N6 C3 N4 . . . . 1.23(14) ?
    C7 N6 C3 N4 . . . . -179.39(12) ?
    N4 N5 C4 N6 . . . . 0.68(17) ?
    C3 N6 C4 N5 . . . . -1.21(16) ?
    C7 N6 C4 N5 . . . . 179.41(12) ?
    C1 N3 C5 C6 . . . . 104.60(16) ?
    C2 N3 C5 C6 . . . . -78.76(17) ?
    N3 C5 C6 C7 . . . . -63.73(17) y
    C3 N6 C7 C6 . . . . -75.14(17) ?
    C4 N6 C7 C6 . . . . 104.11(16) ?
    C5 C6 C7 N6 . . . . -171.58(12) y
loop_
    _geom_hbond_atom_site_label_D
    _geom_hbond_atom_site_label_H
    _geom_hbond_atom_site_label_A
    _geom_hbond_site_symmetry_A
    _geom_hbond_distance_DH
    _geom_hbond_distance_HA
    _geom_hbond_distance_DA
    _geom_hbond_angle_DHA
    _geom_hbond_publ_flag
    N1 H1N F4 2_545 0.87 1.76 2.6007(14) 163 yes
    N4 H2N F1 2_655 0.87 1.64 2.5072(15) 173 yes
    C1 H1 F2 . 0.94 2.37 3.0962(18) 133 yes
    C1 H1 N5 2_645 0.94 2.59 3.3122(19) 134 yes
    C2 H2 F1 4_565 0.94 2.24 3.0163(16) 139 yes
    C3 H3 F1 4_665 0.94 2.42 3.2565(18) 148 yes
    C3 H3 F5 4_665 0.94 2.18 2.9980(17) 144 yes
    C4 H4 N2 4_666 0.94 2.47 3.343(2) 154 yes
    C5 H5A F2 . 0.98 2.32 3.2039(18) 150 yes
    C5 H5B F1 4_565 0.98 2.54 3.2422(18) 128 yes
    C6 H6A F5 4_665 0.98 2.50 3.4021(19) 153 yes
    C7 H7A F3 . 0.98 2.47 3.2728(19) 139 yes
    C7 H7B F4 4_665 0.98 2.54 3.3522(19) 141 yes
_shelx_space_group_comment
;
The symmetry employed for this shelxl refinement is uniquely defined
by the following loop, which should always be used as a source of
symmetry information in preference to the above space-group names.
They are only intended as comments.
;
_shelx_estimated_absorpt_T_min     0.812
_shelx_estimated_absorpt_T_max     0.845
_shelx_hkl_file
;
   8   0  -1    1.30    1.97
   8   0  -1   -0.36    2.85
   8   0  -2    1.20    1.99
   8   0  -2    1.07    1.97
   8   0  -3   -1.26    2.85
   8   0  -3    0.96    1.99
   8   0  -4   82.18    3.18
   8   0  -4   80.29    3.22
   8   0  -5   -0.22    2.02
   8   0  -5    0.17    2.02
   8   0  -6    4.40    2.86
   8   0  -6    3.97    2.87
   8   0  -7    0.96    2.88
   8   0  -7   -0.06    2.86
   8   0  -8  149.23    3.70
   8   0  -8  135.41    2.90
   8   0  -9    0.30    3.32
   8   0  -9   -0.87    2.33
   8   0 -10    1.02    2.30
   8   0 -10    0.81    3.30
   8   1  -1   -0.59    2.87
   8   1  -1    0.12    2.87
   8  -1  -1   -0.01    2.03
   8  -1  -1    0.99    2.03
   8   1  -2   52.30    3.06
   8  -1  -2   49.47    2.23
   8  -1  -2   49.13    3.09
   8   1  -2   46.83    2.26
   8   1  -3    9.40    2.90
   8  -1  -3    9.34    2.06
   8  -1  -3   10.35    2.04
   8   1  -3   10.96    2.05
   8   1  -4    3.42    1.99
   8  -1  -4    2.72    2.85
   8  -1  -4    3.38    2.03
   8   1  -4    1.75    2.04
   8  -1  -5   66.72    3.15
   8   1  -5   61.56    2.36
   8   1  -5   68.46    3.17
   8  -1  -5   66.67    3.15
   8  -1  -6   12.78    2.09
   8   1  -6   11.94    2.95
   8  -1  -6   12.17    2.12
   8   1  -6   11.96    2.09
   8   1  -7    4.78    2.07
   8  -1  -7    6.47    2.05
   8   1  -7    6.37    2.05
   8  -1  -7    7.48    2.05
   8   1  -8    0.86    3.05
   8  -1  -8    0.55    2.03
   8   1  -8    2.33    2.86
   8  -1  -8    0.46    3.08
   8  -1  -9    0.02    2.33
   8   1  -9    2.47    3.22
   8  -1  -9    0.49    3.26
   8   1  -9   -0.28    3.30
   8  -1 -10   25.97    3.47
   8   1 -10   27.60    3.47
   8   1 -10   28.42    3.40
   8  -1 -10   29.97    3.40
   8   2  -1   37.57    2.18
   8   2  -1   38.00    3.03
   8  -2  -1   39.02    3.00
   8  -2  -1   37.65    2.24
   8  -2  -2    9.76    2.05
   8   2  -2    9.07    2.86
   8   2  -2    8.10    2.03
   8  -2  -2    9.97    2.86
   8   2  -3    0.69    2.02
   8   2  -3   -0.33    1.99
   8  -2  -3   -0.28    2.85
   8  -2  -3    0.44    2.83
   8  -2  -4   32.78    2.17
   8   2  -4   31.22    2.96
   8  -2  -4   34.69    2.23
   8   2  -4   28.99    2.16
   8   2  -5   43.39    3.07
   8  -2  -5   40.39    2.24
   8  -2  -5   43.54    2.30
   8   2  -5   47.67    3.02
   8   2  -6    0.99    2.01
   8  -2  -6   -0.43    2.87
   8  -2  -6   -0.33    2.89
   8   2  -6    0.19    2.82
   8  -2  -7   37.08    3.02
   8  -2  -7   30.60    2.17
   8   2  -7   31.92    2.28
   8   2  -7   33.04    2.19
   8   2  -8   -0.67    2.04
   8  -2  -8    1.14    3.06
   8  -2  -8    1.01    3.25
   8   2  -8    0.00    2.29
   8   2  -9   -0.04    3.30
   8  -2  -9    1.22    3.28
   8   2  -9    0.55    2.27
   8  -2  -9   -0.68    2.33
   8  -2 -10    1.61    3.30
   8  -3  -1   16.90    2.11
   8   3  -1   14.99    2.89
   8  -3  -1   15.63    2.89
   8   3  -1   13.34    2.04
   8   3  -2   11.69    2.86
   8  -3  -2   14.67    2.90
   8  -3  -2   14.27    2.09
   8   3  -2   11.62    2.90
   8  -3  -3    5.55    2.06
   8   3  -3    5.94    1.99
   8  -3  -3    5.13    2.89
   8   3  -3    5.28    2.04
   8   3  -4    2.33    2.83
   8  -3  -4    2.63    2.03
   8   3  -4    2.87    2.84
   8  -3  -4    1.83    2.03
   8   3  -5    0.72    2.01
   8  -3  -5    2.43    2.01
   8   3  -5    1.30    2.83
   8  -3  -5    0.23    2.87
   8   3  -6    3.87    2.85
   8  -3  -6    2.23    2.05
   8   3  -6    1.99    2.05
   8  -3  -6    1.33    2.88
   8  -3  -7   30.31    3.21
   8   3  -7   26.70    3.17
   8  -3  -7   25.46    2.19
   8   3  -7   26.55    2.19
   8   3  -8    0.79    2.30
   8   3  -8    1.13    2.34
   8  -3  -8    0.56    2.35
   8  -3  -8    1.43    2.34
   8   3  -9    7.13    3.31
   8  -3  -9    9.52    3.34
   8  -3  -9    8.71    2.41
   8   3  -9   10.72    3.38
   8   4  -1    3.75    2.03
   8   4  -1    2.96    2.89
   8  -4  -1    3.38    2.08
   8  -4  -1    5.04    2.06
   8  -4  -2    6.23    2.91
   8   4  -2    7.69    2.04
   8   4  -2    5.22    2.03
   8  -4  -2    6.92    2.05
   8  -4  -3    0.71    2.87
   8  -4  -3    0.58    2.02
   8   4  -3    1.58    2.80
   8   4  -3    1.24    2.82
   8   4  -4    2.29    2.05
   8   4  -4    3.87    2.01
   8  -4  -4    3.26    2.09
   8  -4  -4    3.92    2.06
   8   4  -5   54.14    3.28
   8   4  -5   58.29    3.15
   8  -4  -5   53.41    2.38
   8  -4  -5   56.96    2.38
   8   4  -6    2.29    3.10
   8  -4  -6    2.12    3.15
   8   4  -6    2.37    3.28
   8  -4  -6    3.61    3.33
   8   4  -7   26.02    3.38
   8  -4  -7   26.17    2.50
   8  -4  -7   30.97    3.42
   8   4  -7   29.54    3.45
   8  -4  -8   12.15    2.44
   8   4  -8   12.24    2.44
   8   4  -8   10.91    3.33
   8  -4  -8   12.84    3.39
   8   5  -1   31.68    2.46
   8  -5  -1   33.31    3.45
   8   5  -1   29.97    2.52
   8  -5  -1   37.19    3.46
   8   5  -2    8.26    3.29
   8  -5  -2    7.42    2.39
   8  -5  -2    6.47    2.39
   8   5  -2    6.45    3.28
   8  -5  -3   49.40    2.61
   8   5  -3   47.07    3.49
   8  -5  -3   48.99    2.58
   8   5  -3   45.09    2.56
   8   5  -4   41.95    2.56
   8  -5  -4   54.62    3.51
   8  -5  -4   46.54    2.61
   8   5  -4   44.49    3.50
   8  -5  -5   11.41    3.39
   8   5  -5   10.72    3.35
   8  -5  -5   12.12    3.40
   8   5  -5   10.19    2.37
   8   5  -6    1.20    2.33
   8   5  -6    2.20    3.24
   8  -5  -6   -0.96    3.35
   8  -5  -6    1.14    2.36
   8   5  -7   17.89    3.37
   8   5  -7   14.61    3.33
   8  -5  -7   12.11    2.47
   8  -6  -1   34.10    2.52
   8   6  -1   33.48    3.40
   8  -6  -1   34.64    2.56
   8  -6  -2   18.13    3.45
   8   6  -2   22.22    2.41
   8  -6  -2   20.16    2.47
   8  -6  -3    4.14    2.37
   8  -6  -3    4.09    2.38
   8   6  -3    1.78    3.27
   8   6  -4   -0.43    2.33
   8  -6  -4    0.55    2.36
   8  -6  -4    0.63    2.37
   8   6  -5   23.36    2.49
   8  -6  -5   27.02    2.53
   7   0  -1   55.08    1.99
   7   0  -1   55.43    1.96
   7   0  -2   -0.65    1.69
   7   0  -2    1.27    1.66
   7   0  -3    0.30    2.36
   7   0  -3    1.14    1.67
   7   0  -4    0.43    2.38
   7   0  -4   -0.09    2.39
   7   0  -5   64.45    2.04
   7   0  -5   68.96    2.13
   7   0  -6    0.33    1.68
   7   0  -6    0.41    1.69
   7   0  -7   27.90    2.53
   7   0  -7   26.62    1.87
   7   0  -8    0.16    1.70
   7   0  -8    0.38    1.71
   7   0  -9    3.66    1.72
   7   0  -9    3.64    2.41
   7   0 -10    0.59    1.74
   7   0 -10   -0.34    2.80
   7   0 -11    1.64    1.98
   7   0 -11    0.67    2.87
   7   0 -12    0.32    2.88
   7   0 -12    1.16    2.82
   7   0 -13   -0.21    3.07
   7   0 -13   -0.21    3.11
   7   0 -14   -0.17    3.36
   7   0 -14    1.25    3.29
   7  -1  -1    1.86    2.36
   7   1  -1    0.16    1.67
   7   1  -1   -0.29    1.68
   7  -1  -1   -0.47    2.37
   7   1  -2    0.69    2.37
   7  -1  -2    0.01    1.70
   7   1  -2    0.39    1.66
   7  -1  -2   -0.05    2.37
   7   1  -3   54.07    2.02
   7  -1  -3   59.70    2.65
   7  -1  -3   54.11    2.00
   7   1  -3   58.79    2.64
   7   1  -4   40.11    1.91
   7   1  -4   39.54    1.95
   7  -1  -4   40.70    2.58
   7  -1  -4   39.14    1.90
   7  -1  -5   13.18    1.78
   7  -1  -5   15.64    2.45
   7   1  -5   15.06    2.47
   7   1  -5   13.39    1.77
   7  -1  -6    0.43    1.69
   7   1  -6    0.14    1.68
   7  -1  -6    0.10    1.70
   7   1  -6    0.97    1.69
   7  -1  -7   78.71    2.81
   7  -1  -7   76.62    2.81
   7   1  -7   74.25    2.80
   7   1  -7   70.66    2.18
   7   1  -8    3.67    1.72
   7  -1  -8    2.01    2.45
   7   1  -8    3.00    2.45
   7  -1  -8    1.75    2.43
   7  -1  -9    0.29    2.41
   7   1  -9    0.96    1.72
   7   1  -9    0.87    1.69
   7  -1  -9    1.53    1.71
   7  -1 -10    1.29    2.82
   7   1 -10    1.56    2.01
   7  -1 -10    1.26    2.65
   7   1 -10    1.71    1.99
   7   1 -11   89.94    2.62
   7  -1 -11  117.90    3.59
   7  -1 -11  113.57    3.53
   7   1 -11  102.20    2.87
   7  -1 -12   11.35    2.13
   7  -1 -12   11.01    2.93
   7   1 -12   12.21    2.99
   7   1 -12   11.30    2.89
   7  -1 -13    0.47    2.31
   7   1 -13    0.23    3.25
   7   1 -13    0.78    3.12
   7  -1 -13   -0.62    3.14
   7  -1 -14    1.34    3.40
   7   1 -14    3.63    3.36
   7  -1 -14    2.99    3.38
   7   1 -14    3.18    3.34
   7   2  -1  125.33    2.41
   7   2  -1  125.32    2.96
   7  -2  -1  131.82    2.99
   7  -2  -1  134.02    2.44
   7  -2  -2    2.36    1.73
   7   2  -2    3.89    1.69
   7  -2  -2    2.35    1.72
   7   2  -2    1.45    1.70
   7   2  -3    0.57    2.37
   7   2  -3   -0.09    2.38
   7  -2  -3    2.20    2.39
   7  -2  -3    1.12    1.69
   7  -2  -4   91.96    2.28
   7  -2  -4   99.56    2.84
   7   2  -4   94.89    2.26
   7   2  -4   88.78    2.20
   7  -2  -5   23.03    2.52
   7   2  -5   17.40    1.80
   7  -2  -5   23.20    2.50
   7   2  -5   21.28    2.49
   7  -2  -6    1.61    1.70
   7   2  -6    0.83    1.69
   7   2  -6    1.60    2.40
   7  -2  -6    1.47    1.72
   7   2  -7   -0.14    2.44
   7   2  -7    0.75    2.40
   7  -2  -7    0.35    2.42
   7  -2  -7    0.75    2.43
   7  -2  -8  103.15    3.00
   7   2  -8   85.63    2.31
   7  -2  -8   97.83    2.96
   7   2  -8   91.44    2.42
   7   2  -9   35.76    1.95
   7  -2  -9   40.44    2.71
   7  -2  -9   43.80    2.67
   7   2  -9   41.97    2.72
   7   2 -10    0.39    1.99
   7  -2 -10   -0.08    2.01
   7  -2 -10   -0.58    2.88
   7   2 -10    0.15    2.87
   7  -2 -11   15.42    2.17
   7   2 -11   17.89    2.90
   7   2 -11   15.24    3.01
   7  -2 -11   17.70    2.94
   7  -2 -12    2.96    2.09
   7  -2 -12    5.52    2.88
   7   2 -12    4.06    2.85
   7   2 -12    3.23    2.96
   7  -2 -13    5.12    2.40
   7   2 -13    4.43    3.38
   7   2 -13    4.42    3.31
   7  -2 -13    5.00    3.36
   7  -2 -14    3.53    3.41
   7   3  -1    0.22    1.70
   7  -3  -1    0.33    2.44
   7  -3  -1    0.86    1.70
   7   3  -1    1.18    1.66
   7   3  -2   18.02    2.47
   7  -3  -2   19.86    2.53
   7   3  -2   18.46    1.77
   7  -3  -2   17.18    1.85
   7   3  -3   65.18    2.71
   7  -3  -3   67.23    2.75
   7  -3  -3   65.41    2.76
   7   3  -3   56.77    2.04
   7  -3  -4    6.68    2.44
   7   3  -4    6.94    2.39
   7  -3  -4    7.13    2.43
   7   3  -4    6.50    1.72
   7  -3  -5   10.30    1.78
   7   3  -5    9.66    2.43
   7   3  -5   12.31    1.76
   7  -3  -5   13.76    1.77
   7  -3  -6   17.25    1.84
   7   3  -6   17.15    2.47
   7  -3  -6   19.15    1.81
   7   3  -6   18.94    1.80
   7   3  -7   20.36    1.85
   7  -3  -7   20.74    1.86
   7   3  -7   18.64    2.49
   7  -3  -7   21.50    2.51
   7   3  -8   34.42    1.93
   7  -3  -8   40.30    2.61
   7  -3  -8   38.00    2.64
   7   3  -8   39.78    2.68
   7   3  -9    6.32    2.03
   7  -3  -9    6.07    2.88
   7  -3  -9    7.72    2.07
   7   3  -9    7.24    2.07
   7   3 -10    8.43    2.11
   7  -3 -10    7.45    2.89
   7  -3 -10    7.32    2.11
   7   3 -10    6.80    2.04
   7   3 -11   54.16    3.13
   7  -3 -11   57.58    3.22
   7   3 -11   55.85    3.31
   7  -3 -11   54.30    3.22
   7  -3 -12   31.40    3.11
   7   3 -12   31.23    3.07
   7   3 -12   28.78    3.16
   7  -3 -12   28.88    3.13
   7  -3 -13    0.20    2.38
   7   3 -13   -0.02    3.27
   7   3 -13    1.08    3.34
   7  -3 -13   -0.66    2.35
   7  -4  -1    4.37    2.46
   7   4  -1    3.67    1.66
   7  -4  -1    2.19    1.73
   7  -4  -2  123.68    2.37
   7   4  -2  117.83    2.48
   7  -4  -2  122.44    3.03
   7   4  -3    8.12    2.42
   7  -4  -3    5.38    2.47
   7  -4  -3    6.72    1.77
   7  -4  -4   73.18    2.17
   7   4  -4   70.22    2.16
   7  -4  -4   75.26    2.81
   7   4  -5    1.12    1.73
   7   4  -5    1.06    1.71
   7  -4  -5    1.00    2.45
   7  -4  -5    1.73    2.43
   7   4  -6   42.01    1.98
   7  -4  -6   49.09    2.02
   7  -4  -6   43.98    1.97
   7   4  -6   45.67    2.01
   7  -4  -7    2.36    2.46
   7  -4  -7    3.98    2.43
   7   4  -7    1.06    1.75
   7   4  -7    2.51    1.68
   7  -4  -8   25.79    2.77
   7   4  -8   23.36    2.70
   7   4  -8   26.01    2.78
   7  -4  -8   23.09    1.94
   7   4  -9   16.80    2.08
   7   4  -9   20.00    2.96
   7  -4  -9   19.18    2.17
   7  -4  -9   21.84    2.96
   7   4 -10   47.65    2.33
   7  -4 -10   51.66    3.16
   7   4 -10   55.78    3.28
   7  -4 -10   53.61    3.22
   7  -4 -11    7.47    2.94
   7   4 -11    6.07    2.90
   7   4 -11    6.50    2.14
   7  -4 -11    7.36    2.95
   7  -4 -12   15.22    3.42
   7   4 -12   12.75    3.46
   7  -4 -12   13.68    3.46
   7   4 -12   12.17    2.43
   7   4 -13   41.16    2.77
   7  -4 -13   45.75    3.70
   7  -4 -13   50.47    3.71
   7  -5  -1   21.02    1.83
   7  -5  -1   20.48    2.52
   7   5  -1   19.21    2.45
  -7  -5   1   18.79    1.84
  -7  -5   2   34.15    2.63
   7  -5  -2   34.15    2.57
   7   5  -2   30.94    1.85
   7  -5  -2   33.17    2.58
   7  -5  -3   10.69    1.78
   7  -5  -3    8.91    2.47
   7   5  -3    9.77    2.45
  -7  -5   3   10.03    2.51
  -7  -5   4   21.53    1.88
   7  -5  -4   19.35    1.85
   7   5  -4   18.31    1.82
   7  -5  -4   20.31    2.52
  -7  -5   5    0.63    1.75
   7   5  -5   -0.20    1.72
   7  -5  -5   -0.63    2.45
   7  -5  -5    1.13    2.46
   7  -5  -6   11.54    1.80
   7  -5  -6   14.40    2.52
   7   5  -6   10.98    1.79
   7   5  -7    5.30    2.87
   7  -5  -7    5.47    2.87
   7  -5  -7    4.89    2.08
   7   5  -8    1.50    2.05
   7   5  -8    3.11    1.97
   7  -5  -8    2.33    2.05
   7  -5  -8    2.46    2.02
   7   5  -9    0.63    2.86
   7  -5  -9   -1.11    2.90
   7   5  -9   -0.45    2.80
   7  -5  -9    1.98    1.99
   7   5 -10    4.65    2.93
   7  -5 -10    6.07    2.91
   7  -5 -10    4.99    2.94
   7   5 -10    6.07    2.82
   7  -5 -11   20.19    2.47
   7   5 -11   19.01    3.34
   7  -5 -11   16.58    2.24
   7   5 -11   20.37    3.25
   7  -5 -12   72.40    3.81
   7  -5 -12   65.63    2.88
   7   5 -12   63.75    3.00
   7   5 -12   64.08    3.70
   7  -6  -1    5.73    1.77
  -7  -6   1    7.13    2.49
   7  -6  -1    5.36    2.70
   7   6  -1    7.67    2.58
   7  -6  -2    4.15    1.76
   7  -6  -2    3.21    1.75
  -7  -6   2    3.19    2.50
   7   6  -2    4.31    1.71
  -7  -6   3    3.32    1.78
   7   6  -3    4.29    2.60
   7  -6  -3    4.10    1.75
   7  -6  -3    2.46    2.71
   7  -6  -4   -0.83    2.03
  -7  -6   4    1.39    2.66
   7   6  -4   -0.31    1.97
   7  -6  -4    0.65    2.66
  -7  -6   5    1.26    2.06
   7   6  -5    0.93    2.00
   7  -6  -5    0.68    2.03
   7  -6  -5    0.52    2.90
   7  -6  -6   49.85    3.08
   7  -6  -6   40.47    2.31
   7   6  -6   40.91    2.30
  -7  -6   6   46.85    3.09
   7  -6  -7    1.96    2.06
   7   6  -7    2.93    2.88
  -7  -6   7    2.49    2.90
   7  -6  -7    2.17    2.04
  -7  -6   8   50.18    2.36
   7  -6  -8   47.69    2.37
   7  -6  -8   46.96    2.31
   7   6  -8   47.34    2.40
   7   6  -9    0.83    2.02
   7  -6  -9   -0.78    2.94
   7  -6  -9    0.24    2.03
   7   6 -10    1.04    2.35
   7   6 -10    0.38    3.23
   7  -6 -10    0.04    3.15
   7  -6 -10    0.65    2.34
   7  -6 -11    3.01    2.39
   7   6 -11    2.44    3.36
   7   6 -11    2.90    3.24
   7  -6 -11    3.46    3.33
   7  -7  -1   11.15    2.10
   7   7  -1    8.55    2.03
   7  -7  -1    9.25    2.10
  -7  -7   1    8.47    2.11
  -7  -7   2    1.09    2.91
   7   7  -2    3.80    2.77
   7  -7  -2    1.05    2.06
   7  -7  -2    1.07    2.90
   7  -7  -3    0.76    2.92
   7  -7  -3    0.59    2.09
  -7  -7   3    1.01    2.91
   7   7  -3    0.97    1.99
   7  -7  -4  223.00    4.15
   7  -7  -4  212.46    3.38
   7   7  -4  192.26    3.73
  -7  -7   4  215.45    3.14
  -7  -7   5    2.24    2.95
   7  -7  -5    1.29    2.08
   7   7  -5    0.28    2.05
   7  -7  -5   -0.12    2.12
   7  -7  -6   22.79    2.21
   7  -7  -6   24.98    3.07
  -7  -7   6   21.19    2.22
   7   7  -6   20.70    2.17
   7  -7  -7   29.97    3.10
   7   7  -7   28.91    3.08
   7  -7  -7   33.84    3.13
  -7  -7   7   31.44    2.28
  -7  -7   8   89.75    2.65
   7   7  -8   84.91    2.85
   7  -7  -8   75.53    2.60
   7  -7  -8   93.71    3.68
   7   7  -9    2.32    3.34
   7  -7  -9    0.82    2.43
  -7  -7   9    2.67    3.35
   7  -7  -9    1.79    3.33
   7   7 -10   54.28    2.83
   7  -7 -10   57.65    2.79
   7  -7 -10   62.58    3.68
  -7  -7  10   57.82    2.78
   7  -8  -1  139.79    3.65
   7  -8  -1  127.65    2.88
  -7  -8   1  127.31    2.75
   7   8  -1  118.02    3.67
   7   8  -2    7.65    2.05
   7  -8  -2   10.64    2.15
  -7  -8   2    7.19    3.01
  -7  -8   3    6.22    2.95
   7  -8  -3    4.14    2.09
   7   8  -3    3.96    2.02
   7   8  -4    0.10    2.85
   7  -8  -4    0.37    2.08
  -7  -8   4   -0.86    2.10
   7  -8  -5   24.20    3.04
   7   8  -5   25.86    3.02
  -7  -8   5   25.93    2.24
   7   8  -6   79.93    3.63
  -7  -8   6   80.11    2.54
   7  -8  -6   88.75    3.56
  -7  -8   7   14.39    3.38
   7  -8  -7   10.02    2.43
   7   8  -7   10.63    2.41
   7  -8  -8   32.79    3.46
   7  -8  -8   29.17    2.58
  -7  -8   8   33.91    3.45
   7   8  -8   30.74    3.47
   7  -9  -1   31.71    2.52
  -7  -9   1   35.30    3.46
   7   9  -1   27.85    2.47
   7   9  -2    4.54    3.25
   7  -9  -2    5.36    3.37
  -7  -9   2    5.28    3.34
  -7  -9   3   19.15    3.40
   7   9  -3   15.45    3.27
   7  -9  -3   17.94    3.39
   7  -9  -4   11.62    3.36
   7   9  -4    6.11    2.34
  -7  -9   4    6.14    2.42
   7   9  -5    5.27    2.35
  -7  -9   5    6.31    3.40
   7  -9  -5    6.22    3.36
   7  -9  -6   39.70    2.59
  -7  -9   6   43.26    2.58
   6   0  -1    1.01    1.99
   6   0  -1   -0.10    1.43
   6   0  -2   67.42    2.36
   6   0  -2   70.38    2.38
   6   0  -3    0.47    1.97
   6   0  -3   -1.35    1.99
   6   0  -4   57.94    1.81
   6   0  -4   57.89    1.81
   6   0  -5   -1.00    1.97
   6   0  -5    0.30    1.97
   6   0  -6   54.69    2.32
   6   0  -6   51.07    1.77
   6   0  -7    0.18    2.01
   6   0  -7    0.57    2.02
   6   0  -8   56.54    2.40
   6   0  -8   54.23    1.89
   6   0  -9    1.14    2.10
   6   0  -9    0.41    1.46
   6   0 -10   99.62    3.12
   6   0 -10   95.55    3.03
   6   0 -11    0.38    1.71
   6   0 -11    0.25    1.72
   6   0 -12   35.87    2.67
   6   0 -12   31.33    2.04
   6   0 -13    0.13    2.43
   6   0 -13    0.09    2.39
   6   0 -14    5.20    2.88
   6   0 -14    4.52    2.90
   6   0 -15   -0.67    3.52
   6   0 -15    0.26    2.85
   6   0 -16   16.60    4.74
   6   0 -16   19.45    4.87
   6  -1  -1   28.15    1.62
   6  -1  -1   27.09    2.20
   6   1  -1   30.64    1.62
   6   1  -1   30.39    2.18
   6   1  -2   22.27    1.57
   6  -1  -2   22.61    1.61
   6   1  -2   21.77    1.57
   6  -1  -2   26.62    1.60
   6   1  -3   37.09    1.70
   6   1  -3   38.07    1.66
   6  -1  -3   39.00    1.76
   6  -1  -3   37.95    1.73
   6   1  -4  199.93    3.08
   6   1  -4  206.38    3.17
   6  -1  -4  212.51    3.18
   6  -1  -4  197.79    2.64
   6   1  -5    2.79    2.00
   6   1  -5    1.48    2.02
   6  -1  -5    3.10    1.47
   6  -1  -5    4.13    1.45
   6  -1  -6   14.59    2.09
   6   1  -6   13.26    2.07
   6  -1  -6   13.10    2.05
   6   1  -6   11.78    1.50
   6   1  -7    2.53    2.12
   6  -1  -7    3.51    2.08
   6  -1  -7    2.89    2.09
   6   1  -7    1.67    1.48
   6  -1  -8  347.13    4.11
   6  -1  -8  354.42    4.06
   6   1  -8  334.43    3.97
   6   1  -8  330.93    3.76
   6   1  -9   78.01    2.15
   6  -1  -9   76.08    2.14
   6   1  -9   81.60    2.20
   6  -1  -9   75.93    2.65
   6  -1 -10   32.49    2.63
   6   1 -10   33.24    2.62
   6  -1 -10   31.98    1.99
   6   1 -10   29.88    1.98
   6   1 -11    1.70    2.44
   6   1 -11    2.15    2.48
   6  -1 -11    2.61    1.73
   6  -1 -11    3.28    2.48
   6   1 -12  154.83    3.52
   6  -1 -12  149.33    3.57
   6   1 -12  135.97    3.07
   6  -1 -12  153.65    3.61
   6   1 -13    1.10    2.46
   6  -1 -13    1.33    2.47
   6  -1 -13    1.44    2.43
   6   1 -13    0.59    2.44
   6  -1 -14   21.30    3.03
   6  -1 -14   17.36    3.07
   6   1 -14   21.28    3.02
   6   1 -14   18.86    3.65
   6  -1 -15   20.63    3.10
   6  -1 -15   22.40    3.12
   6   1 -15   22.69    3.78
   6   1 -15   19.14    3.07
   6  -1 -16    1.76    4.02
   6   1 -16    2.34    4.64
   6  -1 -16    2.23    4.59
   6   1 -16    1.54    4.52
   6   2  -1   16.27    2.13
   6  -2  -1   14.67    1.55
   6   2  -1   14.76    2.13
   6  -2  -1   14.79    1.58
   6  -2  -2  370.46    3.79
   6   2  -2  369.57    3.94
   6  -2  -2  375.94    3.84
   6   2  -2  325.34    3.33
   6   2  -3    2.61    2.08
   6  -2  -3    5.92    2.07
   6  -2  -3    4.16    2.09
   6   2  -3    2.12    1.50
   6  -2  -4   11.82    2.05
   6   2  -4   11.61    2.03
   6  -2  -4   10.13    1.48
   6   2  -4   12.72    2.07
   6  -2  -5   73.53    1.93
   6   2  -5   76.74    2.45
   6  -2  -5   72.15    1.94
   6   2  -5   71.81    2.41
   6   2  -6   30.16    2.17
   6  -2  -6   29.59    1.66
   6  -2  -6   32.59    2.19
   6   2  -6   27.12    2.14
   6   2  -7   67.03    2.49
   6   2  -7   61.67    1.92
   6  -2  -7   66.24    2.47
   6  -2  -7   70.55    2.49
   6   2  -8  151.48    3.12
   6  -2  -8  156.72    3.10
   6  -2  -8  159.05    3.03
   6   2  -8  132.18    2.41
   6   2  -9   43.46    1.79
   6  -2  -9   43.82    1.81
   6  -2  -9   45.02    1.87
   6   2  -9   45.42    2.39
   6  -2 -10   72.13    2.90
   6   2 -10   72.29    2.91
   6   2 -10   70.35    2.82
   6  -2 -10   77.37    2.88
   6   2 -11   29.50    2.68
   6   2 -11   27.83    2.58
   6  -2 -11   28.19    2.63
   6  -2 -11   25.67    2.64
   6  -2 -12   -0.41    2.46
   6   2 -12    0.60    2.46
   6  -2 -12    1.57    2.41
   6   2 -12    0.17    2.37
   6   2 -13    0.19    2.82
   6   2 -13   -0.16    2.46
   6  -2 -13    0.51    2.87
   6  -2 -13    0.38    2.68
   6   2 -14   85.57    4.16
   6  -2 -14   83.49    3.60
   6  -2 -14   89.82    3.71
   6   2 -14   82.33    3.69
   6   2 -15    9.86    3.55
   6   2 -15    9.97    3.65
   6  -2 -15   11.41    2.98
   6  -2 -15    9.09    3.65
   6  -2 -16   -0.67    4.03
   6  -2 -16   -0.05    4.07
   6   2 -16    0.61    4.50
   6   2 -16    0.19    4.67
  -6  -3   1   33.74    2.27
   6   3  -1   29.00    1.62
   6  -3  -1   35.14    1.70
   6  -3  -1   36.23    1.73
   6  -3  -2   57.37    1.84
  -6  -3   2   57.14    1.86
   6   3  -2   52.91    1.79
   6  -3  -2   60.70    1.83
   6   3  -3   93.16    2.52
   6  -3  -3   97.23    2.07
   6  -3  -3  102.71    2.59
   6   3  -4   22.94    2.10
   6  -3  -4   22.54    1.60
   6  -3  -4   25.52    1.61
   6  -3  -5  182.41    3.00
   6   3  -5  170.04    3.04
   6  -3  -5  177.57    2.57
   6  -3  -6    3.81    2.08
   6   3  -6    4.50    1.42
   6  -3  -6    5.37    1.45
   6   3  -6    4.58    2.02
   6   3  -7   22.33    1.61
   6  -3  -7   21.02    1.58
   6  -3  -7   22.28    1.60
   6   3  -7   23.19    2.09
   6   3  -8    3.04    1.97
   6   3  -8    3.13    2.02
   6  -3  -8    2.61    1.46
   6  -3  -8    3.24    1.43
   6   3  -9   10.16    2.40
   6  -3  -9   10.80    2.46
   6  -3  -9    8.96    2.45
   6   3  -9   10.81    2.48
   6  -3 -10   -0.73    2.40
   6   3 -10    0.32    2.34
   6  -3 -10    0.25    2.41
   6   3 -10    0.31    1.70
   6   3 -11   39.13    2.62
   6  -3 -11   41.77    2.67
   6  -3 -11   41.30    2.70
   6   3 -11   37.75    2.72
   6  -3 -12   38.72    2.09
   6   3 -12   36.48    2.76
   6   3 -12   36.11    2.64
   6  -3 -12   38.23    2.73
   6  -3 -13   35.62    3.09
   6   3 -13   29.13    2.28
   6   3 -13   32.63    3.14
   6  -3 -13   33.16    3.12
   6   3 -14   -0.32    2.86
   6  -3 -14    0.17    2.93
   6  -3 -14    0.16    2.89
   6   3 -14    0.41    2.86
   6   3 -15   22.52    3.16
   6  -3 -15   26.58    3.37
   6   3 -15   25.18    4.11
   6  -3 -15   24.69    3.17
   6   3 -16   20.77    5.00
   6  -3 -16   21.58    3.57
   6  -3 -16   19.24    4.34
   6   3 -16   19.37    4.87
   6  -4  -1   45.45    2.29
  -6  -4   1   43.47    1.74
   6  -4  -1   44.60    2.29
   6   4  -1   41.78    2.20
   6  -4  -2   98.25    2.53
   6  -4  -2   94.94    2.07
  -6  -4   2   96.67    2.05
   6   4  -2   90.70    2.04
   6  -4  -3   17.59    2.08
  -6  -4   3   18.75    2.13
   6  -4  -3   17.05    1.54
   6   4  -3   18.28    2.06
   6  -4  -4   23.07    1.59
  -6  -4   4   20.52    1.57
   6  -4  -4   22.84    2.13
   6   4  -4   20.62    1.54
   6  -4  -5   57.04    1.83
   6   4  -5   55.94    1.85
  -6  -4   5   57.84    1.85
   6  -4  -5   59.23    1.88
   6  -4  -6   86.47    2.53
  -6  -4   6   80.84    2.01
   6   4  -6   79.14    2.55
   6  -4  -6   86.61    2.52
   6  -4  -7    0.79    1.41
   6   4  -7    0.51    1.99
  -6  -4   7    0.67    1.42
   6  -4  -7    0.07    2.00
   6  -4  -8    1.07    1.72
   6   4  -8    0.89    2.40
   6  -4  -8    1.25    2.40
   6   4  -9  121.33    3.36
   6   4  -9  108.54    3.05
   6  -4  -9  121.02    2.55
   6  -4  -9  115.18    2.54
   6  -4 -10   19.57    2.58
   6   4 -10   18.21    1.80
   6   4 -10   17.72    1.88
   6  -4 -10   22.50    2.53
   6  -4 -11    4.69    2.44
   6   4 -11    3.83    1.77
   6  -4 -11    5.15    2.47
   6   4 -11    5.17    2.37
   6  -4 -12   14.46    1.86
   6  -4 -12   12.21    2.59
   6   4 -12   12.17    2.56
   6   4 -12   13.42    2.49
   6  -4 -13   17.16    2.21
   6   4 -13   16.46    2.94
   6  -4 -13   18.06    3.04
   6   4 -13   17.79    2.97
   6  -4 -14    1.84    2.96
   6  -4 -14    0.42    2.95
   6   4 -14    1.17    2.88
   6   4 -14    1.19    2.87
   6   4 -15   96.74    4.20
   6   4 -15   94.03    4.41
   6  -4 -15  106.58    5.07
   6  -4 -15   86.22    4.14
   6  -5  -1   97.20    2.08
   6  -5  -1  105.90    2.60
   6   5  -1   98.93    2.14
  -6  -5   1  100.09    2.07
  -6  -5   2   22.58    1.63
   6  -5  -2   21.64    1.58
   6   5  -2   21.94    1.56
   6  -5  -2   25.43    1.64
   6  -5  -3   70.84    2.44
   6  -5  -3   73.49    2.49
  -6  -5   3   66.01    1.86
   6   5  -3   67.25    1.93
   6  -5  -4  106.60    2.17
   6  -5  -4  120.80    2.72
  -6  -5   4  111.71    2.67
   6   5  -4  109.87    2.75
   6   5  -5   65.15    2.44
   6  -5  -5   58.56    1.88
  -6  -5   5   67.91    2.41
   6  -5  -5   62.57    1.91
  -6  -5   6   -0.55    2.01
   6  -5  -6   -0.31    1.45
   6   5  -6    0.09    1.40
   6  -5  -6    0.39    1.42
   6  -5  -7   11.73    2.49
  -6  -5   7   11.71    2.45
   6  -5  -7   11.83    2.44
   6   5  -7   10.55    2.44
   6  -5  -8   46.78    2.05
  -6  -5   8   46.44    2.00
   6  -5  -8   51.32    2.67
   6   5  -8   46.40    2.71
   6  -5  -9   54.57    2.12
  -6  -5   9   61.78    2.76
   6   5  -9   60.39    2.83
   6  -5  -9   55.25    2.11
   6  -5 -10    7.24    1.78
   6   5 -10    9.01    1.79
   6  -5 -10    8.47    2.47
   6  -5 -11    0.07    2.43
   6   5 -11    0.72    2.37
   6   5 -11    0.99    2.44
   6  -5 -11    1.34    2.44
   6   5 -12   -0.38    1.98
   6  -5 -12    0.29    2.04
   6   5 -12    0.68    2.85
   6  -5 -12    0.42    2.90
   6  -5 -13  112.29    3.90
   6  -5 -13  106.13    3.66
   6   5 -13   98.52    3.90
   6   5 -13   92.67    3.56
   6  -5 -14   16.85    3.27
   6   5 -14   14.32    3.20
   6  -5 -14   14.57    3.32
   6   5 -14   14.69    3.20
   6  -5 -15   32.07    3.65
   6   5 -15   28.90    3.58
   6  -5 -15   34.48    3.63
   6   5 -15   30.61    3.61
  -6  -6   1   41.13    1.72
   6  -6  -1   39.25    1.69
   6   6  -1   38.11    1.69
  -6  -6   2   62.17    1.89
   6   6  -2   59.32    2.38
   6  -6  -2   56.36    1.82
   6   6  -3   78.26    2.04
  -6  -6   3   86.21    2.53
   6  -6  -3   87.33    2.71
   6   6  -4   -0.12    1.68
  -6  -6   4    1.17    2.25
   6  -6  -4   -0.35    1.73
  -6  -6   5   83.73    2.82
   6  -6  -5   76.07    2.18
   6   6  -5   72.15    2.27
   6  -6  -6    0.78    1.71
   6   6  -6    0.75    2.38
  -6  -6   6    0.08    1.70
   6  -6  -7   44.01    2.63
   6   6  -7   38.15    2.01
  -6  -6   7   38.96    1.96
  -6  -6   8   12.81    2.44
   6   6  -8   10.18    1.77
   6  -6  -8   10.02    2.46
   6  -6  -9   20.70    1.84
   6   6  -9   20.31    1.91
  -6  -6   9   22.67    2.53
   6  -6 -10    3.77    2.48
   6  -6 -10    2.69    2.45
  -6  -6  10    1.78    2.44
   6   6 -10    2.89    2.42
  -6  -6  11   91.43    3.43
   6   6 -11   76.72    2.77
   6  -6 -11   89.21    2.70
   6  -6 -11   90.85    2.83
   6  -6 -12    3.85    2.91
   6   6 -12    1.90    2.05
   6   6 -12    4.72    2.91
   6  -6 -12    4.76    2.95
   6   6 -13   44.48    3.27
   6  -6 -13   48.23    3.25
   6  -6 -13   43.20    3.25
   6   6 -13   36.01    2.35
   6  -6 -14   -0.39    3.43
   6   6 -14   -0.30    3.29
   6   6 -14    0.74    3.29
   6  -6 -14    0.80    3.35
  -6   7   1  113.26    2.26
  -6  -7   1  118.39    3.02
   6  -7  -1  114.49    2.44
   6   7  -1  102.69    2.51
   6   7  -2   14.29    2.43
  -6  -7   2   11.59    2.56
   6  -7  -2   12.45    2.50
  -6   7   2   12.05    2.43
   6  -7  -3   24.08    2.55
  -6   7   3   21.76    2.49
   6   7  -3   18.68    1.84
  -6  -7   3   24.58    2.53
   6  -7  -4    7.33    1.77
   6   7  -4    8.05    1.74
  -6  -7   4    8.51    1.78
  -6   7   4    7.93    1.74
   6   7  -5   66.31    2.83
  -6   7   5   66.10    2.06
   6  -7  -5   73.19    2.19
  -6  -7   5   74.77    2.81
  -6  -7   6   24.82    1.88
  -6   7   6   22.76    2.50
   6  -7  -6   23.36    2.55
   6   7  -6   23.54    2.52
   6   7  -7   97.10    2.66
  -6  -7   7  106.49    2.38
   6  -7  -7  107.27    3.13
  -6   7   7   93.40    2.24
  -6  -7   8    8.07    1.76
   6  -7  -8    6.74    2.46
   6   7  -8    6.12    1.78
  -6   7   8    5.04    1.74
  -6   7   9    1.52    1.72
   6  -7  -9    1.54    2.63
  -6  -7   9    1.23    2.44
   6   7  -9    0.54    1.73
   6   7 -10    5.36    2.86
  -6  -7  10    4.67    2.89
   6  -7 -10    5.59    2.03
   6   7 -11   21.65    2.20
  -6  -7  11   26.45    3.02
   6  -7 -11   26.22    3.02
   6  -7 -12   28.62    2.31
  -6  -7  12   33.03    3.13
   6   7 -12   33.84    3.13
   6  -7 -12   36.91    3.13
   6   7 -13   20.07    3.45
   6  -7 -13   25.31    3.44
   6  -7 -13   20.51    2.55
   6   8  -1    4.16    1.70
  -6   8   1    3.53    1.73
   6  -8  -1    4.75    2.49
  -6  -8   1    3.73    2.48
  -6   8   2   67.64    2.67
   6   8  -2   62.79    2.78
  -6  -8   2   71.95    2.77
   6  -8  -2   72.53    2.85
   6  -8  -3   76.52    2.86
  -6  -8   3   76.90    2.81
   6   8  -3   65.04    2.25
  -6   8   3   72.33    2.09
  -6   8   4   -0.49    1.71
   6  -8  -4   -0.39    2.46
  -6  -8   4   -0.85    2.46
   6   8  -4    0.96    1.70
   6   8  -5   27.04    1.90
  -6  -8   5   30.17    1.92
   6  -8  -5   27.80    1.90
  -6   8   5   27.63    1.84
  -6   8   6    3.43    1.73
   6   8  -6    2.85    2.43
  -6  -8   6    2.66    1.73
   6  -8  -6    3.52    2.45
   6   8  -7   46.84    2.13
   6  -8  -7   52.20    2.11
  -6  -8   7   57.58    2.72
  -6   8   7   49.51    2.84
  -6   8   8    0.30    2.01
  -6  -8   8    1.42    2.86
   6   8  -8   -0.29    2.02
   6  -8  -8    0.78    2.00
   6   8  -9   41.75    2.38
  -6   8   9   43.31    3.00
   6  -8  -9   46.96    2.33
  -6  -8   9   48.14    2.31
   6  -8 -10    1.80    1.98
  -6   8  10    0.63    2.83
  -6  -8  10   -0.17    2.85
   6   8 -10    0.42    2.84
  -6  -8  11   14.93    2.15
   6  -8 -11   19.62    3.17
  -6   8  11   17.78    3.14
   6   8 -11   14.95    2.20
  -6  -8  12    0.85    3.31
   6  -8 -12    0.78    3.30
   6   8 -12    1.28    2.32
  -6   9   1   44.50    2.20
   6   9  -1   44.92    2.84
  -6  -9   1   51.76    2.86
   6  -9  -1   50.09    2.13
   6  -9  -2    7.22    1.78
  -6  -9   2    8.22    2.49
   6   9  -2    7.13    1.73
  -6   9   2    6.29    2.01
  -6  -9   3   28.11    2.79
   6   9  -3   24.96    2.12
   6  -9  -3   24.83    2.18
  -6   9   3   23.33    2.71
   6   9  -4   39.45    2.24
  -6  -9   4   44.53    2.85
   6  -9  -4   38.70    2.29
  -6   9   4   35.80    2.16
   6  -9  -5   42.81    3.09
  -6   9   5   42.31    2.21
  -6  -9   5   42.72    2.27
   6   9  -5   36.93    2.26
  -6  -9   6    9.13    2.92
  -6   9   6    7.79    2.06
   6   9  -6    7.82    2.05
   6  -9  -6    8.69    2.92
   6  -9  -7   50.97    2.38
  -6   9   7   51.10    3.04
  -6  -9   7   58.15    3.12
   6   9  -7   49.95    2.42
  -6   9   8   32.74    2.18
   6  -9  -8   35.83    2.27
  -6  -9   8   36.70    3.05
   6   9  -8   37.35    3.07
   6  -9  -9    5.37    2.03
   6   9  -9    4.75    2.89
  -6   9   9    3.78    2.85
  -6  -9   9    5.52    2.89
   6  -9 -10    1.07    2.29
  -6   9  10    0.42    3.27
   6   9 -10    0.81    2.31
  -6  -9  10   -0.46    2.35
   6   9 -11    3.17    3.28
   6  -9 -11    2.56    3.28
  -6  -9  11    3.26    3.28
  -6   9  11    1.62    2.34
  -6 -10   1    1.43    2.04
   6  10  -1    0.96    1.99
   6 -10  -1    2.12    2.91
  -6  10   1    1.66    2.82
  -6  10   2   46.32    2.20
  -6 -10   2   50.34    2.29
   6  10  -2   50.34    3.08
   6 -10  -2   56.79    3.17
   6  10  -3   22.00    2.94
  -6 -10   3   26.19    2.15
  -6  10   3   23.82    2.11
   6 -10  -3   24.32    3.03
  -6  10   4   22.62    2.90
  -6 -10   4   22.92    2.15
   6  10  -4   21.40    2.93
   6 -10  -4   24.36    2.99
   6  10  -5   12.57    2.93
   6 -10  -5   14.13    2.96
  -6 -10   5   16.12    2.93
  -6  10   5   12.91    2.91
  -6 -10   6   96.20    2.59
  -6  10   6   95.90    3.23
   6  10  -6   88.61    2.88
   6 -10  -6   92.23    2.78
   6  10  -7   38.70    3.28
   6 -10  -7   38.82    3.27
  -6  10   7   33.48    2.52
  -6 -10   7   37.24    3.04
  -6  10   8   -0.25    3.29
  -6 -10   8    0.32    3.29
   6  10  -8    0.35    2.33
   6 -10  -8    0.85    2.31
   6 -10  -9    4.18    2.35
  -6 -10   9    4.59    3.33
   6  10  -9    3.67    2.36
  -6  10   9    5.57    3.29
  -6 -11   1    1.48    3.09
   6 -11  -1    0.02    2.36
  -6  11   1    2.47    3.23
   6  11  -1    1.02    3.23
   6 -11  -2    8.05    3.30
   6  11  -2    3.70    2.31
  -6 -11   2    4.06    3.08
  -6  11   2    4.40    2.29
  -6 -11   3   -0.69    3.27
   6 -11  -3    0.14    3.32
  -6  11   3    0.87    2.27
   6  11  -3    0.91    2.27
   6 -11  -4   51.87    3.51
  -6  11   4   47.14    3.38
   6  11  -4   45.61    2.62
  -6 -11   4   46.86    2.51
  -6 -11   5    1.00    2.33
   6 -11  -5    0.93    3.28
   6  11  -5    2.35    2.29
  -6  11   5    0.12    3.25
   6  11  -6    0.03    2.31
   6 -11  -6    1.19    2.32
  -6  11   6    0.44    3.26
  -6 -11   6    1.46    3.26
  -6 -11   7    1.79    2.34
   5   0  -1   38.42    1.89
   5   0  -1   34.23    1.47
   5   0  -2   -0.52    1.65
   5   0  -2   -0.49    1.17
   5   0  -3   58.05    1.64
   5   0  -3   60.99    1.66
   5   0  -4    0.55    1.14
   5   0  -4    0.70    1.16
   5   0  -5   48.38    1.99
   5   0  -5   46.32    1.60
   5   0  -6    0.11    1.25
   5   0  -6    1.33    1.74
   5   0  -7  629.16    5.24
   5   0  -7  635.44    5.37
   5   0  -8    0.02    1.52
   5   0  -8    0.02    1.50
   5   0  -9   46.72    1.92
   5   0  -9   46.89    1.86
   5   0 -10    0.48    2.04
   5   0 -10    0.98    2.07
   5   0 -11  256.00    3.76
   5   0 -11  268.23    4.09
   5   0 -12    0.13    2.03
   5   0 -12    0.62    2.00
   5   0 -13    0.47    2.40
   5   0 -13    0.25    2.40
   5   0 -14    0.18    2.40
   5   0 -14    0.19    2.38
   5   0 -15   68.85    5.09
   5   0 -15   84.34    4.93
   5   0 -17    6.30    3.11
   5   1  -1  211.85    2.62
   5   1  -1  223.26    2.66
   5  -1  -1  229.59    2.99
   5  -1  -1  224.87    2.96
   5  -1  -2    1.45    1.69
   5   1  -2    1.91    1.70
   5   1  -2    1.43    1.19
   5  -1  -2    1.90    1.22
   5   1  -3   16.08    1.75
   5   1  -3   15.07    1.74
   5  -1  -3   15.01    1.79
   5  -1  -3   16.98    1.77
   5   1  -4   12.36    1.75
   5  -1  -4   14.38    1.79
   5   1  -4   10.66    1.33
   5  -1  -4   11.82    1.78
   5   1  -5  362.42    3.76
   5  -1  -5  381.32    3.62
   5  -1  -5  379.32    3.59
   5   1  -5  366.52    3.61
   5  -1  -6   62.67    1.82
   5  -1  -6   60.51    1.76
   5   1  -6   62.75    1.82
   5   1  -6   66.27    2.20
   5  -1  -7   65.99    2.51
   5   1  -7   68.74    2.40
   5   1  -7   65.22    2.46
   5  -1  -7   62.83    1.82
   5  -1  -8  111.31    2.32
   5   1  -8  116.35    2.92
   5  -1  -8  120.30    2.91
   5   1  -8  108.29    2.81
   5   1  -9  400.05    4.46
   5  -1  -9  422.65    4.66
   5   1  -9  401.94    4.47
   5  -1  -9  401.09    4.14
   5  -1 -10    4.25    2.08
   5   1 -10    4.54    2.10
   5   1 -10    4.41    1.48
   5  -1 -10    3.77    2.11
   5   1 -11    5.39    2.02
   5  -1 -11    5.56    2.07
   5  -1 -11    5.10    2.06
   5   1 -11    5.45    2.06
   5   1 -12  118.24    3.30
   5  -1 -12  114.37    3.17
   5  -1 -12  125.87    3.25
   5   1 -12  119.92    3.13
   5  -1 -13    3.46    2.46
   5   1 -13    3.04    2.43
   5  -1 -13    3.98    2.43
   5   1 -13    3.00    2.42
   5   1 -14    0.16    2.98
   5  -1 -14    0.82    2.94
   5   1 -14    0.68    2.36
   5  -1 -14    1.62    2.95
   5  -1 -15    3.83    3.46
   5   1 -15    3.75    4.27
   5   1 -15    3.22    4.16
   5  -1 -15    3.14    3.45
   5  -1 -16    1.97    3.53
   5  -1 -17    0.30    2.55
   5  -1 -18    0.89    2.87
  -5  -2   1   15.71    1.38
   5  -2  -1   15.08    1.35
   5  -2  -1   16.46    1.83
   5   2  -1   19.57    1.83
   5  -2  -2   48.65    1.69
   5   2  -2   44.32    2.11
  -5  -2   2   46.91    2.16
   5  -2  -2   43.43    1.62
   5  -2  -3  563.15    4.25
   5   2  -3  545.60    4.47
  -5  -2   3  571.40    4.05
   5  -2  -3  554.93    4.15
   5  -2  -4   39.99    1.57
   5   2  -4   44.29    1.60
   5  -2  -4   41.64    1.62
   5   2  -5   48.79    1.62
   5  -2  -5   52.78    2.04
   5  -2  -5   48.26    1.61
   5   2  -6    4.91    1.71
   5  -2  -6    5.18    1.72
   5   2  -6    5.03    1.69
   5  -2  -6    6.04    1.74
   5   2  -7  114.87    2.39
   5  -2  -7  122.29    2.35
   5  -2  -7  125.60    2.36
   5   2  -7  118.34    2.74
   5  -2  -8    7.99    2.15
   5   2  -8    8.02    1.51
   5   2  -8   10.40    2.04
   5  -2  -8    7.84    2.08
   5  -2  -9   71.59    2.06
   5   2  -9   78.64    2.65
   5  -2  -9   77.47    2.16
   5   2  -9   72.83    2.54
   5  -2 -10   23.00    2.21
   5   2 -10   19.98    2.16
   5   2 -10   21.09    2.20
   5  -2 -10   21.63    1.66
   5  -2 -11  145.29    3.27
   5  -2 -11  143.32    3.16
   5   2 -11  132.91    3.08
   5   2 -11  136.71    3.38
   5   2 -12    2.06    2.02
   5   2 -12    1.91    1.98
   5  -2 -12    2.18    2.01
   5  -2 -12    1.87    2.03
   5  -2 -13    8.53    2.49
   5   2 -13    8.39    2.45
   5  -2 -13    9.58    2.47
   5   2 -13    7.79    2.45
   5   2 -14    2.44    2.99
   5  -2 -14    2.79    2.98
   5   2 -14    2.38    2.91
   5  -2 -14    2.65    2.46
   5   2 -15   18.97    4.20
   5  -2 -15   22.51    3.26
   5  -2 -15   18.91    3.25
   5   2 -15   22.65    4.64
   5  -2 -16    0.14    3.18
   5  -2 -18   17.34    3.89
   5   3  -1  411.39    4.12
   5  -3  -1  420.44    3.55
   5  -3  -1  404.51    3.47
  -5  -3   1  447.55    3.79
   5  -3  -2  275.28    2.95
  -5  -3   2  289.42    2.93
   5  -3  -2  290.85    3.31
   5   3  -2  263.76    3.09
  -5  -3   3   39.52    2.00
   5  -3  -3   40.05    2.02
   5   3  -3   39.44    1.52
   5  -3  -3   39.26    1.57
   5  -3  -4   32.57    1.92
  -5  -3   4   30.45    1.49
   5  -3  -4   33.46    1.90
   5   3  -4   33.05    1.86
   5  -3  -5  126.85    2.51
   5  -3  -5  130.19    2.53
   5   3  -5  117.75    2.18
  -5  -3   5  127.66    2.18
   5  -3  -6  154.36    2.52
  -5  -3   6  161.35    2.55
   5  -3  -6  155.93    2.54
   5   3  -6  158.67    3.07
   5   3  -7    9.89    1.53
   5  -3  -7   12.34    2.09
  -5  -3   7   10.31    1.53
   5  -3  -7   11.16    1.53
   5  -3  -8  167.18    2.75
   5   3  -8  167.05    3.34
   5  -3  -8  165.92    2.66
   5  -3  -9   25.45    1.66
   5   3  -9   24.97    2.15
   5  -3  -9   29.15    1.67
   5   3  -9   24.39    1.69
   5  -3 -10   58.73    2.48
   5   3 -10   53.20    2.40
   5  -3 -10   60.75    2.47
   5   3 -10   54.50    2.05
   5  -3 -11   38.82    1.84
   5  -3 -11   43.34    2.37
   5   3 -11   38.14    2.39
   5   3 -11   37.61    2.29
   5   3 -12   10.16    2.41
   5  -3 -12   10.37    2.50
   5   3 -12   10.33    2.47
   5  -3 -12   13.05    2.48
   5  -3 -13   37.62    2.78
   5   3 -13   32.68    2.69
   5   3 -13   32.95    2.73
   5  -3 -13   32.74    2.74
   5  -3 -14    3.81    2.51
   5  -3 -14    4.27    2.50
   5   3 -14    4.40    2.99
   5   3 -14    4.47    2.97
   5   3 -15   22.30    4.39
   5  -3 -15   24.03    3.79
   5   3 -15   26.85    4.41
   5  -3 -15   27.58    3.75
   5  -3 -16    8.30    3.56
   5  -3 -16    7.22    3.64
   5  -4  -1   -0.06    1.25
  -5  -4   1    0.17    1.80
   5   4  -1    1.87    1.22
   5   4  -2  150.24    2.74
  -5  -4   2  166.97    2.69
   5  -4  -2  148.66    2.29
   5  -4  -3  343.91    3.67
  -5  -4   3  349.22    3.21
   5   4  -3  322.99    3.77
   5   4  -4   68.22    1.99
  -5  -4   4   79.20    2.36
   5  -4  -4   69.82    2.30
  -5  -4   5    2.55    2.07
   5   4  -5    2.31    2.01
   5  -4  -5    2.85    2.05
   5  -4  -6  296.21    3.83
  -5  -4   6  308.14    3.60
   5   4  -6  283.54    3.91
   5  -4  -7   -1.08    2.03
   5   4  -7    0.62    2.02
  -5  -4   7    1.20    2.02
   5   4  -8   74.42    2.18
   5  -4  -8   79.05    2.08
   5  -4  -8   78.99    2.09
  -5  -4   8   80.24    2.55
   5   4  -9    3.97    2.01
   5  -4  -9    4.30    1.42
   5  -4  -9    3.43    1.45
  -5  -4   9    2.99    2.02
   5  -4 -10   45.57    2.33
   5   4 -10   43.56    2.39
   5  -4 -10   45.48    2.33
   5   4 -11    7.21    2.00
   5  -4 -11    8.15    2.06
   5  -4 -11    9.84    1.52
   5   4 -11    7.60    2.06
   5   4 -12   53.54    2.78
   5  -4 -12   56.98    2.84
   5   4 -12   51.45    2.35
   5  -4 -12   59.64    2.91
   5  -4 -13   35.37    2.74
   5   4 -13   33.70    2.78
   5  -4 -13   32.78    2.73
   5   4 -13   31.69    2.69
   5  -4 -14   67.76    3.19
   5  -4 -14   79.03    3.35
   5   4 -14   68.23    3.20
   5   4 -14   68.74    3.40
   5   4 -15   48.29    4.23
   5  -4 -15   52.63    3.46
   5   4 -15   51.42    4.19
   5  -4 -15   59.93    3.56
   5  -4 -16   30.32    3.96
   5  -4 -16   34.01    3.90
   5  -4 -17   -0.20    5.10
   5  -4 -17    0.07    5.21
   5   5  -1  114.97    2.31
   5  -5  -1  117.31    2.20
  -5   5   1  110.81    2.08
  -5  -5   1  122.80    2.20
   5   5  -2  175.35    3.23
  -5   5   2  161.52    2.36
  -5  -5   2  187.07    2.56
   5  -5  -2  172.54    2.58
  -5   5   3   53.94    2.33
   5   5  -3   53.77    1.86
  -5  -5   3   62.51    1.90
   5  -5  -3   55.76    1.85
   5   5  -4   21.06    1.56
  -5   5   4   20.94    2.10
  -5  -5   4   25.45    2.15
   5  -5  -4   23.00    2.15
  -5  -5   5  111.37    2.16
   5  -5  -5  107.09    2.24
   5   5  -5  108.17    2.78
  -5   5   5  103.63    2.54
  -5  -5   6   48.76    1.81
   5  -5  -6   46.10    1.77
   5   5  -6   41.27    1.80
  -5   5   6   47.38    2.26
   5  -5  -7   37.78    1.73
  -5  -5   7   42.34    2.23
  -5   5   7   37.03    1.68
   5   5  -7   39.16    1.76
  -5   5   8    0.47    1.39
  -5  -5   8    0.89    1.40
   5  -5  -8    0.30    1.97
   5   5  -8    0.90    1.96
  -5  -5   9   55.54    2.33
   5  -5  -9   55.08    2.37
  -5   5   9   52.54    2.26
   5   5  -9   51.59    1.96
   5   5 -10    0.96    1.39
   5  -5 -10    1.53    1.97
  -5  -5  10    0.95    1.39
  -5  -5  11    2.19    2.40
   5   5 -11    2.52    2.36
   5  -5 -11    1.94    1.71
   5  -5 -12   82.43    3.02
   5  -5 -12   87.57    3.20
   5   5 -12   75.84    3.22
   5  -5 -13   17.40    2.63
   5  -5 -13   17.10    2.60
   5   5 -13   15.31    2.53
   5   5 -13   16.71    2.57
   5  -5 -14   77.62    3.49
   5   5 -14   77.31    3.77
   5  -5 -14   83.01    3.70
   5   5 -14   71.00    3.47
   5   5 -15    3.06    3.57
   5   5 -15    2.98    3.59
   5  -5 -15    3.04    2.93
   5  -5 -15    3.18    3.01
   5  -5 -16  110.84    4.91
   5  -5 -16  119.44    4.67
   5  -6  -1    0.38    1.98
  -5  -6   1    0.66    2.00
   5   6  -1    1.09    1.90
  -5   6   1   -0.09    1.36
  -5  -6   2   44.00    2.25
   5   6  -2   39.35    1.69
   5  -6  -2   44.01    2.28
  -5   6   2   42.44    2.18
   5  -6  -3    0.42    2.01
  -5   6   3    0.03    1.98
   5   6  -3    0.30    1.40
  -5  -6   3    2.61    1.43
  -5  -6   4  201.55    2.63
  -5   6   4  180.81    2.46
   5  -6  -4  187.77    2.85
   5   6  -4  176.21    3.13
   5  -6  -5   -0.11    2.02
  -5   6   5    0.92    1.42
  -5  -6   5    2.25    1.99
   5   6  -5    2.97    1.98
   5   6  -6   26.04    1.64
   5  -6  -6   30.35    2.16
  -5  -6   6   29.45    2.14
  -5   6   6   27.06    2.13
  -5  -6   7    0.33    1.98
  -5   6   7    0.10    1.95
   5   6  -7    0.71    1.38
   5  -6  -7    1.45    1.97
   5  -6  -8    1.69    1.96
  -5   6   8    0.89    1.94
   5   6  -8    1.48    1.39
  -5  -6   8    0.84    1.39
   5  -6  -9   25.44    2.17
  -5  -6   9   26.38    2.15
  -5   6   9   23.26    1.57
   5   6  -9   24.39    2.16
   5  -6 -10   11.71    2.46
  -5   6  10   10.22    1.73
  -5  -6  10   11.37    2.44
   5   6 -10   10.34    2.44
  -5   6  11   50.43    2.65
   5   6 -11   45.09    2.19
  -5  -6  11   48.24    2.75
   5  -6 -11   52.45    2.78
   5   6 -12  111.10    3.72
   5  -6 -12  112.86    3.05
  -5  -6  12  113.06    3.27
  -5   6  12  108.09    2.50
   5   6 -13    5.14    2.49
   5  -6 -13    5.89    2.72
   5  -6 -14    7.99    2.98
   5   6 -14    8.42    2.89
   5  -6 -14    7.93    2.93
   5   6 -14    6.72    2.92
   5  -6 -15    8.78    2.98
   5  -6 -15    8.13    3.03
   5   6 -15    7.20    3.00
   5   6 -15    8.63    3.58
   5  -6 -16  117.37    4.44
   5   6 -16  103.99    6.23
   5   6 -16  111.21    6.11
   5  -6 -16  118.90    5.25
  -5   7   1   16.67    2.05
   5   7  -1   17.65    1.50
  -5  -7   1   23.90    1.55
   5  -7  -1   18.44    2.10
  -5  -7   2   66.33    1.86
  -5   7   2   64.52    1.79
   5  -7  -2   72.14    2.43
   5   7  -2   66.58    2.41
  -5  -7   3   43.75    1.74
   5  -7  -3   42.91    1.75
   5   7  -3   41.60    2.26
  -5   7   3   42.37    2.22
   5  -7  -4   94.12    2.18
  -5   7   4   95.14    2.45
   5   7  -4   92.27    2.73
  -5  -7   4   94.96    2.07
  -5  -7   5   44.97    2.27
  -5   7   5   43.79    2.22
   5   7  -5   42.07    1.83
   5  -7  -5   45.84    2.31
  -5   7   6  118.98    2.62
   5  -7  -6  129.90    2.98
  -5  -7   6  127.39    2.70
   5   7  -6  126.91    3.18
   5  -7  -7    0.74    2.03
  -5   7   7    1.02    1.42
  -5  -7   7    2.30    2.01
   5   7  -7    1.28    2.01
  -5  -7   8  194.58    3.13
   5  -7  -8  203.91    4.01
   5   7  -8  192.51    4.28
  -5   7   8  178.68    2.69
  -5   7   9   39.22    1.92
   5   7  -9   39.12    2.09
   5  -7  -9   41.37    2.04
  -5  -7   9   41.80    2.00
  -5   7  10    7.47    1.73
   5  -7 -10    7.82    2.45
  -5  -7  10    7.03    2.44
   5   7 -10    7.25    2.43
  -5   7  11    0.15    1.68
   5  -7 -11    0.71    2.40
  -5  -7  11    0.78    2.40
   5   7 -11    0.44    1.70
   5  -7 -12   14.10    1.87
   5   7 -12   13.78    2.53
  -5   7  12   12.88    2.47
  -5  -7  12   16.17    2.53
   5  -7 -13   33.41    3.13
  -5   7  13   29.89    3.02
  -5  -7  13   32.44    3.14
   5   7 -13   32.34    3.14
  -5  -7  14  163.64    4.28
   5   7 -14  160.37    4.89
   5  -7 -14  165.27    4.22
   5   7 -15    8.31    3.36
   5  -7 -15    9.44    3.38
   5   7 -15    8.87    4.14
  -5  -8   1   40.37    2.20
   5  -8  -1   39.89    2.26
  -5   8   1   38.64    2.18
   5   8  -1   37.97    1.73
  -5  -8   2    3.19    2.00
   5   8  -2    2.95    1.98
  -5   8   2    3.01    1.42
   5  -8  -2    1.94    2.03
  -5   8   3   29.73    2.12
  -5  -8   3   31.22    2.16
   5   8  -3   33.05    2.16
   5  -8  -3   31.50    1.62
   5  -8  -4  133.18    2.63
  -5   8   4  126.03    2.17
  -5  -8   4  127.36    2.24
   5   8  -4  129.47    3.20
   5   8  -5    5.19    1.43
  -5  -8   5    5.55    1.45
   5  -8  -5    7.71    2.03
  -5   8   5    5.53    1.42
  -5   8   6   54.55    1.98
  -5  -8   6   56.15    2.47
   5   8  -6   55.87    2.59
   5  -8  -6   57.96    2.13
   5  -8  -7    6.23    1.74
  -5   8   7    4.56    2.44
   5   8  -7    4.84    2.43
  -5  -8   7    6.43    2.42
   5   8  -8  159.66    4.07
   5  -8  -8  160.51    3.34
  -5   8   8  155.80    2.52
  -5  -8   8  163.74    3.26
  -5  -8   9   41.28    2.04
   5  -8  -9   43.63    2.73
   5   8  -9   41.11    2.13
  -5   8   9   41.53    2.63
  -5  -8  10   15.98    2.50
   5   8 -10   12.99    2.53
  -5   8  10   11.88    1.80
   5  -8 -10   13.68    1.82
   5   8 -11   82.97    3.39
  -5  -8  11   83.35    3.12
   5  -8 -11   81.93    3.33
  -5   8  11   73.00    3.20
  -5  -8  12   36.09    3.09
  -5   8  12   37.94    3.02
   5   8 -12   36.06    3.14
   5  -8 -12   39.06    2.35
  -5   8  13    7.51    2.92
   5   8 -13    7.41    2.91
   5  -8 -13    7.74    2.96
  -5  -8  13    8.99    2.92
   5   8 -14   14.86    3.39
  -5   8  14   13.60    2.42
  -5  -8  14   14.19    3.44
   5  -8 -14   15.20    2.46
  -5  -9   1  297.94    3.13
   5   9  -1  287.32    5.12
   5  -9  -1  305.49    4.84
  -5   9   1  292.89    3.52
  -5  -9   2    8.87    2.46
  -5   9   2    8.62    1.72
   5   9  -2    8.45    2.40
   5  -9  -2    9.53    2.46
   5   9  -3    1.17    2.34
  -5  -9   3    0.66    2.34
  -5   9   3    0.77    1.65
   5  -9  -3    1.09    2.40
  -5  -9   4   15.86    1.77
  -5   9   4   15.54    2.44
   5  -9  -4   16.89    2.49
   5   9  -4   15.22    2.43
  -5   9   5   88.02    2.77
   5  -9  -5   91.01    2.49
   5   9  -5   91.76    2.61
  -5  -9   5   93.73    2.24
   5  -9  -6    1.63    2.41
  -5  -9   6    1.26    2.39
   5   9  -6    1.78    2.38
  -5   9   6    1.44    2.37
   5  -9  -7   51.43    2.73
   5   9  -7   43.12    2.11
  -5   9   7   47.67    2.60
  -5  -9   7   46.18    2.65
   5   9  -8   21.63    1.91
  -5   9   8   20.46    1.86
  -5  -9   8   24.66    2.56
   5  -9  -8   20.32    2.59
   5   9  -9  144.68    3.99
   5  -9  -9  153.53    3.90
  -5  -9   9  147.75    3.22
  -5   9   9  137.32    3.09
   5   9 -10  126.78    3.49
  -5   9  10  125.89    2.70
   5  -9 -10  137.03    3.48
  -5  -9  10  129.29    2.81
   5  -9 -11   35.07    3.08
   5   9 -11   31.91    2.35
  -5   9  11   31.94    2.23
  -5  -9  11   37.04    3.07
  -5  -9  12    1.61    2.88
  -5   9  12    1.07    2.87
   5  -9 -12    0.81    2.89
   5   9 -12    1.39    2.88
  -5  -9  13   78.58    3.81
   5  -9 -13   83.46    3.95
  -5   9  13   74.47    3.63
   5   9 -13   64.08    3.03
   5  10  -1    6.02    2.34
  -5 -10   1    6.02    2.41
  -5  10   1    2.83    2.37
   5 -10  -1    5.12    1.73
   5  10  -2    2.10    1.65
  -5 -10   2    2.01    1.68
  -5  10   2    0.97    2.36
   5 -10  -2    1.97    1.71
  -5 -10   3   27.45    1.85
   5 -10  -3   28.73    1.89
  -5  10   3   27.86    2.50
   5  10  -3   30.14    1.88
   5  10  -4   14.33    1.79
  -5 -10   4   16.75    1.76
  -5  10   4   18.56    1.77
   5 -10  -4   18.47    1.81
  -5  10   5   12.46    1.74
  -5 -10   5   13.27    2.43
   5 -10  -5   13.76    2.49
   5  10  -5   13.86    2.46
   5 -10  -6   48.07    2.09
  -5  10   6   47.61    1.94
   5  10  -6   45.24    2.11
  -5 -10   6   45.17    2.00
  -5 -10   7   68.19    2.75
  -5  10   7   64.64    2.33
   5 -10  -7   75.17    3.11
   5  10  -7   68.57    2.99
  -5  10   8   -0.28    2.83
  -5 -10   8    0.59    2.82
   5  10  -8    1.11    2.84
   5 -10  -8    0.61    2.81
  -5 -10   9    4.62    2.86
   5 -10  -9    5.60    2.85
   5  10  -9    3.72    2.90
  -5  10   9    3.73    2.03
  -5  10  10   20.90    3.00
  -5 -10  10   23.38    3.00
   5  10 -10   22.48    3.03
   5 -10 -10   19.52    2.16
   5  10 -11   75.26    3.03
   5 -10 -11   79.09    3.85
  -5 -10  11   83.30    3.47
  -5  10  11   75.56    3.60
   5  10 -12    2.91    2.33
  -5  10  12    0.72    3.32
  -5 -10  12    2.59    3.30
   5 -10 -12    1.83    2.34
  -5 -11   1   99.29    2.23
  -5  11   1   95.14    2.39
   5 -11  -1  101.66    2.82
   5  11  -1  102.05    2.93
   5 -11  -2   48.83    2.36
  -5  11   2   50.63    2.98
  -5 -11   2   47.46    2.24
   5  11  -2   49.70    2.91
  -5 -11   3    2.04    2.00
   5  11  -3    2.40    2.80
  -5  11   3    1.44    1.99
   5 -11  -3    2.51    2.04
   5 -11  -4   63.74    2.49
  -5 -11   4   60.47    2.30
   5  11  -4   65.20    3.21
  -5  11   4   58.96    2.26
  -5  11   5   19.91    2.06
  -5 -11   5   20.34    2.91
   5  11  -5   20.22    2.15
   5 -11  -5   22.31    2.94
  -5  11   6   65.97    2.30
   5  11  -6   65.55    3.28
   5 -11  -6   65.74    2.53
  -5 -11   6   66.64    3.11
   5  11  -7    8.51    2.08
  -5 -11   7    8.41    2.86
   5 -11  -7    7.96    2.88
  -5  11   7    6.22    2.05
  -5 -11   8    7.49    2.06
  -5  11   8    7.59    2.07
   5 -11  -8    9.20    2.89
   5  11  -8    7.09    2.94
  -5  11   9   78.87    3.37
   5 -11  -9   78.09    3.79
  -5 -11   9   70.18    2.46
   5  11  -9   75.40    2.98
  -5  11  10    0.88    3.28
  -5 -11  10    0.57    2.30
   5  11 -10    0.09    2.34
   5 -11 -10    0.60    3.27
  -5  12   1    2.05    2.82
   5  12  -1    2.46    2.00
   5 -12  -1    1.66    2.88
  -5 -12   1    4.43    2.83
  -5  12   2    1.50    1.99
   5 -12  -2    1.01    2.05
  -5 -12   2    2.73    2.02
   5  12  -2    3.11    1.98
   5 -12  -3   72.24    2.61
   5  12  -3   70.64    2.61
  -5 -12   3   70.62    2.37
  -5  12   3   69.23    3.05
   5  12  -4    7.25    2.05
  -5 -12   4    6.08    2.04
  -5  12   4    8.59    2.03
   5 -12  -4    7.66    2.07
  -5  12   5    7.16    2.06
  -5 -12   5   10.47    2.85
   5 -12  -5    9.26    2.88
   5  12  -5    8.93    2.06
   5 -12  -6   -1.41    2.30
  -5  12   6    0.15    2.28
  -5 -12   6   -0.17    2.29
   5  12  -6   -0.21    3.06
  -5 -12   7   34.04    3.39
   5  12  -7   30.67    2.53
  -5  12   7   31.07    2.44
   5 -12  -7   35.21    3.42
   5  12  -8    1.32    3.32
  -5 -12   8    2.20    2.31
   5 -12  -8    2.73    2.31
   5 -13  -1  120.50    4.13
  -5  13   1  103.42    2.75
   5  13  -1   97.30    3.23
  -5 -13   1  104.21    2.76
   5  13  -2    4.59    2.31
  -5  13   2    1.50    3.27
  -5 -13   2    5.50    3.25
   5 -13  -2    3.70    3.35
  -5 -13   3    6.62    3.27
   5 -13  -3    8.86    2.37
  -5  13   3    8.63    2.34
   5  13  -3    9.14    2.33
  -5 -13   4   -0.32    3.28
   5  13  -4    0.81    2.32
   5 -13  -4    0.51    2.32
   4   0  -1    0.33    1.23
   4   0  -1    0.27    1.73
   4   0  -2  175.34    2.79
   4   0  -2  181.23    2.51
   4   0  -3   -0.27    1.18
   4   0  -3    0.29    1.66
   4   0  -4  294.78    3.23
   4   0  -4  322.03    3.57
   4   0  -5    0.15    1.14
   4   0  -5    0.07    1.61
   4   0  -6    0.10    1.58
   4   0  -6    0.60    1.12
   4   0  -7    0.71    1.62
   4   0  -7    0.61    1.62
   4   0  -8  450.48    4.68
   4   0  -8  435.01    4.47
   4   0  -9    0.42    1.69
   4   0  -9    0.55    1.70
   4   0 -10  218.99    3.78
   4   0 -10  215.33    3.69
   4   0 -11    0.30    2.07
   4   0 -11    0.68    2.07
   4   0 -12  477.45    7.31
   4   0 -12  425.67    6.85
   4   0 -13    0.16    2.40
   4   0 -13    0.34    2.45
   4   0 -14   51.56    4.40
   4   0 -16   90.48    5.67
   4   0 -18    0.56    3.33
   4  -1  -1   83.12    2.37
  -4  -1   1   85.70    2.00
   4   1  -1   85.00    2.35
   4  -1  -1   83.97    1.97
   4   1  -2  873.03    5.67
   4  -1  -2  909.97    5.71
   4  -1  -2  874.59    5.73
   4   1  -3   34.91    1.93
   4  -1  -3   34.58    1.55
   4  -1  -3   34.19    1.94
   4  -1  -4  130.91    2.54
   4   1  -4  125.83    2.23
   4   1  -4  124.82    2.22
   4  -1  -4  136.99    2.59
   4  -1  -5   29.27    1.86
   4  -1  -5   28.88    1.46
   4   1  -5   25.78    1.81
   4   1  -5   26.87    1.82
   4   1  -6  153.56    2.76
   4  -1  -6  160.97    2.78
   4   1  -6  153.85    2.54
   4  -1  -6  157.33    2.55
   4   1  -7  140.39    2.55
   4   1  -7  140.38    2.75
   4  -1  -7  147.90    2.84
   4  -1  -7  132.24    2.35
   4   1  -8    2.11    1.66
   4  -1  -8    1.71    1.68
   4   1  -8    2.39    1.66
   4  -1  -8    1.65    1.65
   4   1  -9   34.36    2.06
   4  -1  -9   36.20    2.05
   4  -1  -9   35.53    2.08
   4   1  -9   34.58    2.04
   4  -1 -10  430.48    5.31
   4  -1 -10  414.84    4.94
   4   1 -10  401.69    4.81
   4   1 -10  398.56    5.45
   4   1 -11   56.77    2.73
   4  -1 -11   51.39    2.63
   4  -1 -11   57.74    2.69
   4   1 -11   56.32    2.65
   4   1 -12    0.55    2.01
   4  -1 -12    0.04    2.04
   4   1 -12   -0.05    2.44
   4  -1 -12    0.29    2.04
   4  -1 -13   17.44    2.72
   4   1 -13   20.43    3.19
   4   1 -13   17.59    3.12
   4  -1 -13   20.74    2.77
   4  -1 -14   17.26    4.09
   4  -1 -14   12.66    4.09
   4  -1 -15   17.58    4.32
   4  -1 -16   24.06    4.55
   4  -1 -17    0.28    3.45
   4  -1 -18   50.56    4.87
   4  -1 -19   12.63    3.28
   4  -2  -1   51.27    1.72
   4   2  -1   56.73    2.14
  -4  -2   1   56.74    1.78
   4  -2  -1   52.97    1.70
  -4  -2   2  270.19    3.25
   4   2  -2  263.76    3.28
   4  -2  -2  257.99    2.94
   4  -2  -2  263.37    2.92
   4   2  -3  176.75    2.86
   4  -2  -3  190.01    2.86
   4  -2  -3  185.25    2.86
  -4  -2   3  175.45    2.52
   4   2  -4   65.95    2.12
   4  -2  -4   64.27    2.13
  -4  -2   4   61.25    1.76
   4  -2  -4   63.50    1.76
   4   2  -5    5.50    1.20
   4  -2  -5    4.69    1.65
  -4  -2   5    5.64    1.69
   4  -2  -5    4.98    1.20
  -4  -2   6    7.49    1.23
   4   2  -6    6.91    1.66
   4  -2  -6   11.20    1.25
   4  -2  -6    6.71    1.22
   4   2  -7  106.22    2.30
   4  -2  -7  109.52    2.17
   4  -2  -7  109.53    2.20
   4   2  -8  235.50    3.51
   4  -2  -8  251.65    3.54
   4   2  -8  231.96    3.45
   4  -2  -8  260.06    3.68
   4   2  -9   64.23    2.37
   4  -2  -9   64.76    2.33
   4   2  -9   58.61    2.24
   4  -2  -9   59.61    2.28
   4  -2 -10   47.75    2.51
   4   2 -10   46.20    2.52
   4  -2 -10   51.10    2.50
   4   2 -10   44.99    2.40
   4  -2 -11    1.00    2.00
   4   2 -11    0.44    1.98
   4  -2 -11    1.26    2.03
   4   2 -11    1.62    2.00
   4   2 -12  313.20    5.29
   4   2 -12  300.45    6.78
   4  -2 -12  301.89    4.70
   4  -2 -12  335.96    6.30
   4  -2 -13   29.39    2.46
   4   2 -13   30.07    2.98
   4  -2 -13   25.65    2.82
   4   2 -13   27.39    2.96
   4  -2 -14  108.72    4.84
   4  -2 -14   92.75    4.42
   4  -2 -15   44.38    3.78
   4  -2 -16   57.43    4.12
   4  -2 -18   17.87    3.72
   4  -2 -19   12.34    3.25
   4  -3  -1  210.53    2.65
  -4  -3   1  223.09    2.96
   4   3  -1  195.16    2.63
  -4   3   1  196.32    2.47
   4  -3  -2  357.68    3.70
  -4  -3   2  366.06    3.65
  -4   3   2  326.04    3.17
   4   3  -2  339.22    3.93
   4   3  -3  772.50    6.47
   4  -3  -3  779.98    5.29
  -4  -3   3  809.25    5.18
  -4   3   3  750.22    4.76
   4   3  -4   80.59    2.32
   4  -3  -4   87.56    2.35
  -4   3   4   79.97    1.94
  -4  -3   4   79.68    1.97
  -4  -3   5  461.60    4.00
  -4   3   5  432.70    3.75
   4  -3  -5  449.19    4.11
   4   3  -5  426.88    4.69
   4  -3  -6   26.14    1.90
  -4   3   6   24.55    1.89
  -4  -3   6   24.13    1.89
   4   3  -6   22.21    1.45
   4  -3  -7    1.13    1.66
  -4  -3   7    1.26    1.66
   4   3  -7    1.09    1.64
   4  -3  -8  282.59    3.92
  -4  -3   8  274.31    3.63
   4   3  -8  265.64    4.30
   4  -3  -9   95.47    2.56
  -4  -3   9   92.70    2.54
   4   3  -9   82.86    2.31
   4   3 -10   32.56    2.31
   4  -3 -10   34.19    1.79
   4  -3 -10   32.19    2.28
   4   3 -10   31.79    2.22
   4  -3 -11   16.84    2.15
   4   3 -11   15.01    2.12
   4   3 -11   13.82    2.10
   4  -3 -11   15.09    2.15
   4  -3 -12    0.78    1.99
   4  -3 -12    0.68    2.01
   4   3 -12    0.44    1.94
   4   3 -12    0.08    2.39
   4   3 -13    0.45    2.40
   4   3 -13    0.22    2.39
   4  -3 -13    0.23    2.02
   4  -3 -13    0.33    1.99
   4  -3 -14   38.80    3.43
   4  -3 -14   41.35    2.95
   4  -3 -15  129.78    5.42
   4  -3 -15  113.48    5.20
   4  -3 -16   27.46    2.99
   4  -3 -17  119.86    5.22
   4  -3 -18   46.35    4.12
   4  -3 -19    5.90    3.30
   4  -4  -1  169.61    2.45
   4   4  -1  168.89    2.61
  -4  -4   1  183.66    2.77
  -4   4   1  160.61    2.30
  -4   4   2   36.98    1.99
   4   4  -2   37.24    2.00
   4  -4  -2   41.17    2.02
  -4  -4   2   36.55    2.04
  -4   4   3  219.96    2.67
   4  -4  -3  229.94    2.83
  -4  -4   3  234.18    2.84
   4   4  -3  232.76    3.53
  -4   4   4  314.65    3.10
   4  -4  -4  338.06    3.87
  -4  -4   4  338.18    3.67
   4   4  -4  312.94    4.10
   4  -4  -5  762.20    6.52
   4   4  -5  739.85    8.27
  -4   4   5  703.95    4.62
  -4  -4   5  759.87    5.40
   4   4  -6    3.30    1.67
   4  -4  -6    0.47    1.18
  -4   4   6   -0.35    1.19
  -4  -4   6    0.36    1.68
  -4  -4   7   57.10    1.74
  -4   4   7   55.12    2.01
   4   4  -7   52.61    1.79
   4  -4  -7   56.56    1.73
  -4  -4   8    4.15    1.20
  -4   4   8    4.74    1.64
   4  -4  -8    5.93    1.19
   4   4  -8    4.32    1.19
   4   4  -9   55.06    2.50
   4  -4  -9   60.09    2.43
  -4   4   9   52.84    2.33
  -4  -4   9   53.65    2.42
   4   4 -10   40.80    2.40
   4  -4 -10   45.27    2.38
  -4   4  10   42.25    2.27
  -4  -4  10   41.24    2.33
  -4  -4  11   15.30    2.12
   4  -4 -11   17.14    2.11
   4   4 -11   14.44    2.09
   4   4 -12    9.89    2.07
   4   4 -12    9.73    2.04
   4  -4 -12   11.57    2.08
   4   4 -13   78.74    3.33
   4  -4 -13   78.80    3.24
   4  -4 -13   88.57    3.20
   4   4 -13   78.13    3.33
   4   4 -14    0.38    3.43
   4  -4 -14    0.15    2.48
   4  -4 -14    0.60    2.95
   4   4 -14    0.38    2.93
   4  -4 -15   37.90    3.42
   4  -4 -15   35.28    3.48
   4  -4 -16   49.53    4.91
   4  -4 -16   60.33    4.86
   4  -4 -17    4.54    3.28
   4  -4 -18    0.00    2.99
   4  -5  -1   87.42    2.26
  -4   5   1   81.88    1.80
  -4  -5   1   88.14    2.23
   4   5  -1   84.42    2.28
  -4  -5   2   -0.02    1.73
  -4   5   2    1.30    1.70
   4  -5  -2    3.42    1.74
   4   5  -2    1.16    1.18
  -4  -5   3  477.79    4.10
   4   5  -3  444.38    5.88
  -4   5   3  441.83    3.55
   4  -5  -3  475.95    4.64
   4   5  -4  117.89    2.75
  -4  -5   4  116.18    2.17
   4  -5  -4  125.59    2.30
  -4   5   4  126.19    2.49
   4  -5  -5  100.38    2.12
  -4   5   5   98.84    2.31
   4   5  -5   90.05    2.50
  -4  -5   5   95.67    2.36
   4  -5  -6    4.80    1.22
  -4  -5   6    3.04    1.68
   4   5  -6    4.95    1.67
  -4   5   6    3.95    1.20
   4   5  -7   57.71    1.86
  -4   5   7   53.24    1.66
   4  -5  -7   56.94    1.71
  -4  -5   7   58.40    2.10
  -4  -5   8   23.00    2.15
  -4   5   8   22.01    1.57
   4  -5  -8   25.20    2.15
   4   5  -8   22.86    2.17
   4  -5  -9   79.96    2.27
  -4  -5   9   80.60    2.56
  -4   5   9   76.58    2.47
   4   5  -9   70.11    2.30
  -4   5  10    3.92    1.40
   4   5 -10    4.15    1.42
  -4  -5  10    4.45    1.43
   4  -5 -10    4.86    2.00
  -4   5  11   12.86    2.02
   4   5 -11   11.77    2.08
   4  -5 -11   13.83    2.07
  -4  -5  11   13.03    2.11
   4  -5 -12    1.59    1.98
   4   5 -12    0.62    1.98
  -4   5  12    1.52    1.96
  -4  -5  12    0.98    1.99
   4   5 -13   74.80    3.38
   4  -5 -13   72.78    2.64
  -4   5  13   73.59    2.91
   4   5 -14   33.07    3.31
   4   5 -14   37.36    3.49
   4  -5 -14   39.77    3.33
   4  -5 -15  126.68    4.53
   4  -5 -15  114.03    3.71
   4  -5 -16   15.02    3.78
   4  -5 -16   15.01    3.61
   4  -5 -17   39.30    5.41
   4  -5 -17   47.67    5.29
  -4  -6   1  474.57    3.80
   4  -6  -1  506.80    5.23
   4   6  -1  467.73    6.47
  -4   6   1  462.75    3.45
   4  -6  -2    9.13    1.83
   4   6  -2    5.49    1.77
  -4  -6   2    6.00    1.31
  -4   6   2    6.02    1.29
  -4   6   3   60.33    2.07
  -4  -6   3   57.33    1.68
   4  -6  -3   61.48    1.76
   4   6  -3   55.98    2.14
   4  -6  -4   61.88    2.18
   4   6  -4   55.88    1.83
  -4  -6   4   59.49    1.73
  -4   6   4   58.14    2.07
  -4  -6   5  446.82    4.12
   4   6  -5  457.44    7.05
  -4   6   5  429.37    3.57
   4  -6  -5  483.65    5.92
  -4   6   6  100.03    2.15
   4  -6  -6  111.39    2.74
   4   6  -6   97.95    2.83
  -4  -6   6   97.07    2.38
   4   6  -7   52.59    1.99
  -4  -6   7   57.27    2.38
  -4   6   7   56.48    2.35
   4  -6  -7   64.13    2.48
  -4  -6   8    0.97    2.00
   4  -6  -8    1.60    1.42
   4   6  -8    2.47    1.97
  -4   6   8    0.94    1.41
  -4  -6   9  240.07    3.49
   4  -6  -9  237.60    4.29
   4   6  -9  232.47    5.01
  -4   6   9  225.04    2.82
  -4  -6  10    1.83    1.96
   4  -6 -10    1.32    1.98
   4   6 -10    1.86    1.97
  -4   6  10    1.64    1.40
   4   6 -11    4.51    1.99
  -4  -6  11    4.05    2.00
  -4   6  11    3.72    1.98
   4  -6 -11    3.88    1.43
  -4  -6  12   12.35    2.49
  -4   6  12   11.66    1.78
   4  -6 -12   12.78    2.47
   4   6 -12   13.06    2.47
  -4   6  13   27.04    1.90
   4  -6 -13   29.85    2.68
   4   6 -13   26.86    3.20
  -4  -6  13   28.16    3.20
  -4   6  14   37.31    2.68
   4  -6 -14   36.76    2.79
   4   6 -14   34.67    2.92
  -4   6  15   71.20    3.40
   4  -6 -15   79.57    4.23
   4   6 -15   75.58    5.04
   4   6 -15   71.68    4.32
   4  -6 -16   12.77    3.62
   4  -6 -16   11.94    3.09
   4  -6 -17   52.78    4.49
   4  -6 -17   46.78    3.94
  -4  -7   1   68.82    2.14
  -4   7   1   64.51    1.69
   4   7  -1   63.63    1.87
   4  -7  -1   69.90    1.81
  -4  -7   2  693.92    4.84
   4  -7  -2  703.26    7.66
   4   7  -2  664.17    9.70
  -4   7   2  682.76    4.58
   4  -7  -3   66.35    2.52
  -4   7   3   58.64    1.87
  -4  -7   3   55.56    1.69
   4   7  -3   54.47    1.98
  -4  -7   4  116.79    2.21
  -4   7   4  125.00    2.65
   4   7  -4  115.80    3.05
   4  -7  -4  119.77    2.50
  -4  -7   5   27.62    2.23
   4  -7  -5   30.25    1.70
   4   7  -5   28.35    2.24
  -4   7   5   29.74    2.21
  -4  -7   6  375.15    4.00
  -4   7   6  366.27    3.73
   4   7  -6  349.39    6.15
   4  -7  -6  371.58    5.47
  -4  -7   7   77.49    2.02
  -4   7   7   89.52    2.51
   4   7  -7   83.74    2.83
   4  -7  -7   83.60    2.28
   4  -7  -8    8.58    2.02
   4   7  -8    8.43    1.47
  -4  -7   8    8.15    2.01
  -4   7   8    8.35    1.46
   4  -7  -9   64.13    2.53
  -4   7   9   61.75    2.34
  -4  -7   9   59.28    2.38
   4   7  -9   58.78    2.16
  -4   7  10    2.12    1.98
   4  -7 -10    2.12    1.99
   4   7 -10    2.06    2.01
  -4  -7  10    2.38    1.98
   4   7 -11   49.38    2.87
  -4  -7  11   48.73    2.71
   4  -7 -11   51.11    2.19
  -4   7  11   51.79    2.64
   4   7 -12    7.54    2.47
  -4   7  12    7.28    2.43
  -4  -7  12    7.61    2.46
   4  -7 -12    5.94    2.47
  -4  -7  13  128.02    3.46
   4  -7 -13  132.28    3.93
   4   7 -13  123.24    3.88
  -4   7  13  120.23    2.62
  -4   7  14    0.57    2.82
   4  -7 -14   -0.92    2.87
  -4  -7  14   -0.15    2.46
   4   7 -14    0.28    2.68
  -4  -7  15   12.53    3.68
   4  -7 -15   13.97    2.95
  -4   7  15   12.11    2.91
   4   7 -15   12.08    3.67
   4   7 -16    3.64    4.78
   4   7 -16    4.01    4.24
  -4   7  16    4.09    3.10
   4  -7 -16    3.33    3.12
  -4  -8   1    9.78    1.46
   4  -8  -1    8.79    1.49
  -4   8   1    9.05    1.44
   4   8  -1    9.85    1.95
   4   8  -2   45.17    2.24
  -4  -8   2   45.08    1.71
  -4   8   2   45.66    2.18
   4  -8  -2   47.29    1.78
  -4   8   3    3.47    1.41
   4  -8  -3    3.32    2.01
  -4  -8   3    4.36    1.44
   4   8  -3    4.94    1.96
   4   8  -4    1.38    1.38
   4  -8  -4    4.16    1.44
  -4  -8   4    1.83    1.41
  -4   8   4    1.92    1.97
   4   8  -5  144.84    3.50
   4  -8  -5  152.03    3.32
  -4  -8   5  139.81    2.34
  -4   8   5  139.26    2.25
  -4   8   6   15.88    1.50
   4  -8  -6   14.62    2.08
   4   8  -6   13.38    2.08
  -4  -8   6   14.23    2.07
  -4  -8   7   20.27    2.06
   4  -8  -7   22.08    2.08
  -4   8   7   18.91    2.07
   4   8  -7   21.06    2.13
  -4  -8   8   41.86    2.23
  -4   8   8   39.81    2.21
   4  -8  -8   39.62    1.79
   4   8  -8   39.69    1.85
   4  -8  -9   36.21    2.29
   4   8  -9   33.63    2.30
  -4  -8   9   32.65    2.18
  -4   8   9   33.80    2.17
  -4   8  10   10.65    1.80
   4   8 -10   12.05    2.51
   4  -8 -10   12.44    2.48
  -4  -8  10   12.30    2.49
   4  -8 -11  127.17    3.72
  -4   8  11  113.24    2.50
   4   8 -11  120.15    3.72
  -4  -8  11  118.40    3.17
  -4   8  12  112.85    3.08
   4   8 -12  115.05    3.71
  -4  -8  12  114.07    3.22
   4  -8 -12  107.29    3.02
   4   8 -13  141.68    4.19
  -4   8  13  143.75    2.88
  -4  -8  13  141.34    3.55
   4  -8 -13  157.41    4.38
  -4  -8  14   16.87    3.03
   4   8 -14   16.90    3.05
   4  -8 -14   17.02    3.01
  -4   8  14   16.41    2.13
  -4  -8  15   17.91    3.09
   4  -8 -15   17.56    3.01
  -4   8  15   17.20    2.97
   4   8 -15   16.82    3.09
   4  -8 -16   32.88    3.54
   4   8 -16   30.64    4.42
  -4   8  16   32.18    3.51
   4  -9  -1   35.21    1.69
  -4   9   1   33.57    2.10
   4   9  -1   31.78    2.15
  -4  -9   1   31.60    2.13
  -4  -9   2   33.64    1.62
   4  -9  -2   34.57    1.68
   4   9  -2   33.99    1.67
  -4   9   2   33.59    1.56
  -4  -9   3    2.32    1.38
   4   9  -3    1.14    1.93
  -4   9   3    1.98    1.35
   4  -9  -3    2.50    1.41
  -4  -9   4   -0.37    1.39
   4   9  -4   -0.66    1.93
  -4   9   4    0.46    1.35
   4  -9  -4   -0.05    1.94
  -4   9   5   28.14    2.10
   4  -9  -5   27.64    1.64
   4   9  -5   26.16    1.63
  -4  -9   5   26.16    2.14
  -4   9   6   92.53    2.44
   4   9  -6   88.55    2.49
  -4  -9   6   86.96    2.00
   4  -9  -6   88.98    2.33
  -4   9   7  112.72    2.58
   4   9  -7  103.16    2.72
  -4  -9   7  109.76    2.63
   4  -9  -7  104.00    2.56
  -4  -9   8   19.55    2.52
  -4   9   8   19.27    1.81
   4  -9  -8   18.40    1.87
   4   9  -8   21.03    2.57
  -4  -9   9   41.54    2.65
   4  -9  -9   41.55    2.71
  -4   9   9   41.72    2.63
   4   9  -9   40.38    2.14
  -4  -9  10  261.68    3.91
  -4   9  10  261.34    3.16
   4   9 -10  265.93    5.37
   4  -9 -10  266.01    5.32
  -4   9  11  100.86    2.39
   4  -9 -11   99.05    2.86
  -4  -9  11  102.95    3.05
   4   9 -11   94.93    2.88
  -4  -9  12    4.84    2.87
   4  -9 -12    6.82    2.04
   4   9 -12    5.42    2.89
  -4   9  12    5.52    2.88
   4   9 -13   45.71    3.24
  -4   9  13   47.71    3.08
   4  -9 -13   46.71    3.24
  -4  -9  13   43.39    3.14
   4   9 -14   69.70    2.89
  -4   9  14   81.95    3.36
  -4  -9  14   88.64    3.53
   4  -9 -14   81.49    2.96
  -4   9  15    3.00    3.28
  -4  -9  15    2.32    3.32
   4  -9 -15    1.99    3.31
   4   9 -15    2.43    4.04
   4  10  -1   55.77    1.93
  -4  10   1   56.31    1.73
  -4 -10   1   56.23    1.76
   4 -10  -1   60.84    2.44
   4 -10  -2   34.61    2.20
  -4  10   2   33.73    2.12
   4  10  -2   31.39    1.66
  -4 -10   2   31.41    1.60
   4 -10  -3    2.30    1.98
   4  10  -3    3.08    1.39
  -4 -10   3    3.01    1.97
  -4  10   3    2.55    1.39
  -4 -10   4   73.62    2.36
   4 -10  -4   72.29    2.11
   4  10  -4   68.90    2.15
  -4  10   4   79.01    2.46
  -4 -10   5    8.35    1.71
   4 -10  -5    9.10    2.41
  -4  10   5    9.07    2.39
   4  10  -5    8.44    2.42
  -4 -10   6   -0.41    2.40
   4 -10  -6    0.67    1.70
   4  10  -6    0.82    2.40
  -4  10   6    0.04    2.40
  -4  10   7  143.93    3.06
   4 -10  -7  146.05    3.35
  -4 -10   7  143.22    2.58
   4  10  -7  150.88    3.98
   4 -10  -8  273.38    5.28
   4  10  -8  290.07    5.96
  -4 -10   8  272.09    3.89
  -4  10   8  267.82    3.02
  -4  10   9   32.71    1.94
   4  10  -9   32.47    2.06
   4 -10  -9   33.91    2.03
  -4 -10   9   31.73    2.62
   4  10 -10    0.82    2.46
  -4 -10  10    0.33    1.72
  -4  10  10    0.35    1.75
   4 -10 -10    0.68    2.46
  -4 -10  11    0.18    2.84
   4  10 -11   -0.10    2.88
   4 -10 -11    0.49    2.03
  -4  10  11    0.01    2.86
   4  10 -12   63.11    2.71
  -4 -10  12   72.39    3.25
  -4  10  12   72.72    3.20
   4 -10 -12   72.59    2.75
  -4  10  13   13.90    2.39
   4  10 -13   11.27    2.20
   4 -10 -13   14.09    2.41
  -4 -10  13   12.55    2.93
   4 -10 -14    4.10    3.33
  -4  10  14    5.05    3.30
  -4 -10  14    3.23    3.32
   4  10 -14    4.79    3.32
  -4 -11   1    0.71    1.67
   4 -11  -1    1.85    2.40
  -4  11   1    1.02    2.35
   4  11  -1    1.01    2.37
   4 -11  -2   43.47    2.62
  -4 -11   2   38.25    1.89
   4  11  -2   37.08    1.95
  -4  11   2   42.17    2.51
  -4 -11   3   23.82    1.80
   4  11  -3   24.55    2.48
   4 -11  -3   25.22    2.50
  -4  11   3   22.70    1.78
   4  11  -4   10.20    2.43
   4 -11  -4   11.75    1.74
  -4 -11   4    9.89    1.72
  -4  11   4   11.58    1.72
  -4 -11   5   33.99    1.89
   4 -11  -5   38.49    2.61
   4  11  -5   35.85    1.98
  -4  11   5   36.02    2.54
  -4 -11   6  111.58    2.94
   4  11  -6  119.67    3.51
  -4  11   6  117.83    2.87
   4 -11  -6  108.22    2.83
  -4 -11   7   -0.90    2.41
   4  11  -7   -1.13    2.46
  -4  11   7   -0.47    2.42
   4 -11  -7    0.49    2.40
   4 -11  -8   93.39    3.37
   4  11  -8   91.53    3.39
  -4  11   8   82.26    2.41
  -4 -11   8   91.92    2.90
  -4  11   9    5.87    2.92
   4 -11  -9    7.54    2.95
  -4 -11   9   10.83    2.94
   4  11  -9    8.21    2.99
   4  11 -10  295.14    5.68
  -4 -11  10  344.99    4.61
   4 -11 -10  319.02    6.31
  -4  11  10  321.63    3.58
  -4  11  11    8.52    2.92
   4 -11 -11    7.95    2.93
  -4 -11  11    7.60    2.10
   4  11 -11    7.03    2.13
  -4 -11  12   24.84    3.40
  -4  11  12   23.96    3.41
   4 -11 -12   24.45    2.51
   4  11 -12   25.25    3.48
  -4 -12   1   33.27    2.54
   4 -12  -1   34.68    1.94
   4  12  -1   36.56    2.61
  -4  12   1   34.40    2.50
  -4 -12   2    1.31    1.67
  -4  12   2    2.09    1.67
   4 -12  -2    1.31    2.40
   4  12  -2    0.94    2.37
  -4  12   3   10.17    2.44
  -4 -12   3    9.89    1.75
   4 -12  -3   12.10    1.77
   4  12  -3   11.77    2.45
  -4  12   4   67.02    2.84
  -4 -12   4   67.80    2.07
   4  12  -4   73.03    2.96
   4 -12  -4   67.83    2.29
  -4 -12   5    0.34    1.99
   4 -12  -5    2.56    1.98
   4  12  -5    2.02    2.00
  -4  12   5    1.95    1.97
   4 -12  -6    0.13    2.78
  -4 -12   6    1.78    2.78
   4  12  -6   -0.76    2.83
  -4  12   6    0.25    1.96
   4 -12  -7    0.26    2.81
   4  12  -7   -0.19    2.03
  -4  12   7    0.04    1.98
  -4 -12   7   -0.41    1.99
   4  12  -8   94.45    2.96
  -4 -12   8   98.33    3.31
   4 -12  -8  103.99    3.03
  -4  12   8   95.59    3.24
   4 -12  -9   17.36    2.15
  -4  12   9   17.07    2.10
   4  12  -9   17.19    3.02
  -4 -12   9   21.63    2.95
   4  12 -10    2.10    3.35
  -4 -12  10    2.52    3.29
   4 -12 -10    3.33    2.32
  -4  12  10    2.02    3.27
  -4 -12  11    5.75    2.34
   4 -13  -1   15.18    2.12
  -4  13   1   14.15    2.88
  -4 -13   1   13.23    2.11
   4  13  -1   14.86    2.92
   4  13  -2  258.43    5.62
   4 -13  -2  275.82    5.81
  -4 -13   2  238.75    3.32
  -4  13   2  245.16    3.06
   4 -13  -3    0.22    2.88
  -4 -13   3    0.11    2.03
   4  13  -3   -1.82    2.87
  -4  13   3   -1.06    2.85
   4  13  -4   38.16    3.07
   4 -13  -4   41.65    3.05
  -4  13   4   37.38    2.19
  -4 -13   4   36.31    2.18
  -4  13   5   13.84    2.08
   4  13  -5   13.43    2.92
   4 -13  -5   13.24    2.09
  -4 -13   5   11.95    2.08
  -4 -13   6   77.77    2.43
   4 -13  -6   84.18    3.64
   4  13  -6   76.64    2.72
  -4  13   6   78.71    2.41
  -4 -13   7    1.45    3.21
   4 -13  -7    0.14    2.32
   4  13  -7    0.49    2.33
  -4  13   7   -0.01    2.30
  -4 -13   8   -0.88    3.25
   4  13  -8   -1.25    3.30
   4 -13  -8   -1.33    3.25
  -4  13   8    1.12    2.29
  -4  14   1   48.10    3.39
   4  14  -1   54.40    3.59
   4 -14  -1   57.45    3.59
  -4 -14   1   49.60    2.55
  -4 -14   2    2.66    2.31
  -4  14   2    2.07    2.32
   4  14  -2    2.43    2.34
   4 -14  -2    0.88    3.30
   4  14  -3   15.94    2.42
  -4 -14   3   16.59    3.34
  -4  14   3   16.68    3.31
   4 -14  -3   18.75    3.37
   4  14  -4   65.27    2.83
   4 -14  -4   70.68    3.75
  -4  14   4   68.82    2.64
  -4 -14   4   69.98    3.53
  -4 -14   5   19.86    2.41
   3   0  -1    5.78    1.04
   3   0  -1    6.51    1.04
   3   0  -2   -0.02    1.19
   3   0  -2    0.01    1.20
   3   0  -3  111.02    2.60
   3   0  -3   99.26    2.20
   3   0  -4   -0.23    1.23
   3   0  -4    0.86    1.20
   3   0  -5  409.75    4.47
   3   0  -5  424.49    4.59
   3   0  -6    0.14    1.14
   3   0  -6   -0.41    1.63
   3   0  -7   23.48    1.56
   3   0  -7   24.48    1.93
   3   0  -8    0.36    1.64
   3   0  -8    0.01    1.63
   3   0  -9 1027.36    9.29
   3   0  -9 1100.46    9.46
   3   0 -10    0.35    2.15
   3   0 -10    0.12    2.17
   3   0 -11   35.99    2.97
   3   0 -11   41.60    3.32
   3   0 -13  860.37    7.49
   3   0 -15   43.90    2.86
   3   0 -17  157.63    4.31
  -3  -1   1   92.17    2.42
   3   1  -1   88.51    2.04
   3  -1  -1   92.55    2.41
   3  -1  -1   86.61    2.03
  -3  -1   2  151.81    2.56
   3   1  -2  157.32    2.84
   3  -1  -2  151.30    2.80
   3  -1  -2  151.55    2.55
  -3  -1   3    1.48    1.24
   3  -1  -3    2.03    1.69
   3   1  -3    0.61    1.68
   3  -1  -3    1.12    1.22
   3  -1  -4  304.75    3.75
   3   1  -4  304.60    3.83
   3  -1  -4  298.47    3.58
  -3  -1   4  310.38    3.84
   3   1  -5  179.20    3.18
   3  -1  -5  188.65    3.12
   3  -1  -5  184.03    2.93
   3   1  -6   29.85    1.58
   3  -1  -6   33.56    1.99
   3  -1  -6   32.23    1.60
   3   1  -6   30.27    1.59
   3   1  -7  119.76    2.84
   3  -1  -7  122.52    2.62
   3   1  -7  124.67    2.71
   3  -1  -7  122.54    2.56
   3   1  -8   31.00    2.08
   3  -1  -8   33.99    2.10
   3  -1  -8   34.42    2.08
   3   1  -8   32.53    2.07
   3  -1  -9    2.16    1.72
   3   1  -9    1.49    2.04
   3  -1  -9    1.51    1.72
   3   1  -9    1.41    1.70
   3   1 -10   13.46    2.35
   3  -1 -10   12.82    2.37
   3  -1 -10   13.96    2.01
   3   1 -10   12.33    2.36
   3  -1 -11  752.43    8.98
   3  -1 -11  854.75   14.88
   3   1 -11  720.95   14.64
   3   1 -11  844.70   11.51
   3  -1 -12    9.61    3.43
   3  -1 -12    7.98    3.09
   3  -1 -13    7.20    3.75
   3  -1 -14   38.86    4.05
   3  -1 -15  182.36    8.34
   3  -1 -16    1.04    3.55
   3  -1 -17    3.96    3.41
   3  -1 -18   12.62    3.63
   3  -1 -19  104.26    7.98
  -3  -2   1  232.32    3.22
   3   2  -1  219.56    2.95
   3  -2  -1  233.08    3.16
  -3   2   1  216.10    3.10
  -3  -2   2    4.67    1.78
   3  -2  -2    5.52    1.27
   3   2  -2    5.49    1.72
  -3   2   2    4.75    1.28
   3   2  -3  265.93    3.38
  -3   2   3  268.05    3.43
   3  -2  -3  269.89    3.27
  -3  -2   3  290.02    3.61
   3   2  -4   12.47    1.76
  -3  -2   4   12.83    1.84
   3  -2  -4   14.04    1.81
  -3   2   4   13.41    1.81
   3   2  -5  135.37    2.84
   3  -2  -5  142.25    2.79
  -3  -2   5  132.94    2.56
  -3   2   5  134.09    2.75
  -3  -2   6  114.98    2.74
   3  -2  -6  115.72    2.69
  -3   2   6  108.11    2.61
   3   2  -6  111.33    2.76
  -3   2   7    2.70    1.64
  -3  -2   7    3.20    1.68
   3   2  -7    3.94    1.20
   3  -2  -7    3.39    1.65
   3  -2  -8   31.26    2.04
   3   2  -8   28.81    2.06
   3  -2  -9  745.19    9.52
   3   2  -9  707.60   10.57
   3   2  -9  658.22    6.65
   3  -2  -9  695.83    6.57
   3   2 -10  482.89    9.29
   3   2 -10  475.42    6.05
   3  -2 -10  479.25    5.70
   3  -2 -10  548.16    9.08
   3  -2 -11    2.35    1.78
   3   2 -11    3.08    2.14
   3   2 -11    3.00    2.11
   3  -2 -11    3.29    1.80
   3  -2 -12   36.81    3.12
   3  -2 -12   33.22    3.08
   3  -2 -13  198.88    6.96
   3  -2 -13  240.04    7.54
   3  -2 -14   56.90    5.99
   3  -2 -15   25.14    3.83
   3  -2 -16   24.15    3.41
   3  -2 -17   45.49    4.31
   3  -2 -18   36.92    3.22
   3  -2 -19   20.77    2.92
   3  -3  -1  894.20    6.18
  -3  -3   1  894.91    6.02
  -3   3   1  817.44    5.14
   3   3  -1  829.36    7.29
   3  -3  -2  289.00    3.35
   3   3  -2  271.20    3.58
  -3  -3   2  296.06    3.61
  -3   3   2  275.88    3.16
   3   3  -3  913.25    8.65
   3  -3  -3  959.73    6.80
  -3   3   3  931.56    5.95
  -3  -3   3  925.43    6.14
  -3   3   4  285.14    3.30
  -3  -3   4  306.02    3.70
   3   3  -4  294.23    3.98
   3  -3  -4  302.70    3.79
  -3  -3   5   -0.01    1.71
   3  -3  -5    1.33    1.69
  -3   3   5    0.30    1.20
   3   3  -5    0.32    1.64
  -3   3   6   76.52    2.32
  -3  -3   6   78.97    2.40
   3  -3  -6   80.59    2.07
   3   3  -6   79.80    2.51
  -3   3   7  193.82    2.91
   3  -3  -7  212.01    3.40
  -3  -3   7  208.04    3.38
   3   3  -7  192.59    3.67
  -3   3   8  193.63    3.21
   3  -3  -8  215.08    3.99
  -3  -3   8  212.30    3.56
   3   3  -8  206.47    4.36
   3  -3  -9    3.72    1.70
  -3  -3   9    4.01    1.71
   3   3  -9    3.22    1.70
  -3   3   9    2.93    1.20
  -3  -3  10   10.99    1.84
   3  -3 -10   12.83    1.83
  -3   3  10   11.97    1.76
   3   3 -10   10.62    1.81
  -3   3  11  125.55    3.00
   3   3 -11  135.51    4.45
   3   3 -11  126.17    3.67
   3  -3 -11  142.18    3.90
   3   3 -12  399.54    9.48
   3   3 -12  400.23    7.52
   3  -3 -12  432.49    9.23
   3  -3 -12  387.63    5.54
   3  -3 -13   26.75    2.92
   3  -3 -13   29.12    2.86
   3  -3 -14    7.10    3.01
   3  -3 -14    7.84    3.22
   3  -3 -15  148.73    4.47
   3  -3 -16   52.93    4.18
   3  -3 -17   16.35    3.22
   3  -3 -18   66.06    4.28
   3  -3 -19  122.55    4.32
  -3  -4   1   70.50    1.95
   3   4  -1   70.11    1.96
   3  -4  -1   76.68    1.96
  -3   4   1   74.00    2.33
  -3  -4   2 1010.18    6.62
  -3   4   2  953.06    5.88
   3  -4  -2 1006.70    7.65
   3   4  -2  963.35   10.35
  -3   4   3  321.84    3.27
   3   4  -3  333.09    4.82
  -3  -4   3  333.44    3.51
   3  -4  -3  343.01    3.88
  -3   4   4   31.28    1.92
   3  -4  -4   32.20    1.55
  -3  -4   4   31.14    1.56
   3   4  -4   31.20    1.98
   3  -4  -5  261.94    3.65
  -3   4   5  240.17    3.02
   3   4  -5  242.25    4.10
  -3  -4   5  242.13    3.13
   3  -4  -6  284.13    4.09
  -3  -4   6  276.58    3.40
   3   4  -6  271.01    4.66
  -3   4   6  270.55    3.45
  -3   4   7  139.84    2.73
   3   4  -7  140.96    3.42
  -3  -4   7  144.56    2.84
   3  -4  -7  149.50    3.17
  -3   4   8   83.79    2.33
   3   4  -8   84.96    2.75
  -3  -4   8   83.12    2.13
   3  -4  -8   89.28    2.61
   3  -4  -9    0.96    1.60
   3   4  -9    0.12    1.58
  -3  -4   9    0.11    1.60
  -3   4   9    0.72    1.58
  -3   4  10   44.26    2.07
   3  -4 -10   48.18    2.26
  -3  -4  10   46.06    2.22
   3   4 -10   47.34    2.36
   3  -4 -11  115.07    3.50
   3   4 -11  107.89    3.65
  -3  -4  11  106.20    3.20
  -3   4  11  106.21    2.90
   3   4 -12    0.11    2.46
  -3   4  12    0.49    1.95
   3  -4 -12   -0.03    1.98
   3   4 -13    0.92    2.82
   3  -4 -13    0.44    1.96
  -3   4  13    0.12    1.95
   3   4 -13    0.08    3.07
   3  -4 -14   13.29    2.59
   3  -4 -15    2.82    3.54
   3  -4 -15    3.05    3.42
   3  -4 -17   20.17    3.86
   3  -4 -18   12.00    3.39
   3  -4 -19    6.96    3.04
  -3   5   1   13.17    1.29
   3  -5  -1   13.34    1.32
   3   5  -1   10.68    1.30
  -3  -5   1   12.72    1.79
  -3  -5   2  390.70    3.82
   3  -5  -2  406.99    4.55
   3   5  -2  393.89    5.87
  -3   5   2  382.14    3.48
   3  -5  -3   53.47    2.16
  -3   5   3   45.30    2.08
   3   5  -3   43.36    1.70
  -3  -5   3   44.70    1.69
   3  -5  -4  889.44    9.44
  -3   5   4  844.71    5.36
  -3  -5   4  849.86    6.24
   3   5  -4  844.22   11.93
   3   5  -5  206.33    3.94
  -3  -5   5  218.94    3.32
  -3   5   5  231.32    3.18
   3  -5  -5  234.15    3.94
  -3  -5   6  579.36    5.17
  -3   5   6  573.44    4.70
   3   5  -6  535.70    8.77
   3  -5  -6  582.59    7.70
  -3  -5   7   94.38    2.50
   3   5  -7   88.18    2.46
   3  -5  -7  100.29    2.73
  -3   5   7   94.86    2.06
   3   5  -8  111.21    2.87
  -3   5   8  111.43    2.48
  -3  -5   8  111.51    2.59
   3  -5  -8  113.02    2.62
  -3  -5   9    0.74    1.58
  -3   5   9    1.38    1.60
   3   5  -9    1.36    1.60
   3  -5  -9    4.42    1.17
   3  -5 -10   31.99    2.26
  -3  -5  10   32.09    2.24
   3   5 -10   32.80    2.32
  -3   5  10   32.73    2.19
   3   5 -11  140.59    3.98
  -3  -5  11  139.06    3.28
   3  -5 -11  150.70    3.97
  -3   5  11  138.50    3.00
  -3  -5  12   31.73    2.39
   3  -5 -12   32.73    2.33
   3   5 -12   30.49    2.43
  -3   5  12   31.50    2.23
   3   5 -13   44.48    2.78
   3  -5 -13   47.82    2.55
  -3  -5  13   46.00    3.12
  -3   5  13   45.17    2.42
  -3   5  14   27.29    3.11
   3   5 -14   26.06    4.53
   3  -5 -14   28.96    2.69
   3   5 -14   24.30    4.67
  -3   5  15    2.36    2.39
   3  -5 -15    2.69    2.93
   3  -5 -16  103.52    4.52
   3  -5 -16  112.68    4.40
   3  -5 -17   44.34    4.93
   3  -5 -18   30.87    3.89
   3  -5 -19   22.37    3.90
  -3  -6   1   18.65    1.37
  -3   6   1   19.55    1.33
   3   6  -1   20.80    1.80
   3  -6  -1   20.47    1.84
   3   6  -2 1097.51   15.81
   3  -6  -2 1127.27   12.01
  -3   6   2 1080.48    5.98
  -3  -6   2 1105.14    7.88
  -3  -6   3    6.83    1.93
  -3   6   3    8.40    1.41
   3   6  -3    8.51    1.88
   3  -6  -3   11.27    1.94
  -3   6   4  360.45    3.63
   3   6  -4  332.53    5.75
  -3  -6   4  349.10    3.96
   3  -6  -4  371.70    5.36
   3   6  -5  179.77    3.96
  -3   6   5  181.19    2.90
  -3  -6   5  178.69    2.70
   3  -6  -5  182.74    3.30
  -3  -6   6 1067.48    7.87
  -3   6   6 1059.26    6.49
   3  -6  -6 1131.61   15.53
   3   6  -6 1046.35   17.18
  -3   6   7   41.34    2.00
  -3  -6   7   39.29    2.05
   3   6  -7   37.84    1.71
   3  -6  -7   41.73    2.05
   3  -6  -8    5.89    1.64
  -3  -6   8    6.97    1.65
   3   6  -8    5.52    1.64
  -3   6   8    7.37    1.20
   3  -6  -9    3.26    1.38
   3   6  -9    3.10    1.95
  -3  -6   9    2.80    1.95
  -3   6   9    3.62    1.95
  -3  -6  10   18.36    2.07
   3   6 -10   19.92    2.15
   3  -6 -10   21.34    1.59
  -3   6  10   20.77    2.08
   3  -6 -11   29.63    2.23
   3   6 -11   25.80    2.25
  -3  -6  11   25.22    2.18
  -3   6  11   26.27    1.61
  -3   6  12   30.77    2.20
  -3  -6  12   28.48    2.28
   3  -6 -12   29.74    2.28
   3   6 -12   30.01    2.36
  -3  -6  13   39.89    2.90
  -3   6  13   38.68    1.81
   3  -6 -13   42.50    2.44
   3   6 -13   39.56    2.96
   3  -6 -14  311.39    6.34
   3   6 -14  293.65    6.23
  -3   6  14  307.69    4.52
  -3  -6  14  300.84    5.99
  -3   6  15    2.28    2.43
   3   6 -15    3.03    4.85
   3  -6 -15    2.50    2.45
   3  -6 -16  162.52    4.99
  -3   6  16  157.53    4.77
   3  -6 -17    8.76    3.57
  -3   6  18   25.61    4.22
  -3  -7   1   82.37    2.18
  -3   7   1   83.54    2.12
   3   7  -1   80.91    2.42
   3  -7  -1   85.79    2.03
  -3  -7   2   19.23    1.35
  -3   7   2   19.89    1.78
   3   7  -2   20.30    1.80
   3  -7  -2   22.61    1.85
  -3  -7   3  117.81    2.15
   3   7  -3  116.86    2.71
  -3   7   3  117.84    2.04
   3  -7  -3  122.82    2.54
   3   7  -4  623.10   10.49
  -3  -7   4  638.15    5.75
  -3   7   4  618.99    4.63
   3  -7  -4  659.88    9.27
   3  -7  -5    0.64    1.22
   3   7  -5    1.96    1.19
  -3  -7   5    0.55    1.23
  -3   7   5    0.53    1.22
  -3   7   6  427.04    3.66
   3   7  -6  426.11    7.73
   3  -7  -6  452.67    7.21
  -3  -7   6  437.61    4.58
  -3  -7   7   16.02    1.36
   3  -7  -7   20.33    1.37
   3   7  -7   17.10    1.37
  -3   7   7   19.53    1.37
  -3   7   8    6.47    2.01
   3   7  -8    5.80    1.46
   3  -7  -8    6.02    1.99
  -3  -7   8    5.25    1.41
   3  -7  -9   22.00    1.60
   3   7  -9   22.97    2.18
  -3  -7   9   21.41    2.13
  -3   7   9   23.56    1.57
  -3  -7  10   13.62    2.07
   3  -7 -10   16.50    2.08
   3   7 -10   14.74    2.10
  -3   7  10   15.12    2.08
   3   7 -11   30.70    2.30
  -3  -7  11   26.25    2.21
  -3   7  11   28.95    1.63
   3  -7 -11   26.85    1.72
  -3  -7  12   20.54    2.16
  -3   7  12   23.37    2.13
   3   7 -12   21.26    2.23
   3  -7 -12   22.01    1.65
  -3  -7  13   23.65    2.60
   3   7 -13   24.22    2.68
   3  -7 -13   27.23    2.62
  -3   7  13   25.84    2.56
   3  -7 -14   83.26    3.24
   3   7 -14   74.93    3.30
  -3   7  14   82.48    3.02
  -3  -7  14   80.46    3.25
  -3   7  15   20.30    2.78
   3   7 -15   20.45    3.27
  -3  -7  15   21.31    3.31
   3  -7 -15   21.78    2.61
  -3   7  16   13.96    3.56
   3  -7 -16   14.80    2.96
  -3   7  17   11.38    3.37
   3  -7 -17   12.74    3.31
   3  -8  -1  103.45    2.29
  -3  -8   1   99.02    2.30
   3   8  -1   97.75    2.69
  -3   8   1  100.04    2.20
   3  -8  -2  342.30    5.45
  -3  -8   2  313.53    3.52
   3   8  -2  304.15    5.56
  -3   8   2  319.32    3.29
   3  -8  -3   51.58    1.71
  -3  -8   3   49.90    1.61
   3   8  -3   48.10    1.72
  -3   8   3   47.09    1.55
   3  -8  -4   13.56    1.74
  -3  -8   4   13.56    1.71
   3   8  -4   12.06    1.28
  -3   8   4   14.16    1.69
   3  -8  -5  115.67    2.92
   3   8  -5  113.78    3.06
  -3   8   5  108.92    2.12
  -3  -8   5  102.10    2.07
  -3   8   6  198.05    2.66
   3  -8  -6  218.21    4.40
  -3  -8   6  200.30    3.27
   3   8  -6  201.53    4.21
  -3   8   7   64.63    1.90
   3   8  -7   71.52    2.74
  -3  -8   7   65.52    1.94
   3  -8  -7   68.29    2.17
   3   8  -8  411.96    7.76
   3  -8  -8  417.91    7.67
  -3  -8   8  387.15    4.55
  -3   8   8  405.79    4.09
  -3  -8   9  273.32    3.53
   3   8  -9  298.91    5.93
   3  -8  -9  296.60    5.92
  -3   8   9  286.20    3.19
   3   8 -10  206.13    4.27
   3  -8 -10  229.27    4.96
  -3  -8  10  208.00    3.47
  -3   8  10  229.23    3.35
   3   8 -11   23.95    1.71
   3  -8 -11   26.97    2.23
  -3  -8  11   26.72    2.20
  -3   8  11   27.90    2.18
  -3   8  12    1.03    1.69
   3  -8 -12    0.68    2.41
  -3  -8  12    1.08    2.37
   3   8 -12    0.52    2.43
  -3  -8  13   61.53    2.93
   3  -8 -13   65.88    3.03
   3   8 -13   59.84    3.01
  -3   8  13   67.73    2.81
  -3   8  14  100.02    3.04
   3   8 -14   93.96    3.40
  -3  -8  14   91.21    3.30
   3  -8 -14  102.75    3.43
  -3   8  15    5.65    2.81
  -3  -8  15    4.38    3.52
   3  -8 -15    3.86    2.87
   3   8 -15    4.03    2.91
  -3  -8  16   47.45    4.16
  -3   8  16   50.37    3.18
   3   8 -16   41.11    4.09
   3  -8 -16   47.15    3.24
  -3   8  17   30.15    3.54
   3  -8 -17   33.21    3.49
   3  -9  -1    1.66    1.41
   3   9  -1    1.67    1.97
  -3  -9   1    0.31    1.41
  -3   9   1    1.54    1.37
   3  -9  -2  190.37    3.63
  -3   9   2  190.66    2.90
   3   9  -2  201.03    4.35
  -3  -9   2  189.78    3.16
  -3   9   3  221.70    2.64
   3  -9  -3  231.70    4.50
   3   9  -3  217.74    4.38
  -3  -9   3  228.76    3.40
   3  -9  -4   66.07    2.06
  -3   9   4   69.79    2.32
  -3  -9   4   68.21    2.35
   3   9  -4   70.08    2.58
  -3   9   5    1.05    1.39
   3  -9  -5    1.01    1.95
   3   9  -5    0.30    1.40
  -3  -9   5    1.42    1.94
  -3   9   6    1.17    1.39
   3  -9  -6    1.43    1.94
   3   9  -6    0.96    1.41
  -3  -9   6    0.83    1.96
   3  -9  -7  166.51    3.51
  -3   9   7  166.12    2.46
   3   9  -7  180.37    4.12
  -3  -9   7  169.38    3.08
   3  -9  -8  100.57    2.63
  -3  -9   8   94.71    2.20
   3   9  -8   95.19    2.59
  -3   9   8  100.59    2.57
   3   9  -9   37.99    1.85
  -3   9   9   38.90    2.21
   3  -9  -9   39.68    2.31
  -3  -9   9   32.95    1.71
   3   9 -10  162.34    4.05
   3  -9 -10  164.83    4.19
  -3  -9  10  160.74    3.40
  -3   9  10  160.37    3.23
   3   9 -11  155.60    3.47
   3  -9 -11  163.52    4.15
  -3  -9  11  145.14    2.80
  -3   9  11  156.19    3.22
  -3  -9  12   23.36    2.54
   3   9 -12   22.52    1.96
   3  -9 -12   25.13    2.57
  -3   9  12   23.32    2.53
  -3  -9  13    1.97    2.40
   3   9 -13    2.17    2.46
   3  -9 -13    3.27    2.65
  -3   9  13    2.61    2.42
  -3  -9  14   34.67    3.09
   3   9 -14   32.05    2.37
   3  -9 -14   35.24    2.34
  -3   9  14   37.36    3.04
  -3  -9  15    2.05    2.83
   3  -9 -15    1.62    2.87
   3   9 -15    2.19    2.88
  -3   9  15    1.38    2.86
  -3   9  16    1.04    3.29
  -3  -9  16    0.58    3.30
   3  -9 -16   -0.39    3.28
   3   9 -16    0.73    4.03
   3 -10  -1  348.86    5.93
  -3  10   1  333.34    3.50
   3  10  -1  347.31    6.43
  -3 -10   1  338.31    3.83
   3 -10  -2    0.56    1.38
  -3  10   2   -0.19    1.94
  -3 -10   2    1.63    1.37
   3  10  -2   -0.17    1.38
  -3  10   3    3.10    1.39
   3 -10  -3    3.93    1.94
  -3 -10   3    2.12    1.93
   3  10  -3    3.37    1.38
  -3  10   4   44.08    2.13
   3 -10  -4   43.95    1.76
   3  10  -4   45.21    2.28
  -3 -10   4   41.57    2.18
  -3  10   5   71.13    2.29
   3 -10  -5   75.01    2.58
  -3 -10   5   70.21    2.35
   3  10  -5   71.69    2.60
   3 -10  -6   -0.16    1.95
   3  10  -6    0.49    1.42
  -3 -10   6    1.89    1.38
  -3  10   6    0.93    1.37
  -3  10   7   -0.20    1.97
   3  10  -7   -0.04    1.99
   3 -10  -7   -0.04    1.96
  -3 -10   7    0.40    1.38
  -3  10   8   71.91    2.70
   3 -10  -8   75.79    2.97
  -3 -10   8   66.57    2.12
   3  10  -8   73.40    2.83
  -3  10   9  119.27    2.39
  -3 -10   9  117.12    2.49
   3 -10  -9  119.22    3.03
   3  10  -9  122.90    3.53
   3  10 -10   -0.44    2.44
  -3  10  10    0.61    2.40
  -3 -10  10    0.19    1.68
   3 -10 -10    0.69    2.41
  -3 -10  11    3.17    2.41
   3 -10 -11    3.36    1.73
  -3  10  11    3.85    2.44
   3  10 -11    2.45    2.48
  -3 -10  12   41.23    3.05
  -3  10  12   41.35    3.03
   3 -10 -12   41.01    2.36
   3  10 -12   42.45    3.15
   3  10 -13  118.12    3.80
  -3 -10  13  122.56    3.55
   3 -10 -13  118.89    3.86
  -3  10  13  123.53    3.44
  -3 -10  14   33.84    3.09
  -3  10  14   36.63    2.28
   3 -10 -14   36.97    3.10
   3  10 -14   33.93    3.14
  -3 -10  15    6.14    3.28
   3  10 -15    3.84    3.35
  -3  10  15    3.88    2.35
   3 -10 -15    4.62    3.32
   3  11  -1   11.77    1.49
   3 -11  -1   10.63    2.05
  -3  11   1   10.39    1.44
  -3 -11   1   11.76    2.00
  -3  11   2   23.62    1.51
   3 -11  -2   23.89    2.12
   3  11  -2   23.18    1.61
  -3 -11   2   22.57    1.56
   3  11  -3  105.36    2.62
  -3  11   3  109.73    2.47
   3 -11  -3  112.12    3.03
  -3 -11   3  102.95    2.14
  -3 -11   4    0.33    1.37
   3 -11  -4    0.21    1.38
   3  11  -4    1.38    1.94
  -3  11   4   -0.28    1.36
   3  11  -5   12.99    1.74
  -3  11   5   12.05    1.72
  -3 -11   5   12.05    1.73
   3 -11  -5   11.69    2.42
   3  11  -6   76.97    2.44
  -3  11   6   75.81    2.08
   3 -11  -6   76.55    2.42
  -3 -11   6   74.02    2.15
  -3  11   7  202.47    2.75
   3  11  -7  202.62    4.12
   3 -11  -7  198.18    4.17
  -3 -11   7  196.45    3.54
   3 -11  -8   22.06    1.85
   3  11  -8   24.28    1.91
  -3  11   8   22.17    1.82
  -3 -11   8   22.56    1.84
   3  11  -9   10.18    2.51
   3 -11  -9    9.99    1.77
  -3  11   9   10.11    2.43
  -3 -11   9    9.43    1.76
  -3  11  10    0.79    1.75
   3  11 -10    2.73    2.47
   3 -11 -10    0.94    2.67
  -3 -11  10    0.97    1.73
  -3  11  11  333.43    4.30
   3  11 -11  324.65    5.85
  -3 -11  11  318.49    4.66
   3 -11 -11  321.43    6.54
  -3 -11  12    1.85    2.02
   3 -11 -12    2.64    2.88
   3  11 -12    3.29    2.90
  -3  11  12    2.33    2.85
  -3 -11  13    9.34    2.37
  -3  11  13    9.43    2.38
   3 -11 -13   12.21    3.33
   3  11 -13    9.86    3.36
  -3 -11  14    4.03    3.29
   3  11 -14    3.95    3.33
  -3  12   1  299.16    3.61
  -3 -12   1  299.22    4.10
   3 -12  -1  292.94    5.54
   3  12  -1  297.54    5.65
   3  12  -2    2.33    1.72
  -3 -12   2    2.75    1.70
   3 -12  -2    3.75    1.69
  -3  12   2    2.38    1.70
   3 -12  -3   21.82    1.82
  -3 -12   3   23.04    2.46
   3  12  -3   22.19    1.87
  -3  12   3   21.35    2.46
  -3 -12   4   -1.35    2.37
   3  12  -4    0.51    2.38
  -3  12   4    0.34    1.67
   3 -12  -4   -0.35    2.37
  -3  12   5   90.33    2.16
   3 -12  -5   94.39    2.64
  -3 -12   5   92.35    2.86
   3  12  -5   98.31    2.67
   3  12  -6    3.97    2.42
  -3  12   6    3.26    2.39
   3 -12  -6    3.14    2.39
  -3 -12   6    3.91    1.71
   3  12  -7    5.25    2.45
  -3  12   7    5.19    2.40
   3 -12  -7    5.17    1.71
  -3 -12   7    6.58    2.39
  -3  12   8    4.55    2.04
  -3 -12   8    4.61    2.03
   3 -12  -8    6.89    2.00
   3  12  -8    5.53    2.70
  -3  12   9  262.96    3.97
   3 -12  -9  263.74    5.31
  -3 -12   9  268.20    4.33
   3  12  -9  272.59    5.40
  -3  12  10    9.27    2.06
   3 -12 -10    7.47    2.07
   3  12 -10    6.22    2.95
  -3 -12  10    5.70    2.89
  -3  12  11    3.02    3.08
   3  12 -11    3.12    2.11
   3 -12 -11    4.63    2.87
  -3 -12  11    3.85    2.03
   3  12 -12    2.73    3.28
   3 -12 -12    0.12    2.34
  -3  12  12    1.43    3.28
  -3 -12  12    1.42    3.23
  -3  13   1   -0.91    2.38
   3  13  -1   -0.27    1.71
  -3 -13   1    1.02    2.41
   3 -13  -1    0.98    1.70
  -3  13   2   17.09    1.79
   3  13  -2   18.91    2.49
   3 -13  -2   19.76    1.83
  -3 -13   2   18.33    1.82
  -3  13   3  144.56    3.16
   3 -13  -3  139.59    3.31
  -3 -13   3  142.06    3.16
   3  13  -3  143.28    3.28
   3  13  -4   44.90    2.31
   3 -13  -4   44.62    2.30
  -3 -13   4   43.71    2.80
  -3  13   4   40.52    2.18
  -3  13   5   12.16    2.04
   3 -13  -5   15.45    2.89
  -3 -13   5   14.43    2.86
   3  13  -5   11.71    2.91
  -3  13   6   57.21    2.32
   3  13  -6   58.62    2.51
  -3 -13   6   58.42    2.34
   3 -13  -6   58.98    2.46
   3  13  -7  100.84    3.58
  -3  13   7   97.43    2.50
   3 -13  -7  106.41    3.66
  -3 -13   7  102.58    3.34
  -3  13   8   -0.47    2.00
   3 -13  -8    0.40    1.99
   3  13  -8    1.45    2.87
  -3 -13   8    1.06    1.99
   3  13  -9    9.89    2.12
  -3  13   9   11.66    3.10
  -3 -13   9   11.21    2.89
   3 -13  -9   11.31    2.34
  -3  13  10    7.74    2.36
   3  13 -10    6.51    2.42
   3 -13 -10    8.10    2.36
  -3 -13  10    8.81    3.29
  -3  14   1  215.28    3.01
   3  14  -1  241.71    5.18
   3 -14  -1  247.69    5.51
  -3 -14   1  238.09    4.03
  -3  14   2  161.24    3.50
   3  14  -2  172.46    4.38
  -3 -14   2  171.56    3.08
   3 -14  -2  185.89    4.68
   3  14  -3    2.73    2.91
   3 -14  -3    4.93    2.87
  -3  14   3    3.82    2.04
  -3 -14   3    5.13    2.04
  -3  14   4    9.86    2.89
   3  14  -4    8.24    2.96
   3 -14  -4   10.53    2.88
  -3 -14   4    8.69    2.09
   3  14  -5  191.37    3.99
  -3  14   5  179.74    2.94
   3 -14  -5  216.90    5.03
  -3 -14   5  186.65    3.25
  -3  14   6   37.30    2.46
  -3 -14   6   39.07    2.52
   3  14  -6   41.35    3.52
   3 -14  -6   40.20    2.54
  -3  14   7   33.15    2.46
   3  14  -7   32.62    2.57
  -3 -14   7   35.16    3.39
   3 -14  -7   39.91    3.42
   3 -14  -8    6.25    2.33
   3  14  -8    7.12    2.38
  -3 -14   8    6.09    2.34
  -3  15   1   33.70    2.44
   3  15  -1   35.57    2.54
   3 -15  -1   35.68    2.55
  -3 -15   1   35.10    2.49
  -3  15   2   12.70    3.34
   3 -15  -2   16.01    2.39
   3  15  -2   16.00    2.45
  -3 -15   2   18.75    3.30
   2   0  -1    0.33    1.11
   2   0  -2  949.83    7.38
   2   0  -2  995.15    7.54
   2   0  -3   -0.12    1.47
   2   0  -3   -0.08    1.00
   2   0  -4  266.75    4.14
   2   0  -4  256.55    4.11
   2   0  -5    0.19    1.36
   2   0  -5    0.28    1.35
   2   0  -6   76.78    2.85
   2   0  -6   77.65    2.90
   2   0  -7    0.26    1.66
   2   0  -7    0.44    1.67
   2   0  -8  207.45    5.47
   2   0  -8  237.92    5.72
   2   0  -9    0.25    3.40
   2   0 -14  569.97    6.26
   2   0 -16   11.38    3.50
   2   0 -18   41.79    4.30
  -2  -1   1  158.43    3.09
   2  -1  -1  141.86    2.73
   2   1  -1  143.96    2.79
  -2   1   1  141.47    2.72
   2  -1  -2  516.14    5.19
  -2  -1   2  515.74    5.34
  -2   1   2  489.09    4.97
   2   1  -2  493.77    5.21
  -2  -1   3  903.38    7.22
  -2   1   3  852.28    6.78
   2  -1  -3  879.62    6.99
   2   1  -3  872.40    7.50
   2   1  -4  300.61    4.40
  -2  -1   4  302.48    4.32
   2  -1  -4  300.76    4.21
  -2   1   4  294.77    4.15
  -2   1   5  112.26    2.92
   2  -1  -5  117.56    2.95
   2   1  -5  117.24    3.06
  -2  -1   5  116.39    3.06
   2   1  -6    6.19    1.79
   2  -1  -6    5.96    1.80
   2  -1  -7  267.55    5.08
   2   1  -7  237.63    4.76
   2   1  -7  251.76    5.48
   2   1  -8  429.88    7.23
   2  -1  -8  416.11    6.49
   2   1  -8  402.92    8.88
   2  -1  -8  472.72    8.69
   2  -1  -9  598.04   12.69
   2  -1  -9  532.74    8.27
   2   1  -9  650.12   14.82
   2  -1 -10    0.74    3.07
   2  -1 -10    0.42    3.11
   2  -1 -13  153.58    8.52
   2  -1 -14   57.29    6.59
   2  -1 -15   11.12    5.37
   2  -1 -16   74.61    6.45
   2  -1 -17   11.46    5.99
   2  -1 -18    2.11    4.03
   2  -1 -19    0.65    3.87
   2  -2  -1   12.39    1.25
   2   2  -1   14.42    1.23
  -2   2   1   11.79    1.22
  -2  -2   1   14.11    1.63
   2  -2  -2   48.50    2.00
  -2   2   2   43.96    1.67
  -2  -2   2   44.45    2.01
   2   2  -2   45.03    1.96
  -2   2   3  725.78    6.04
   2  -2  -3  774.25    6.67
  -2  -2   3  725.05    6.32
   2   2  -3  739.40    7.71
  -2  -2   4   14.30    1.31
  -2   2   4   14.10    1.67
   2   2  -4   14.33    1.28
   2  -2  -4   14.83    1.28
   2   2  -5   85.11    2.50
  -2  -2   5   86.74    2.62
  -2   2   5   87.32    2.51
   2  -2  -5   93.82    2.57
  -2   2   6  211.30    3.70
   2   2  -6  208.31    4.56
   2  -2  -6  224.41    4.25
  -2  -2   6  206.30    3.95
   2   2  -7  354.28    7.16
   2  -2  -7  370.27    6.45
  -2  -2   7  351.78    5.34
  -2   2   7  348.07    4.77
   2  -2  -8    3.30    1.74
   2   2  -8    3.25    1.73
  -2  -2   8    2.96    2.13
  -2   2   8    2.85    1.70
  -2   2   9  300.41    4.88
   2   2  -9  307.69    6.24
   2  -2  -9  343.55    7.58
   2   2  -9  318.55    8.48
   2  -2 -10  845.56   16.06
  -2   2  10  801.19    8.52
   2  -2 -11  151.76    4.86
  -2   2  12  199.52    5.41
  -2   2  14    2.46    4.37
  -2   2  15   22.04    4.51
  -2   2  16   63.21    5.21
  -2   2  17   24.46    4.21
  -2   2  18  112.43    5.02
  -2   2  19    6.97    4.20
   2  -3  -1    4.36    1.43
  -2  -3   1    4.63    1.05
   2   3  -1    5.74    1.05
  -2   3   1    3.94    1.04
  -2  -3   2   15.32    1.66
   2  -3  -2    8.48    1.12
  -2   3   2    8.07    1.49
   2   3  -2    7.22    1.11
  -2  -3   3  375.79    4.56
   2  -3  -3  381.43    4.71
   2   3  -3  383.89    5.80
  -2   3   3  384.88    4.20
  -2  -3   4 1558.96   11.03
   2  -3  -4 1676.92   15.83
  -2   3   4 1547.31    9.07
   2   3  -4 1549.80   19.86
  -2  -3   5  342.83    4.65
   2  -3  -5  335.23    5.05
  -2   3   5  332.88    4.26
   2   3  -5  337.08    6.16
  -2  -3   6    5.17    1.78
   2   3  -6    4.74    1.76
  -2   3   6    4.98    1.79
   2  -3  -6    5.60    1.79
   2  -3  -7  316.26    5.81
  -2  -3   7  303.20    4.55
  -2   3   7  301.63    3.88
   2   3  -7  301.91    6.54
   2  -3  -8 1154.76   19.39
  -2   3   8 1045.36    7.73
  -2  -3   8 1048.09    9.17
   2   3  -8 1139.97   20.79
  -2   3   9  153.49    3.30
   2  -3  -9  164.59    4.31
   2   3  -9  154.54    4.49
  -2  -3   9  151.86    3.98
  -2  -3  10  205.53    5.09
  -2   3  10  203.48    3.79
   2  -3 -10  208.04    5.05
   2   3 -10  206.25    5.59
   2   3 -11   13.35    3.48
  -2   3  11   12.63    1.83
   2  -3 -11   13.92    2.22
   2  -3 -12  275.02    5.89
  -2   3  12  263.04    4.98
  -2   3  13  640.37    8.99
   2  -3 -13  664.78    9.87
   2  -3 -15  146.76    4.82
   2  -3 -16  201.81    5.91
   2  -3 -17    6.49    4.02
   2  -3 -18   21.50    4.90
   2  -3 -19    7.91    4.11
   2  -4  -1  255.49    3.56
   2   4  -1  242.24    4.12
  -2  -4   1  244.58    3.47
  -2   4   1  246.96    3.21
   2  -4  -2 1028.00   10.56
   2   4  -2  957.16   13.37
  -2  -4   2  951.43    8.44
  -2   4   2  973.27    6.63
  -2   4   3  980.01    6.81
   2  -4  -3 1023.62   11.36
  -2  -4   3 1019.94    9.13
   2   4  -3 1033.58   15.22
  -2  -4   4  449.19    5.35
  -2   4   4  451.99    4.46
   2   4  -4  448.68    7.82
   2  -4  -4  460.94    6.64
  -2   4   5 1335.37    8.78
   2   4  -5 1292.72   20.87
   2  -4  -5 1343.86   17.76
  -2  -4   5 1246.99   10.69
   2  -4  -6  338.31    5.85
  -2   4   6  333.52    4.15
  -2  -4   6  312.44    4.25
   2   4  -6  323.58    6.45
  -2   4   7  386.07    4.40
   2  -4  -7  390.08    7.18
   2   4  -7  369.51    7.40
  -2  -4   7  378.64    4.95
  -2   4   8   67.33    2.35
   2  -4  -8   70.11    2.60
   2   4  -8   65.03    2.37
  -2  -4   8   63.86    2.45
  -2   4   9   88.17    2.54
   2   4  -9   85.95    2.99
  -2  -4   9   87.03    2.76
   2  -4  -9   93.95    2.98
  -2  -4  10   29.24    2.38
  -2   4  10   30.29    1.96
   2  -4 -10   30.01    2.04
   2   4 -10   30.16    2.20
  -2  -4  11   12.66    2.20
  -2   4  11   13.33    1.78
   2   4 -11   13.03    1.94
   2  -4 -11   13.05    1.79
  -2  -4  12   79.62    4.39
  -2   4  12   86.37    2.88
   2  -4 -12   86.15    3.12
   2   4 -12   76.60    4.36
   2  -4 -13  125.73    3.94
  -2   4  13  122.66    3.69
   2  -4 -14   53.59    3.15
  -2   4  14   54.01    3.43
   2  -4 -15  103.00    4.97
  -2   4  15  104.53    4.60
   2  -4 -17   17.23    3.70
   2  -4 -18   15.26    3.37
   2  -4 -19    1.95    2.86
  -2  -5   1  167.98    3.10
  -2   5   1  161.22    2.82
   2   5  -1  164.70    3.63
   2  -5  -1  159.87    2.92
  -2   5   2  106.80    2.18
   2   5  -2  113.12    3.04
   2  -5  -2  113.65    2.84
  -2  -5   2  126.93    2.49
  -2   5   3  667.69    5.52
   2   5  -3  682.12   11.43
   2  -5  -3  718.38    9.69
  -2  -5   3  680.98    7.36
  -2   5   4  907.56    7.01
  -2  -5   4  894.94    9.18
   2   5  -4  906.82   15.25
   2  -5  -4  962.17   13.58
   2  -5  -5 3385.24   47.94
  -2  -5   5 3213.54   27.83
  -2   5   5 3159.33   18.10
   2   5  -5 3275.61   53.86
   2  -5  -6  446.23    7.65
  -2   5   6  468.68    4.85
   2   5  -6  469.86    8.91
  -2  -5   6  454.03    5.47
   2   5  -7  630.99   11.50
  -2   5   7  625.14    5.70
   2  -5  -7  630.76   10.95
  -2  -5   7  595.74    6.56
   2   5  -8   89.10    2.90
  -2   5   8   92.53    2.17
   2  -5  -8   97.52    2.89
  -2  -5   8   90.80    2.62
   2   5  -9  370.59    7.01
  -2   5   9  358.74    4.00
   2  -5  -9  372.50    7.34
  -2  -5   9  351.74    4.83
   2  -5 -10   49.84    2.25
  -2   5  10   48.39    2.07
  -2  -5  10   45.51    2.18
   2   5 -10   47.65    2.32
   2   5 -11    2.66    2.02
  -2  -5  11    3.22    2.26
  -2   5  11    2.48    1.97
   2  -5 -11    6.07    1.98
   2   5 -12    4.31    2.05
  -2  -5  12    3.16    2.39
   2  -5 -12    3.11    1.98
  -2   5  12    3.63    1.97
  -2   5  13   68.10    2.62
  -2  -5  13   63.07    3.79
   2   5 -13   58.83    3.49
   2  -5 -13   65.25    2.74
  -2   5  14   20.25    2.60
   2  -5 -14   19.53    2.63
   2  -5 -15   28.89    2.70
  -2   5  15   29.46    3.20
   2  -5 -16    7.07    3.07
  -2   5  16    7.00    3.01
   2  -5 -17   57.42    4.25
   2  -5 -18    0.72    2.82
   2  -5 -19   24.99    3.06
  -2  -6   1  571.38    6.55
  -2   6   1  560.07    4.86
   2   6  -1  553.76    9.44
   2  -6  -1  561.41    7.78
  -2   6   2  240.28    3.29
   2   6  -2  232.30    4.77
   2  -6  -2  245.63    4.20
  -2  -6   2  226.82    3.43
   2  -6  -3 1433.10   20.17
  -2   6   3 1388.06    9.74
   2   6  -3 1410.45   23.58
  -2  -6   3 1381.47   14.25
   2  -6  -4  152.27    3.45
  -2   6   4  142.15    2.42
   2   6  -4  145.36    3.60
  -2  -6   4  140.29    2.74
  -2  -6   5  579.19    6.97
   2  -6  -5  572.17    9.45
  -2   6   5  568.37    5.37
   2   6  -5  586.80   10.65
   2  -6  -6  116.33    2.83
   2   6  -6  123.05    3.27
  -2   6   6  113.32    2.54
  -2  -6   6  116.54    2.76
   2   6  -7  328.46    6.44
   2  -6  -7  339.19    6.51
  -2  -6   7  325.89    4.66
  -2   6   7  316.69    3.88
   2   6  -8   13.36    1.76
  -2   6   8   13.86    1.77
   2  -6  -8   14.12    1.31
  -2  -6   8   13.41    1.76
   2   6  -9  237.38    4.66
  -2   6   9  248.07    3.48
   2  -6  -9  250.61    5.23
  -2  -6   9  235.67    3.65
  -2  -6  10    1.87    1.15
  -2   6  10    0.12    1.14
   2  -6 -10    0.53    1.39
   2   6 -10    1.25    1.63
  -2   6  11   95.31    2.70
   2  -6 -11   95.80    3.03
   2   6 -11   91.99    3.04
  -2  -6  11   86.13    2.81
   2  -6 -12   97.04    3.05
  -2   6  12   98.68    2.74
  -2  -6  12   89.53    2.91
   2   6 -12   93.22    3.09
  -2  -6  13    5.07    2.44
   2   6 -13    4.30    2.47
   2  -6 -13    5.26    2.02
  -2   6  13    5.71    2.00
   2  -6 -14   22.96    2.59
  -2  -6  14   20.25    2.91
   2   6 -14   20.56    3.20
  -2   6  14   24.38    2.56
  -2   6  15   57.42    2.91
   2  -6 -15   56.26    3.40
  -2   6  16    5.94    2.48
   2  -6 -16    6.30    2.45
   2  -6 -17  119.67    4.76
  -2   6  17  121.66    4.72
  -2   6  18    0.39    3.55
   2  -7  -1  158.68    3.31
  -2   7   1  148.15    2.31
   2   7  -1  154.93    3.34
  -2  -7   1  157.16    2.92
   2  -7  -2   85.29    2.20
  -2   7   2   80.31    1.83
   2   7  -2   85.47    2.59
  -2  -7   2   78.78    1.96
  -2  -7   3  435.87    5.71
   2  -7  -3  449.80    7.45
  -2   7   3  433.34    4.26
   2   7  -3  437.11    8.08
  -2   7   4   27.63    1.89
   2   7  -4   28.28    1.91
   2  -7  -4   30.22    1.52
  -2  -7   4   25.64    1.87
   2  -7  -5   96.57    2.72
  -2   7   5   91.03    1.97
   2   7  -5   96.07    2.52
  -2  -7   5   93.01    2.47
   2  -7  -6    7.87    1.22
  -2   7   6    8.07    1.68
   2   7  -6    6.77    1.22
  -2  -7   6    6.85    1.67
   2   7  -7  153.93    3.40
   2  -7  -7  156.35    3.42
  -2   7   7  161.35    2.80
  -2  -7   7  146.40    2.76
   2   7  -8   44.98    2.09
  -2   7   8   44.40    1.57
  -2  -7   8   42.15    1.63
   2  -7  -8   46.04    1.73
   2   7  -9   10.07    2.04
  -2  -7   9   24.63    2.08
   2  -7  -9   10.39    1.99
  -2   7   9   13.69    2.03
  -2   7  10   -0.52    1.95
   2  -7 -10    0.16    1.36
  -2  -7  10   -0.02    1.36
   2   7 -10    0.20    1.38
  -2  -7  11    4.74    1.41
   2  -7 -11    6.68    1.96
   2   7 -11    4.86    2.01
  -2   7  11    5.03    1.99
  -2  -7  12    5.00    1.98
  -2   7  12    5.82    1.46
   2   7 -12    4.12    2.07
   2  -7 -12    5.02    1.45
  -2   7  13  130.82    2.99
   2   7 -13  118.89    3.32
   2  -7 -13  127.87    3.34
  -2  -7  13  121.50    3.24
  -2  -7  14   15.82    3.07
  -2   7  14   18.99    2.50
   2  -7 -14   17.64    2.54
   2   7 -14   14.71    2.62
  -2   7  15   43.99    2.77
  -2  -7  15   39.80    3.45
   2  -7 -15   44.64    2.80
   2   7 -15   37.57    3.48
   2  -7 -16   23.80    3.01
  -2   7  16   24.45    3.04
   2  -7 -17   54.39    3.38
  -2   7  17   57.52    3.98
   2  -7 -18   13.55    4.16
  -2   7  18   13.40    4.18
  -2  -8   1  348.16    4.77
   2  -8  -1  344.34    5.87
  -2   8   1  339.69    3.46
   2   8  -1  335.87    6.27
   2  -8  -2  292.97    5.35
  -2   8   2  275.88    3.12
   2   8  -2  277.38    5.33
  -2  -8   2  276.62    3.94
  -2  -8   3  104.54    2.48
   2  -8  -3  108.12    2.53
   2   8  -3  106.17    2.61
  -2   8   3  103.50    2.00
  -2  -8   4    8.60    1.22
  -2   8   4    8.97    1.65
   2   8  -4    8.76    1.21
   2  -8  -4    9.35    1.22
   2  -8  -5  247.70    4.79
   2   8  -5  249.29    4.85
  -2   8   5  241.18    3.05
  -2  -8   5  238.00    3.67
   2   8  -6  198.82    4.18
  -2  -8   6  191.22    3.40
   2  -8  -6  200.55    4.26
  -2   8   6  186.98    2.65
   2  -8  -7   34.45    1.56
  -2   8   7   33.42    1.46
   2   8  -7   34.21    1.96
  -2  -8   7   33.02    1.90
   2   8  -8   11.02    2.03
  -2  -8   8   11.64    1.99
  -2   8   8   11.16    1.46
   2  -8  -8   10.79    1.43
  -2  -8   9    3.27    1.93
  -2   8   9    1.89    1.96
   2  -8  -9    3.14    1.95
   2   8  -9    3.41    1.41
  -2   8  10   67.20    2.39
   2  -8 -10   62.57    2.08
  -2  -8  10   60.99    2.01
   2   8 -10   62.63    2.12
   2  -8 -11  116.35    3.21
   2   8 -11  115.26    3.11
  -2   8  11  119.23    2.79
  -2  -8  11  113.59    2.95
   2  -8 -12   40.45    1.88
  -2   8  12   43.89    2.30
   2   8 -12   40.94    2.43
  -2  -8  12   40.23    2.35
  -2  -8  13  163.84    3.78
  -2   8  13  177.45    3.01
   2   8 -13  162.61    3.83
   2  -8 -13  166.94    3.55
  -2  -8  14  113.24    3.43
   2   8 -14  107.92    3.46
  -2   8  14  121.52    3.22
   2  -8 -14  115.12    3.44
  -2   8  15  167.28    3.88
   2   8 -15  149.27    4.84
  -2  -8  15  161.25    4.72
   2  -8 -15  163.24    4.18
  -2  -8  16    2.99    3.53
  -2   8  16    3.75    2.89
   2  -8 -16    3.30    2.88
   2   8 -16    2.48    3.53
   2  -8 -17  143.72    4.34
  -2   8  17  146.48    4.34
   2  -9  -1  120.96    2.96
   2   9  -1  118.84    2.76
  -2   9   1  111.00    2.01
  -2  -9   1  108.90    2.18
   2  -9  -2    1.98    1.60
  -2  -9   2    2.01    1.14
  -2   9   2    0.80    1.61
   2   9  -2    0.59    1.63
   2  -9  -3    5.96    1.18
  -2   9   3    6.18    1.61
  -2  -9   3    5.88    1.16
   2   9  -3    5.72    1.18
  -2  -9   4   55.68    2.01
   2  -9  -4   54.68    1.79
   2   9  -4   55.27    1.79
  -2   9   4   51.58    1.56
   2  -9  -5    0.97    1.37
  -2   9   5    1.24    1.91
   2   9  -5    1.64    1.92
  -2  -9   5    0.80    1.91
  -2  -9   6   32.05    2.11
   2  -9  -6   35.01    1.68
  -2   9   6   31.60    2.10
   2   9  -6   32.31    1.69
   2   9  -7   64.52    2.50
   2  -9  -7   63.10    2.07
  -2   9   7   65.65    2.33
  -2  -9   7   60.49    1.90
   2   9  -8    3.61    1.99
   2  -9  -8    4.93    1.94
  -2   9   8    4.92    1.97
  -2  -9   8    3.74    1.96
  -2   9   9    0.33    1.37
   2  -9  -9    0.56    1.37
  -2  -9   9   -0.61    1.93
   2   9  -9    0.38    1.98
   2  -9 -10   10.49    1.47
   2   9 -10    9.15    1.52
  -2   9  10   10.87    2.02
  -2  -9  10   10.21    2.02
  -2   9  11   75.33    2.79
   2  -9 -11   70.00    2.95
   2   9 -11   65.80    2.33
  -2  -9  11   66.98    2.68
   2  -9 -12   57.02    2.82
  -2   9  12   57.54    2.70
   2   9 -12   51.75    2.84
  -2  -9  12   53.35    2.74
  -2   9  13   42.78    2.02
   2   9 -13   38.35    2.78
   2  -9 -13   41.00    2.10
  -2  -9  13   40.28    2.70
  -2   9  14    9.95    2.90
   2   9 -14    8.80    2.94
   2  -9 -14   10.94    2.90
  -2  -9  14   10.28    2.67
  -2   9  15   14.80    2.93
   2   9 -15   12.76    2.99
   2  -9 -15   13.10    2.13
  -2  -9  15   13.11    2.93
  -2  -9  16  118.31    4.31
   2   9 -16  106.33    4.96
  -2   9  16  117.52    3.19
   2  -9 -16  126.89    4.10
  -2 -10   1   17.49    2.08
   2  10  -1   13.57    1.56
  -2  10   1   14.60    1.50
   2 -10  -1   14.61    2.10
   2  10  -2  206.62    4.40
  -2  10   2  200.51    2.75
   2 -10  -2  218.68    4.58
  -2 -10   2  194.55    3.19
   2  10  -3   59.89    2.03
  -2  10   3   68.28    2.31
  -2 -10   3   62.02    2.37
   2 -10  -3   63.57    2.08
   2  10  -4  125.71    3.21
   2 -10  -4  125.88    3.28
  -2  10   4  120.22    2.23
  -2 -10   4  120.89    2.83
  -2 -10   5   10.44    1.96
   2  10  -5    9.79    1.98
   2 -10  -5   10.37    1.43
  -2  10   5   11.27    1.98
   2  10  -6    5.80    1.96
  -2  10   6    5.88    1.95
  -2 -10   6    4.73    1.95
   2 -10  -6    4.81    1.40
   2  10  -7    2.06    1.96
   2 -10  -7    1.60    1.37
  -2  10   7    1.64    1.93
  -2 -10   7    1.28    1.37
  -2  10   8   24.82    2.08
   2 -10  -8   22.35    2.10
  -2 -10   8   21.24    2.07
   2  10  -8   22.84    2.13
  -2  10   9   82.56    2.01
   2 -10  -9   85.44    2.76
   2  10  -9   81.62    2.28
  -2 -10   9   76.61    2.12
  -2  10  10  109.74    2.93
   2 -10 -10  102.07    3.23
   2  10 -10   92.78    2.56
  -2 -10  10   99.69    3.05
  -2 -10  11   56.35    2.73
  -2  10  11   61.49    2.72
   2  10 -11   58.05    2.84
   2 -10 -11   57.23    2.22
  -2  10  12    4.86    2.45
   2 -10 -12    4.88    1.76
   2  10 -12    4.87    2.49
  -2 -10  12    5.21    2.44
   2 -10 -13    1.54    2.83
  -2  10  13   -0.25    2.83
   2  10 -13    1.47    2.87
  -2 -10  13    0.10    2.81
   2  10 -14  125.47    3.77
   2 -10 -14  132.30    3.85
  -2  10  14  128.03    2.90
  -2 -10  14  125.61    3.77
  -2  10  15    6.42    3.30
  -2 -10  15    6.31    3.26
   2 -10 -15    5.54    3.33
   2  10 -15    5.22    3.33
   2 -11  -1   84.84    2.39
   2  11  -1   83.74    2.35
  -2 -11   1   83.71    2.58
  -2  11   1   85.42    2.01
   2  11  -2  157.30    3.34
  -2  11   2  152.97    2.45
   2 -11  -2  153.89    3.39
  -2 -11   2  147.96    2.72
   2 -11  -3   92.65    2.87
  -2  11   3   91.29    2.47
  -2 -11   3   85.25    2.57
   2  11  -3   88.53    2.77
   2 -11  -4  173.32    3.67
   2  11  -4  173.48    3.50
  -2  11   4  169.41    2.54
  -2 -11   4  176.02    3.35
  -2 -11   5   69.08    2.41
   2  11  -5   71.91    2.54
   2 -11  -5   66.52    2.53
  -2  11   5   69.90    1.84
   2  11  -6   29.73    2.15
   2 -11  -6   27.68    1.60
  -2  11   6   28.37    2.09
  -2 -11   6   26.04    2.09
  -2  11   7    9.96    2.20
   2 -11  -7    8.42    1.44
  -2 -11   7    8.93    1.46
   2  11  -7   10.07    2.05
  -2  11   8  276.38    3.43
   2 -11  -8  265.82    5.13
  -2 -11   8  279.01    4.57
   2  11  -8  275.28    4.59
  -2  11   9    0.01    2.41
   2 -11  -9    0.06    1.70
  -2 -11   9    0.40    1.69
   2  11  -9    0.51    2.44
   2  11 -10    4.60    2.48
  -2  11  10    5.14    1.73
   2 -11 -10    5.21    2.43
  -2 -11  10    4.71    1.72
  -2 -11  11    0.10    2.40
  -2  11  11    1.25    2.43
   2  11 -11    0.92    2.44
   2 -11 -11   -0.62    1.74
  -2  11  12  151.94    3.58
  -2 -11  12  144.94    3.18
   2  11 -12  143.46    3.19
   2 -11 -12  146.19    3.39
  -2  11  13    0.49    2.84
   2  11 -13    1.29    2.88
   2 -11 -13    0.22    2.04
  -2 -11  13    1.04    2.82
  -2 -11  14   -0.09    2.31
  -2  11  14    0.52    2.32
   2  11 -14    0.70    2.32
   2 -11 -14   -0.17    2.33
   2  12  -1  106.59    3.00
  -2 -12   1   95.73    2.66
   2 -12  -1  105.84    3.06
  -2  12   1   96.83    2.07
   2  12  -2  308.00    5.65
  -2 -12   2  284.11    4.07
  -2  12   2  315.20    3.72
   2 -12  -2  312.57    6.08
   2  12  -3   12.76    1.78
   2 -12  -3   13.31    2.23
  -2  12   3   12.92    1.75
  -2 -12   3   10.49    1.49
   2  12  -4    3.23    1.68
  -2  12   4    0.52    2.33
   2 -12  -4    0.81    1.64
  -2 -12   4   -0.12    1.64
   2  12  -5    8.34    1.73
  -2  12   5    7.86    2.41
   2 -12  -5    8.37    2.40
  -2 -12   5    7.35    2.37
  -2  12   6  123.03    2.41
   2 -12  -6  130.37    3.12
  -2 -12   6  120.93    2.62
   2  12  -6  135.38    3.44
  -2  12   7    0.89    1.69
   2 -12  -7   -0.17    1.68
  -2 -12   7    0.29    1.68
   2  12  -7   -0.32    2.42
   2  12  -8   13.10    2.49
  -2  12   8   11.36    2.46
   2 -12  -8   11.95    2.43
  -2 -12   8   13.41    2.44
  -2  12   9   45.35    2.60
  -2 -12   9   45.71    2.66
   2 -12  -9   40.84    2.64
   2  12  -9   41.19    2.05
  -2  12  10  177.12    3.66
  -2 -12  10  183.93    4.00
   2 -12 -10  171.43    3.76
   2  12 -10  177.22    4.10
  -2 -12  11   44.10    3.02
   2 -12 -11   43.82    3.06
   2  12 -11   42.97    3.12
  -2  12  11   39.11    2.22
  -2 -12  12    0.54    1.98
  -2  12  12   -1.19    2.31
   2  12 -12   -0.55    2.88
   2 -12 -12   -0.57    2.05
  -2  12  13   11.57    2.39
   2  12 -13   15.21    3.40
   2 -12 -13   14.94    3.38
  -2 -12  13   17.24    3.33
   2  13  -1  100.18    2.64
  -2 -13   1   93.49    2.33
  -2  13   1   92.51    2.17
   2 -13  -1   92.17    2.65
   2  13  -2    4.87    1.71
  -2  13   2    5.30    1.69
   2 -13  -2    5.28    1.70
  -2 -13   2    5.03    2.39
   2  13  -3   41.26    1.99
  -2  13   3   40.63    2.53
   2 -13  -3   40.71    2.01
  -2 -13   3   40.75    2.54
   2  13  -4   68.12    2.86
  -2  13   4   67.80    2.05
   2 -13  -4   68.17    2.31
  -2 -13   4   64.54    2.13
  -2  13   5    6.17    1.72
   2 -13  -5    6.78    2.38
   2  13  -5    6.42    1.74
  -2 -13   5    7.39    1.73
   2 -13  -6    5.85    1.68
   2  13  -6    5.45    2.45
  -2  13   6    4.91    1.70
  -2 -13   6    5.41    2.43
  -2 -13   7   57.70    2.92
   2  13  -7   64.52    3.16
  -2  13   7   60.53    2.28
   2 -13  -7   61.38    3.14
   2 -13  -8  108.45    3.58
  -2  13   8  102.83    2.53
  -2 -13   8   98.64    2.68
   2  13  -8  105.41    3.46
  -2  13   9   37.31    3.00
   2  13  -9   40.29    3.08
   2 -13  -9   38.39    3.01
  -2 -13   9   37.50    3.02
   2 -13 -10    9.88    2.87
   2  13 -10    6.38    2.12
  -2 -13  10    9.41    2.87
  -2  13  10    3.14    2.12
  -2  13  11    2.70    3.30
   2 -13 -11    4.44    3.29
   2  13 -11    3.51    2.38
  -2 -13  11    3.62    3.28
   2  14  -1    1.37    2.04
  -2 -14   1   -0.14    2.02
  -2  14   1    0.59    2.81
   2 -14  -1    3.27    2.83
   2  14  -2  284.36    4.98
   2 -14  -2  292.81    5.75
  -2  14   2  286.54    3.41
  -2 -14   2  302.20    4.85
   2 -14  -3   17.79    2.09
  -2 -14   3   19.61    2.10
  -2  14   3   17.71    2.07
   2  14  -3   18.48    2.96
   2 -14  -4    2.27    1.99
  -2 -14   4    1.41    1.99
  -2  14   4    1.49    2.02
   2  14  -4    2.61    2.85
  -2  14   5    6.37    2.87
   2 -14  -5    7.79    2.85
  -2 -14   5    6.57    2.03
   2  14  -5    5.56    2.06
  -2  14   6   99.01    3.25
   2  14  -6   99.68    3.45
   2 -14  -6   95.42    2.82
  -2 -14   6   92.78    2.66
  -2  14   7    1.49    2.88
   2 -14  -7    2.69    2.83
   2  14  -7    1.35    2.04
  -2 -14   7    2.20    2.85
   2 -14  -8   25.14    2.42
   2  14  -8   20.34    2.49
  -2 -14   8   22.96    2.44
  -2  14   8   20.12    2.44
   2 -14  -9   28.72    2.48
   2  14  -9   21.56    2.52
  -2 -14   9   32.93    3.41
  -2  14   9   29.92    2.46
  -2  15   1    8.56    2.04
   2 -15  -1    8.95    2.87
  -2 -15   1    8.86    2.87
   2  15  -1    7.43    3.14
  -2  15   2   30.48    3.17
   2 -15  -2   27.96    2.20
  -2 -15   2   29.80    2.20
   2  15  -2   30.08    3.24
   2  15  -3   29.46    3.21
  -2  15   3   28.43    2.42
   2 -15  -3   25.94    2.44
  -2 -15   3   26.62    2.42
   2  15  -4   42.65    3.50
   2 -15  -4   44.04    2.55
  -2  15   4   37.20    2.49
  -2 -15   4   40.30    2.52
  -2  15   5  132.73    3.79
   2 -15  -5  135.07    4.23
  -2 -15   5  129.05    3.12
   2  15  -5  126.15    3.26
   2 -15  -6   53.25    2.67
   2  15  -6   57.86    3.61
  -2 -15   6   52.84    2.63
   1   0  -1    6.68    1.42
   1   0  -2    0.93    1.71
   1   0  -2    0.59    1.22
   1   0  -4    0.35    1.45
   1   0  -4    0.22    1.84
   1   0  -5  191.77    7.17
   1   0 -13   36.58    4.46
   1   0 -15   34.53    4.23
   1   0 -17    1.73    2.55
   1   1  -1 1330.92   12.44
  -1  -1   1 1279.88   11.44
  -1   1   1 1274.33   10.80
   1  -1  -1 1260.22   10.92
   1  -1  -2  624.12    7.87
   1   1  -2  591.58    8.41
  -1  -1   2  611.27    8.10
  -1   1   2  614.58    7.63
  -1  -1   3   10.30    2.09
   1  -1  -3   10.65    1.50
  -1   1   3   10.91    1.88
   1   1  -3   11.59    1.95
  -1  -1   4  137.07    4.53
   1  -1  -4  157.12    4.48
   1   1  -4  150.46    5.10
  -1   1   4  147.89    4.18
  -1  -1   5    1.54    1.77
   1   1  -5    1.53    1.71
   1  -1  -5    1.68    1.40
  -1   1   5    1.70    1.48
   1  -1  -6   40.61    2.84
  -1   1   6   38.79    2.84
  -1   1   7    2.31    2.19
   1  -1  -7    2.18    2.44
   1  -1  -8    1.11    2.38
  -1   1   8    1.13    2.65
  -1   1   9  170.35    3.82
  -1   1  10   16.18    3.15
   1  -1 -12    4.95    3.19
   1  -1 -13  165.35    4.62
   1  -1 -14  133.63    4.35
   1  -1 -15    3.14    2.47
   1  -1 -16   11.17    3.41
   1  -1 -17   98.65    4.18
   1  -1 -18    2.00    3.06
   1  -1 -19    5.51    2.82
   1  -2  -1 1141.07   11.63
   1   2  -1 1106.91   15.00
  -1  -2   1 1152.99   12.48
  -1   2   1 1136.47    9.66
  -1   2   2  107.45    2.86
   1  -2  -2  111.37    2.98
   1   2  -2  103.72    3.34
  -1  -2   2  107.54    3.27
   1  -2  -4   11.29    1.66
  -1   2   4   10.92    1.68
   1   2  -4   10.59    1.68
  -1  -2   4   10.24    2.10
   1  -2  -5  270.32    6.20
   1   2  -5  267.31    6.78
  -1   2   5  265.18    4.85
  -1  -2   5  251.15    5.47
   1   2  -6  571.69   11.39
  -1   2   6  573.65    7.63
  -1  -2   6  555.50    8.95
   1  -2  -6  626.34   12.42
  -1   2   7 2045.00   23.87
  -1  -2   8  227.86    7.21
   1   2  -8  219.08    6.95
  -1   2   8  256.27    5.01
   1  -2  -8  255.73    5.85
  -1   2   9  200.40    4.54
   1  -2  -9  199.28    4.86
   1  -2 -10  314.49    6.01
  -1   2  10  320.30    6.08
  -1   2  11  280.00    6.32
   1  -2 -11  281.49    6.33
  -1   2  12   74.55    5.56
   1  -2 -14   37.17    4.88
   1  -2 -15   59.59    5.79
   1  -2 -16   90.89    6.91
   1  -2 -17   22.17    3.91
   1  -2 -18    6.40    3.26
   1  -2 -19  127.74    5.90
   1  -3  -1 2435.14   28.43
  -1   3   1 2373.47   19.27
   1   3  -1 2360.48   36.29
  -1  -3   1 2356.28   28.52
  -1   3   2 2372.21   23.87
   1  -3  -3  584.20    9.72
  -1   3   3  590.43    7.34
   1   3  -3  579.63   11.01
  -1  -3   3  571.10    9.00
   1  -3  -4 1128.99   18.84
   1   3  -4 1096.51   19.93
  -1   3   4 1113.31   12.51
  -1  -3   4 1046.67   15.12
   1   3  -5 1312.63   23.15
   1  -3  -5 1324.60   23.22
  -1   3   5 1331.73   14.98
  -1  -3   5 1268.41   18.23
   1   3  -6  764.39   13.29
   1  -3  -6  760.05   14.24
  -1   3   6  760.51    9.61
  -1  -3   6  715.35   11.21
   1   3  -7  257.38    5.49
   1  -3  -7  263.59    5.85
  -1   3   7  267.29    4.83
  -1  -3   7  247.06    5.41
  -1   3   8 1020.04   12.16
   1   3  -8  948.78   11.30
   1  -3  -8  977.23   16.08
  -1  -3   8  966.23   13.80
  -1  -3   9  802.27   11.69
   1   3  -9  793.01    9.44
  -1   3   9  855.85   10.13
   1  -3  -9  853.68   12.61
  -1   3  10 1192.00   12.92
   1  -3 -10 1115.56   13.16
   1   3 -10  988.60   11.81
  -1  -3  10 1026.94   13.76
  -1   3  11    0.47    1.62
   1  -3 -11    0.44    1.97
   1  -3 -12   30.74    2.49
  -1   3  12   31.66    2.49
   1  -3 -13    0.35    2.46
  -1   3  13    0.53    2.77
  -1   3  14  201.94    6.08
   1  -3 -14  211.98    6.53
   1  -3 -15   40.77    4.96
   1  -3 -16   28.27    3.67
   1  -3 -17    7.39    2.86
   1  -3 -18    5.55    2.78
   1  -3 -19    0.72    2.89
   1  -4  -1  849.84   12.58
   1   4  -1  836.54   14.69
  -1   4   1  868.33    9.33
  -1  -4   1  796.51   11.73
  -1  -4   2   50.45    1.83
   1  -4  -2   51.97    1.85
   1   4  -2   52.27    2.15
  -1   4   2   51.87    2.00
   1  -4  -3   57.12    2.17
  -1  -4   3   54.41    2.19
   1   4  -3   56.08    2.02
  -1   4   3   53.93    1.82
   1  -4  -4  886.34   15.48
   1   4  -4  877.50   15.79
  -1  -4   4  854.21   13.33
  -1   4   4  891.62   10.95
   1   4  -5  113.15    3.36
   1  -4  -5  120.08    3.41
  -1  -4   5  111.76    3.31
  -1   4   5  113.81    2.72
   1   4  -6 1820.74   27.83
   1  -4  -6 1828.55   31.75
  -1  -4   6 1782.93   26.32
  -1   4   6 1828.55   21.31
   1  -4  -7   32.64    1.72
  -1  -4   7   31.23    2.37
  -1   4   7   32.92    2.20
   1   4  -7   32.67    2.18
   1  -4  -8   56.13    2.40
  -1  -4   8   54.92    2.79
   1   4  -8   57.00    2.47
  -1   4   8   56.96    2.35
   1   4  -9  200.89    4.07
  -1  -4   9  191.10    4.39
  -1   4   9  207.06    4.02
   1  -4  -9  202.43    4.36
   1   4 -10  188.10    4.22
   1  -4 -10  196.15    4.05
  -1   4  10  197.70    3.88
  -1  -4  10  185.98    4.38
   1   4 -11  178.96    4.38
  -1   4  11  199.82    3.87
  -1  -4  11  183.63    4.68
   1  -4 -11  195.22    3.84
   1   4 -12   52.83    3.62
  -1   4  12   64.43    2.61
  -1  -4  12   54.67    3.20
   1  -4 -12   60.17    2.90
   1  -4 -13   88.99    2.99
  -1   4  13   94.00    3.43
   1  -4 -14   56.86    2.75
  -1   4  14   59.93    3.15
  -1   4  15   28.87    2.86
   1  -4 -15   29.33    2.95
  -1   4  16   79.06    6.09
   1  -4 -17    1.35    3.10
   1  -4 -18    6.61    3.35
   1  -4 -19   39.73    3.90
   1   5  -1   46.17    1.95
  -1   5   1   45.63    1.84
  -1  -5   1   44.83    1.64
   1  -5  -1   46.98    1.93
   1  -5  -2  234.14    4.62
   1   5  -2  234.32    4.89
  -1   5   2  220.76    3.51
  -1  -5   2  227.45    4.43
   1  -5  -3 1393.93   23.33
  -1  -5   3 1375.23   20.77
   1   5  -3 1441.91   24.92
  -1   5   3 1440.34   16.50
   1  -5  -4  819.93   14.48
  -1  -5   4  768.75   12.36
   1   5  -4  819.81   14.32
  -1   5   4  831.97   10.45
  -1   5   5  373.73    5.45
   1  -5  -5  392.10    7.65
   1   5  -5  375.62    6.93
  -1  -5   5  350.75    6.33
   1   5  -6 1960.73   28.95
  -1  -5   6 1837.67   27.94
  -1   5   6 1899.71   22.56
   1  -5  -6 1928.79   33.14
  -1  -5   7  129.84    3.45
   1  -5  -7  132.99    3.24
  -1   5   7  135.66    3.17
   1   5  -7  128.70    3.29
   1  -5  -8  933.64   15.56
  -1  -5   8  935.76   14.72
   1   5  -8  946.67   11.74
  -1   5   8  937.65   11.65
  -1  -5   9  101.99    3.05
   1   5  -9  107.55    2.92
   1  -5  -9  106.20    2.67
  -1   5   9  121.58    2.95
   1   5 -10   34.91    2.11
  -1  -5  10   32.09    2.07
  -1   5  10   35.78    1.99
   1  -5 -10   34.10    2.00
   1   5 -11   16.40    1.89
   1  -5 -11   16.99    1.39
  -1   5  11   17.70    1.79
  -1  -5  11   17.15    1.85
   1  -5 -12  150.61    3.46
   1   5 -12  139.70    3.92
  -1  -5  12  140.39    3.86
  -1   5  12  154.15    3.41
  -1  -5  13    6.76    2.46
   1   5 -13    5.98    2.48
  -1   5  13    8.32    2.03
   1  -5 -13    7.91    2.03
  -1  -5  14  115.93    5.38
  -1  -5  14  139.07    5.52
  -1   5  14  131.44    3.37
   1  -5 -14  126.80    3.30
  -1   5  15    9.94    2.48
   1  -5 -15    9.21    2.50
  -1   5  16  141.54    4.36
   1  -5 -16  137.56    4.41
   1  -5 -17   30.41    3.96
  -1   5  17   29.70    3.39
   1  -5 -18   57.51    4.06
   1  -5 -19    2.81    2.99
   1  -6  -1 1014.60   16.87
  -1   6   1  963.62   10.73
   1   6  -1 1001.28   17.49
  -1  -6   1  956.43   14.40
   1  -6  -2  390.96    7.29
   1   6  -2  382.38    7.30
  -1  -6   2  370.35    6.29
  -1   6   2  368.46    5.07
   1  -6  -3  148.75    3.35
  -1  -6   3  147.46    3.20
   1   6  -3  152.48    3.64
  -1   6   3  143.10    2.76
   1   6  -4  542.71    9.54
  -1  -6   4  518.37    8.73
   1  -6  -4  565.34   10.36
  -1   6   4  527.71    7.03
   1   6  -5   12.46    1.81
   1  -6  -5   15.04    1.82
  -1  -6   5   11.69    1.38
  -1   6   5   15.37    1.85
   1   6  -6 1628.59   23.56
  -1  -6   6 1568.37   24.15
   1  -6  -6 1659.34   28.38
  -1   6   6 1611.08   19.46
   1  -6  -7   24.00    1.89
  -1  -6   7   23.66    1.97
  -1   6   7   24.63    1.54
   1   6  -7   24.08    1.92
   1  -6  -8  319.18    6.03
  -1  -6   8  319.65    5.94
   1   6  -8  332.09    5.22
  -1   6   8  348.72    5.28
   1  -6  -9  174.89    3.62
  -1  -6   9  180.28    3.99
   1   6  -9  184.74    3.53
  -1   6   9  182.70    3.28
   1   6 -10   40.66    2.12
  -1  -6  10   40.13    2.12
  -1   6  10   44.08    1.69
   1  -6 -10   42.60    2.06
   1   6 -11   55.10    2.55
  -1   6  11   58.70    2.47
   1  -6 -11   58.33    2.49
  -1  -6  11   54.42    2.55
  -1   6  12  139.63    2.86
   1   6 -12  143.09    3.36
  -1  -6  12  148.39    4.05
   1  -6 -12  150.29    3.39
  -1  -6  13   67.41    2.86
   1   6 -13   64.13    3.18
  -1   6  13   75.84    2.69
   1  -6 -13   71.93    2.66
  -1   6  14  618.83    7.34
   1  -6 -14  570.40    6.49
   1   6 -14  494.18    7.04
  -1  -6  14  560.06    8.54
  -1  -6  15    0.40    3.35
  -1   6  15    0.35    2.41
   1  -6 -15    0.03    2.40
  -1  -6  15    0.00    3.42
  -1   6  16   72.05    3.11
   1  -6 -16   68.96    3.07
  -1   6  17    0.83    2.79
   1  -6 -17    0.46    3.51
   1  -6 -18   47.40    4.70
  -1   6  18   44.67    4.05
   1  -7  -1  461.34    8.38
   1   7  -1  444.92    8.16
  -1  -7   1  437.89    7.22
  -1   7   1  427.51    5.43
   1  -7  -2   85.85    2.32
   1   7  -2   83.97    2.30
  -1  -7   2   88.00    2.52
  -1   7   2   83.28    1.99
   1   7  -3   75.14    2.45
  -1  -7   3   72.15    2.04
   1  -7  -3   77.05    2.20
  -1   7   3   74.87    1.93
   1   7  -4  637.01   10.62
   1  -7  -4  644.73   11.63
  -1  -7   4  607.72    9.93
  -1   7   4  608.39    7.80
   1   7  -5  165.23    3.57
   1  -7  -5  157.45    3.47
  -1  -7   5  154.20    3.27
  -1   7   5  163.27    3.17
   1  -7  -6   67.86    2.32
  -1  -7   6   60.82    1.97
  -1   7   6   63.97    2.17
   1   7  -6   66.34    2.29
   1   7  -7   83.74    2.19
   1  -7  -7   85.32    2.55
  -1  -7   7   85.79    2.56
  -1   7   7   84.91    2.38
   1  -7  -8    1.98    1.58
  -1  -7   8    1.39    1.14
   1   7  -8    0.86    1.61
  -1   7   8    2.43    1.59
   1   7  -9    7.72    1.25
  -1  -7   9    5.79    1.20
  -1   7   9    6.47    1.19
   1  -7  -9    6.46    1.19
   1   7 -10  224.90    3.85
  -1  -7  10  225.23    4.63
   1  -7 -10  233.63    4.53
  -1   7  10  229.59    3.75
  -1  -7  11  135.44    3.48
  -1   7  11  143.66    2.87
   1  -7 -11  143.85    3.36
   1   7 -11  139.00    3.17
   1   7 -12    1.01    2.01
  -1   7  12    1.64    1.98
   1  -7 -12   -0.06    2.00
  -1  -7  12    2.08    1.96
  -1   7  13   10.06    2.06
   1   7 -13    8.36    2.11
  -1  -7  13    8.75    2.06
   1  -7 -13    9.36    2.08
  -1  -7  14  234.35    5.30
   1   7 -14  208.99    4.34
  -1   7  14  242.48    3.92
   1  -7 -14  233.67    4.21
   1   7 -15   12.82    3.06
   1  -7 -15   15.19    2.51
  -1  -7  15   15.23    3.10
  -1   7  15   16.55    2.54
  -1  -7  16   75.43    4.33
   1  -7 -16   86.44    3.47
  -1  -7  16   91.97    5.04
  -1   7  16   89.40    3.50
   1  -7 -17   51.87    3.31
  -1   7  17   53.54    3.32
  -1   7  18    1.22    4.06
   1  -7 -18    1.60    3.34
   1   8  -1   10.43    1.23
  -1  -8   1    9.56    1.65
  -1   8   1   11.17    1.25
   1  -8  -1   10.54    1.23
   1   8  -2   42.81    1.96
   1  -8  -2   44.40    1.99
  -1  -8   2   41.83    1.93
  -1   8   2   42.49    1.53
   1   8  -3   70.32    2.30
   1  -8  -3   71.53    2.34
  -1  -8   3   64.61    1.90
  -1   8   3   67.26    1.80
   1  -8  -4  198.73    4.25
  -1  -8   4  193.47    3.88
  -1   8   4  201.51    3.43
   1   8  -4  204.52    4.05
   1   8  -5  131.82    2.80
   1  -8  -5  140.34    3.31
  -1  -8   5  130.73    3.07
  -1   8   5  130.43    2.51
   1  -8  -6   16.10    1.28
  -1  -8   6   18.07    1.71
  -1   8   6   16.25    1.28
   1   8  -6   17.02    1.32
   1   8  -7  111.56    2.45
   1  -8  -7  115.84    2.92
  -1  -8   7  110.70    2.83
  -1   8   7  112.70    2.32
   1   8  -8    3.56    1.21
   1  -8  -8    4.18    1.78
  -1  -8   8    4.44    1.61
  -1   8   8    4.85    1.17
  -1  -8   9   10.93    1.47
   1   8  -9   10.94    2.05
  -1   8   9   13.63    2.02
   1  -8  -9   12.92    1.47
   1  -8 -10   30.85    2.17
   1   8 -10   30.13    2.23
  -1  -8  10   30.24    2.18
  -1   8  10   30.72    2.17
   1   8 -11   -0.21    1.43
  -1  -8  11    0.02    1.94
  -1   8  11    0.06    1.98
   1  -8 -11    0.16    1.97
   1  -8 -12  405.32    6.03
   1   8 -12  388.19    4.82
  -1  -8  12  396.89    6.77
  -1   8  12  427.56    5.82
   1   8 -13   69.88    2.99
  -1   8  13   75.12    2.32
  -1  -8  13   73.35    3.05
   1  -8 -13   73.97    2.35
   1   8 -14  117.00    3.43
  -1   8  14  141.01    3.48
  -1  -8  14  114.14    3.06
   1  -8 -14  126.69    3.37
   1  -8 -15    0.91    2.42
  -1   8  15    2.30    2.43
  -1  -8  15    1.26    2.96
   1   8 -15    3.56    3.01
  -1   8  16   13.09    2.90
   1   8 -16   10.24    3.56
   1  -8 -16   12.09    2.91
  -1  -8  16   11.89    2.95
  -1  -8  17    1.85    4.39
   1  -8 -17    1.57    3.26
  -1  -8  17    2.16    4.47
  -1   8  17    2.18    3.32
   1  -9  -1  902.13   15.80
   1   9  -1  878.68   14.32
  -1  -9   1  835.63   12.50
  -1   9   1  851.09    9.35
   1  -9  -2  383.08    7.11
   1   9  -2  373.47    6.41
  -1   9   2  381.92    5.05
  -1  -9   2  378.29    6.23
   1   9  -3    0.46    1.60
   1  -9  -3    0.47    1.55
  -1  -9   3   -0.52    1.58
  -1   9   3   -0.16    1.57
   1   9  -4    3.80    1.60
   1  -9  -4    3.93    1.57
  -1  -9   4    3.35    1.13
  -1   9   4    3.12    1.13
  -1   9   5   69.14    2.13
   1  -9  -5   65.83    1.94
  -1  -9   5   64.23    1.89
   1   9  -5   65.58    1.85
   1  -9  -6   80.93    2.58
  -1  -9   6   84.51    2.16
  -1   9   6   87.70    2.43
   1   9  -6   85.67    2.12
   1  -9  -7   61.40    2.44
  -1  -9   7   57.18    1.96
  -1   9   7   63.00    2.38
   1   9  -7   64.69    1.99
  -1   9   8  253.32    3.77
  -1  -9   8  244.78    4.45
   1   9  -8  257.91    4.24
   1  -9  -8  238.88    4.48
   1  -9  -9  103.95    2.90
  -1  -9   9  103.36    2.94
  -1   9   9  107.46    2.75
   1   9  -9   99.83    2.37
   1   9 -10   17.74    2.14
  -1  -9  10   17.72    2.08
   1  -9 -10   20.85    2.08
  -1   9  10   18.55    1.53
   1   9 -11    0.64    2.02
  -1  -9  11    0.82    1.41
  -1   9  11    0.39    2.00
   1  -9 -11    1.15    1.99
   1   9 -12    4.38    2.48
  -1  -9  12    4.97    2.40
  -1   9  12    5.44    1.71
   1  -9 -12    5.52    2.41
  -1   9  13  134.90    2.81
   1   9 -13  124.27    3.32
  -1  -9  13  133.05    3.62
   1  -9 -13  127.48    2.86
  -1  -9  14   82.74    3.14
  -1   9  14   93.40    3.04
   1   9 -14   78.03    3.08
   1  -9 -14   86.16    3.03
  -1  -9  15    2.38    2.84
   1  -9 -15    3.13    2.85
   1   9 -15    2.45    3.50
  -1   9  15    4.89    2.84
   1  -9 -16   38.59    2.34
  -1   9  16   44.83    3.17
   1   9 -16   36.90    3.22
  -1  -9  16   41.97    3.28
  -1   9  17  138.58    4.32
   1  10  -1   76.81    2.03
   1 -10  -1   76.69    2.10
  -1  10   1   75.93    1.84
  -1 -10   1   76.79    2.32
  -1 -10   2    3.50    1.81
   1  10  -2    3.62    1.40
   1 -10  -2    3.01    1.17
  -1  10   2    3.58    1.38
   1  10  -3   33.09    2.16
   1 -10  -3   31.18    2.14
  -1 -10   3   30.61    1.62
  -1  10   3   30.00    2.10
   1 -10  -4    3.52    1.39
  -1 -10   4    3.93    1.38
  -1  10   4    4.55    1.40
   1  10  -4    4.00    1.95
  -1 -10   5   50.63    1.81
  -1  10   5   51.83    2.24
   1  10  -5   52.92    2.32
   1 -10  -5   48.58    1.81
   1 -10  -6    3.74    1.92
  -1 -10   6    6.11    1.39
  -1  10   6    5.48    1.93
   1  10  -6    4.71    1.95
  -1  10   7    2.53    1.93
   1  10  -7    1.66    1.38
   1 -10  -7    1.84    1.90
  -1 -10   7    1.15    1.36
  -1  10   8   -0.60    1.96
   1 -10  -8    0.21    1.37
  -1 -10   8    0.35    1.92
   1  10  -8   -1.38    1.97
   1  10  -9  204.57    3.55
  -1 -10   9  188.18    3.67
   1 -10  -9  196.05    4.00
  -1  10   9  196.29    3.19
   1  10 -10    7.14    2.26
  -1 -10  10    2.82    1.70
   1 -10 -10    2.87    1.73
  -1  10  10    3.15    2.41
   1  10 -11  364.28    4.40
  -1  10  11  389.95    5.43
  -1 -10  11  389.11    6.62
   1 -10 -11  383.22    6.15
   1  10 -12    3.68    2.49
  -1  10  12    4.71    2.45
  -1 -10  12    4.38    1.72
   1 -10 -12    4.81    2.44
   1 -10 -13   10.06    2.70
   1  10 -13    7.22    1.84
  -1  10  13   11.05    2.68
  -1 -10  13    8.90    2.45
   1 -10 -14   21.38    2.16
  -1  10  14   23.55    2.15
  -1 -10  14   20.51    2.94
   1  10 -14   19.85    3.01
   1 -10 -15   67.94    3.26
   1  10 -15   60.46    3.37
  -1  10  15   70.83    3.25
  -1 -10  15   64.81    3.39
  -1  10  16    1.15    3.32
  -1 -10  16    1.49    3.29
   1  10 -16    1.05    3.30
   1  11  -1  605.69    9.34
   1 -11  -1  603.23   10.69
  -1  11   1  586.15    6.35
  -1 -11   1  586.80    8.85
   1  11  -2   80.15    2.20
  -1 -11   2   84.03    2.63
  -1  11   2   82.20    2.02
   1 -11  -2   82.27    2.31
   1 -11  -3    6.86    1.40
  -1 -11   3    7.31    1.43
  -1  11   3    8.10    1.97
   1  11  -3    8.04    1.99
   1 -11  -4   -0.15    1.89
  -1 -11   4    0.53    1.93
  -1  11   4    0.68    1.37
   1  11  -4    0.03    1.38
   1  11  -5    3.92    1.41
   1 -11  -5    3.43    1.91
  -1 -11   5    4.78    1.93
  -1  11   5    3.88    1.94
   1 -11  -6   10.78    1.42
  -1 -11   6    9.98    1.97
  -1  11   6    9.83    1.97
   1  11  -6    9.59    1.44
   1 -11  -7    0.30    1.37
  -1 -11   7    0.92    1.36
  -1  11   7    0.41    1.95
   1  11  -7   -0.29    1.39
   1 -11  -8    7.98    1.71
   1  11  -8    8.50    2.24
  -1 -11   8    7.85    2.20
  -1  11   8    8.27    2.40
   1  11  -9  249.10    4.11
   1 -11  -9  245.35    4.40
  -1 -11   9  239.52    4.37
  -1  11   9  240.79    3.65
   1  11 -10    9.47    1.80
   1 -11 -10    8.40    2.45
  -1  11  10    8.91    2.45
  -1 -11  10    9.32    1.75
   1  11 -11   54.94    2.16
  -1  11  11   59.69    2.75
  -1 -11  11   55.47    2.20
   1 -11 -11   57.39    2.19
   1  11 -12   40.00    3.10
  -1  11  12   41.38    3.03
  -1 -11  12   41.30    3.04
   1 -11 -12   41.88    3.06
   1  11 -13  226.79    4.19
  -1  11  13  237.43    4.38
  -1 -11  13  221.70    4.35
   1 -11 -13  246.39    4.63
  -1  11  14    0.79    3.27
  -1 -11  14   -0.33    2.03
   1 -11 -14   -0.31    3.10
   1  11 -14   -0.08    3.11
   1  11 -15    0.42    3.30
   1  12  -1   24.82    1.59
   1 -12  -1   25.23    1.59
  -1  12   1   26.85    2.09
  -1 -12   1   22.89    1.56
   1 -12  -2   18.23    1.52
  -1  12   2   19.09    1.51
  -1 -12   2   18.51    2.03
   1  12  -2   18.75    1.53
  -1  12   3    7.81    1.98
   1 -12  -3    9.17    1.43
  -1 -12   3    9.91    1.42
   1  12  -3   10.50    2.02
   1 -12  -4   45.56    2.23
  -1  12   4   42.66    1.68
  -1 -12   4   40.92    1.69
   1  12  -4   41.11    1.75
  -1 -12   5   31.07    2.31
   1 -12  -5   28.21    1.85
  -1  12   5   30.20    2.31
   1  12  -5   32.04    2.36
   1 -12  -6   11.93    2.38
  -1 -12   6   10.18    2.38
  -1  12   6   11.96    2.40
   1  12  -6   11.02    2.43
   1 -12  -7   63.69    2.78
  -1 -12   7   61.96    2.17
  -1  12   7   67.78    2.70
   1  12  -7   66.95    2.75
   1 -12  -8   13.13    1.75
   1  12  -8   11.49    2.49
  -1  12   8   10.83    1.75
  -1 -12   8   12.25    2.43
   1 -12  -9   46.50    2.05
   1  12  -9   47.06    2.07
  -1  12   9   47.05    1.99
  -1 -12   9   47.09    2.09
  -1 -12  10    1.26    1.99
   1  12 -10    2.24    2.67
  -1  12  10    1.79    2.85
   1 -12 -10    1.80    2.82
  -1 -12  11  170.06    3.63
   1  12 -11  182.20    3.88
  -1  12  11  177.68    3.89
   1 -12 -11  187.27    4.19
  -1  12  12   37.58    2.25
   1  12 -12   38.11    3.12
   1 -12 -12   36.81    2.29
  -1 -12  12   36.15    2.31
   1  12 -13    4.57    2.36
  -1  12  13    4.74    2.34
  -1 -12  13    4.58    3.28
   1 -12 -13    3.80    2.38
   1 -13  -1  145.92    3.32
  -1  13   1  169.04    3.32
  -1 -13   1  153.76    3.11
   1  13  -1  162.95    3.21
   1 -13  -2    0.35    1.66
  -1  13   2    0.04    1.68
  -1 -13   2    0.29    2.36
   1  13  -2    1.61    1.69
  -1  13   3    5.37    2.38
   1 -13  -3    2.71    1.68
  -1 -13   3    2.19    1.69
   1  13  -3    3.40    1.69
   1 -13  -4   60.61    2.17
  -1  13   4   62.47    2.08
  -1 -13   4   57.05    2.12
   1  13  -4   67.37    2.78
  -1 -13   5  283.96    4.73
   1 -13  -5  299.16    5.67
  -1  13   5  293.98    3.88
   1  13  -5  287.70    4.28
   1 -13  -6    9.97    1.72
  -1  13   6    9.78    2.45
  -1 -13   6   10.63    1.75
   1  13  -6    8.36    1.80
   1 -13  -7    2.65    2.38
  -1  13   7    3.14    2.42
  -1 -13   7    2.01    1.70
   1  13  -7    1.96    2.42
   1 -13  -8   -1.56    2.83
   1  13  -8    1.22    2.85
  -1  13   8   -0.45    2.02
  -1 -13   8    0.68    2.80
  -1  13   9  259.42    4.41
  -1 -13   9  252.34    4.52
   1  13  -9  254.33    3.82
   1 -13  -9  264.52    5.12
  -1  13  10    6.12    2.89
   1  13 -10    5.66    2.94
  -1 -13  10    6.02    2.07
   1 -13 -10    4.38    2.89
   1  13 -11   -0.09    2.36
  -1  13  11    1.05    3.28
  -1 -13  11    0.41    2.29
   1 -13 -11    1.02    3.28
   1  13 -12    2.17    2.37
  -1  13  12    2.76    2.35
  -1 -13  12    2.70    2.31
   1 -13 -12    1.92    3.33
  -1  14   1   32.52    1.88
   1 -14  -1   31.40    1.91
  -1 -14   1   32.17    1.89
   1  14  -1   34.16    1.92
   1 -14  -2   10.16    2.41
  -1  14   2   10.60    1.77
  -1 -14   2   11.45    2.42
   1  14  -2   10.77    1.79
   1 -14  -3  128.49    3.49
  -1  14   3  143.23    3.33
  -1 -14   3  128.85    2.86
   1  14  -3  128.86    2.76
   1 -14  -4   92.97    2.77
  -1  14   4   99.70    3.26
   1  14  -4   89.68    2.63
  -1 -14   4  102.74    2.72
   1 -14  -5   25.47    2.14
  -1  14   5   27.90    2.16
  -1 -14   5   31.37    2.17
   1  14  -5   28.05    2.97
  -1  14   6   52.85    2.32
   1 -14  -6   53.69    3.11
   1  14  -6   49.09    3.08
  -1 -14   6   47.24    2.32
  -1  14   7  146.36    2.95
   1  14  -7  142.13    2.99
   1 -14  -7  146.81    3.34
  -1 -14   7  147.02    3.87
   1  14  -8   90.24    2.64
  -1  14   8   88.79    2.58
   1 -14  -8   92.43    3.42
  -1 -14   8   87.39    2.67
   1  14  -9    1.07    2.34
  -1  14   9   -0.17    3.32
  -1 -14   9   -1.45    3.27
   1 -14  -9    1.07    3.26
  -1 -14  10   20.04    2.45
   1  14 -10   20.86    3.43
   1 -15  -1   16.40    2.88
  -1  15   1   17.46    2.07
  -1 -15   1   16.61    2.10
   1  15  -1   19.72    2.91
  -1 -15   2   63.71    2.42
   1 -15  -2   65.05    3.18
  -1  15   2   66.76    2.36
   1  15  -2   67.32    3.19
   1 -15  -3   13.31    2.84
  -1  15   3   13.96    2.10
   1  15  -3   13.38    2.92
  -1 -15   3   13.76    2.88
   1 -15  -4   13.90    2.85
  -1  15   4   13.47    2.91
  -1 -15   4    9.62    2.89
   1  15  -4   11.66    2.06
  -1  15   5   23.66    2.42
   1 -15  -5   21.86    2.36
   1  15  -5   20.61    3.19
  -1 -15   5   24.19    3.16
   1  15  -6   37.14    2.52
   1 -15  -6   34.44    2.51
  -1 -15   6   39.26    3.41
  -1  15   6   37.44    2.50
   1  15  -7    0.12    3.33
  -1  15   7    0.12    2.35
   1 -15  -7   -0.41    3.27
  -1 -15   7    1.50    3.27
   0   0   3    0.29    1.99
   0   0  -3    0.39    1.66
   0   0   5    0.27    1.71
   0   0   6   47.49    3.05
   0   0   6   52.87    3.42
   0   0   7   -0.54    1.74
   0   0   7    0.26    1.68
   0   0   8  125.73    4.35
   0   0   8  142.66    4.81
   0   0   9    0.51    1.97
   0   0   9    0.14    1.93
   0   0  10  471.61   10.28
   0   0  10  418.98    7.74
   0   0  11    0.71    2.26
   0   0  11    0.23    2.20
   0   0  12  284.41    9.42
   0   0  14   64.81    5.63
   0   0  16  141.65    6.11
   0   0  18   69.62    4.30
   0  -1   4    3.43    1.97
   0   1   4    2.84    1.61
   0  -1  -4    2.81    1.57
   0   1  -4    2.70    1.61
   0  -1  -5  182.95    4.51
   0   1   5  181.97    5.10
   0  -1   5  177.13    5.22
   0   1  -5  165.36    4.81
   0  -1   6  262.94    5.81
   0  -1  -6  254.42    5.04
   0  -1   6  257.09    6.02
   0   1   6  258.31    6.23
   0  -1  -7  101.60    3.37
   0  -1   7  103.26    4.01
   0  -1   7   95.65    3.86
   0   1   7   98.30    3.68
   0  -1   8  541.36    8.06
   0  -1  -8  554.54    7.07
   0  -1   8  518.54    8.78
   0   1   8  547.85   10.90
   0  -1  -9   81.94    3.28
   0  -1   9   80.84    3.57
   0   1   9   79.27    3.23
   0  -1   9   76.85    3.74
   0   1  10  536.32   11.19
   0  -1  10  491.45    9.78
   0  -1  10  533.36    9.09
   0   1  11   90.80    3.79
   0   1  11  106.79    4.01
   0  -1  11  105.95    4.79
   0  -1  11   97.05    4.96
   0   1  12    6.15    2.41
   0   1  12    6.51    2.09
   0   1  13   48.23    4.08
   0   1  13   40.80    4.01
   0   1  14   50.02    4.33
   0   1  15   95.73    3.96
   0   1  16   31.04    2.99
   0   1  17  108.01    5.13
   0   1  18   88.33    4.23
   0   1  19    0.01    3.19
   0   2   0 1116.88   20.26
   0  -2   0 1172.65   22.06
   0  -2   1  135.51    4.11
   0   2  -1  131.37    4.07
   0   2   1  133.61    4.05
   0  -2  -1  131.20    4.14
   0   2   2   81.31    3.20
   0  -2  -2   83.40    2.96
   0   2  -2   82.06    3.17
   0  -2   2   80.67    3.23
   0  -2   3  478.81    9.29
   0  -2  -3  489.99    9.26
   0   2  -3  497.25    7.80
   0   2   3  472.91    9.84
   0   2   5  824.32   15.40
   0  -2  -5  820.35   11.00
   0   2  -5  806.90    8.69
   0  -2   5  796.85   12.89
   0  -2  -6  978.98   10.67
   0   2   6 1026.32   18.58
   0   2  -6  937.87    9.24
   0  -2   6 1019.77   15.34
   0   2  -7  720.23    8.03
   0   2   7  815.29   15.11
   0  -2  -7  785.82    8.20
   0  -2   7  791.57   12.55
   0  -2  -8  230.55    4.17
   0   2   8  232.82    5.56
   0  -2   8  226.29    5.69
   0  -2   9  400.59    8.23
   0   2   9  404.48    8.44
   0  -2  -9  389.51    5.28
   0  -2   9  393.48    5.99
   0  -2  10   79.10    3.55
   0  -2 -10   82.59    3.01
   0  -2  10   80.32    3.31
   0   2  10   86.10    3.32
   0   2  11   11.82    2.12
   0  -2  11   10.76    2.17
   0  -2  11   10.52    2.49
   0  -2 -11   11.60    1.83
   0  -2  12   39.82    3.44
   0  -2 -12   43.17    2.69
   0   2  12   42.39    2.70
   0  -2  12   42.73    3.49
   0   2  13  978.21   17.54
   0   2  13  848.00    9.31
   0   2  14   12.12    3.00
   0   2  14   10.50    2.63
   0   2  15    2.19    3.44
   0   2  15    1.32    3.42
   0   2  16  135.08    3.02
   0   2  17   43.22    3.02
   0   2  18   16.51    2.87
   0   2  19    6.56    3.09
   0   3   0    0.58    1.03
   0  -3   0    0.03    1.04
   0   3  -1  736.16   12.57
   0   3   1  739.61   13.59
   0  -3  -1  733.58   13.89
   0  -3   1  741.65   13.90
   0   3   2  818.19   15.07
   0  -3   2  747.32   13.76
   0  -3  -2  759.84   14.03
   0   3  -2  781.88   12.29
   0  -3   3  243.55    5.37
   0  -3  -3  235.35    5.10
   0   3   3  255.41    5.70
   0   3  -3  244.99    4.64
   0  -3   4  321.14    6.60
   0   3   4  334.13    6.92
   0   3  -4  324.95    5.25
   0  -3  -4  324.15    6.12
   0  -3   5  805.69   13.79
   0   3   5  843.46   15.44
   0   3  -5  818.24    8.49
   0  -3  -5  807.44   12.00
   0  -3   6 1973.43   30.80
   0   3  -6 2029.64   13.76
   0   3   6 2085.24   36.02
   0  -3  -6 2006.08   23.58
   0   3   7   85.06    3.02
   0  -3  -7   81.59    2.67
   0   3  -7   78.55    2.72
   0  -3   7   79.76    3.13
   0  -3   8  167.25    4.35
   0   3   8  178.45    4.43
   0   3  -8  159.30    3.55
   0  -3  -8  165.41    3.16
   0  -3  -9   54.71    2.31
   0  -3   9   55.24    2.61
   0   3   9   60.35    2.50
   0   3  -9   49.47    2.64
   0   3  10   43.46    2.23
   0  -3 -10   43.02    2.17
   0  -3  10   42.18    2.40
   0  -3 -11  233.17    3.89
   0   3  11  245.10    5.53
   0  -3  11  230.82    5.86
   0  -3  11  244.20    4.72
   0   3  12  293.97    6.29
   0  -3  12  294.92    5.44
   0  -3  12  278.64    7.15
   0  -3 -12  289.81    4.41
   0  -3  13  475.03    8.01
   0   3  13  471.89    9.05
   0  -3 -13  475.60    5.80
   0  -3  13  442.38   10.77
   0   3  14    0.98    1.98
   0  -3 -14    1.00    2.07
   0   3  15   84.74    3.63
   0   3  15  100.02    3.85
   0   3  16   48.14    4.08
   0   3  16   38.28    3.97
   0   3  17   54.21    4.87
   0   3  18   84.64    5.91
   0   3  19    0.13    3.89
   0  -4   0  237.94    5.25
   0   4   0  235.22    4.90
   0   4  -1   11.93    1.54
   0   4   1   15.82    1.24
   0  -4   1   12.00    1.22
   0  -4  -1   10.87    1.52
   0   4   2  122.53    3.09
   0  -4   2  119.72    3.12
   0  -4  -2  117.75    3.18
   0   4  -2  119.59    2.88
   0   4   3  419.60    8.05
   0   4  -3  403.36    6.37
   0  -4  -3  402.47    7.56
   0  -4   3  420.29    8.11
   0   4   4  282.79    5.83
   0  -4   4  268.17    5.63
   0  -4  -4  259.42    5.18
   0   4  -4  264.92    4.49
   0  -4   5    4.21    1.62
   0   4   5    6.30    1.29
   0   4  -5    4.25    1.29
   0  -4  -5    5.53    1.74
   0  -4   6  299.97    6.18
   0   4   6  295.28    5.96
   0   4  -6  297.79    4.39
   0  -4  -6  294.28    5.18
   0   4  -7  531.15    5.69
   0   4   7  553.52   10.21
   0  -4  -7  560.72    7.74
   0  -4   7  550.68   10.12
   0  -4   8 1394.37   23.69
   0   4   8 1417.13   24.41
   0  -4  -8 1373.89   14.24
   0   4  -8 1314.57    9.03
   0  -4  -9   22.65    1.88
   0   4   9   21.17    1.92
   0   4  -9   19.85    1.90
   0  -4   9   21.91    1.98
   0   4  10   73.57    2.32
   0  -4  10   74.52    2.80
   0  -4 -10   72.02    2.38
   0   4 -10   66.81    2.46
   0   4  11   81.91    2.75
   0  -4 -11   81.09    2.48
   0  -4  11   79.85    2.97
   0   4 -11   67.97    2.53
   0   4  12   53.40    2.61
   0  -4 -12   51.59    2.50
   0  -4  12   49.99    2.74
   0  -4 -13  256.11    4.14
   0  -4  13  270.19    5.14
   0   4  13  267.63    5.67
   0  -4  13  250.47    6.50
   0   4  14  182.76    4.43
   0  -4  14  178.34    4.76
   0  -4  14  163.93    5.34
   0  -4 -14  181.62    3.72
   0  -4 -15  326.17    5.30
   0   4  15  329.40    6.30
   0  -4 -16    0.63    3.01
   0   4  16    0.40    2.91
   0   4  17  102.97    4.31
   0   4  17   83.44    4.14
   0   4  18   13.40    3.27
   0   4  19    8.61    2.79
   0   5   0   -0.21    0.95
   0  -5   0   -0.02    0.94
   0   5  -1  255.11    4.84
   0   5   1  257.96    5.01
   0  -5   1  252.74    5.24
   0  -5  -1  250.29    5.17
   0   5   2   24.92    1.63
   0  -5   2   25.65    1.68
   0  -5  -2   22.90    1.61
   0   5  -2   24.60    1.33
   0   5   3  949.89   16.21
   0  -5   3  948.46   16.84
   0  -5  -3  932.65   16.04
   0   5  -3  944.74   12.93
   0   5   4   37.20    2.13
   0  -5   4   36.44    2.17
   0  -5  -4   34.76    2.05
   0   5  -4   34.34    2.03
   0   5   5 1862.31   30.90
   0  -5   5 1884.96   31.84
   0  -5  -5 1833.79   27.60
   0   5  -5 1871.57   18.84
   0  -5   6    0.30    1.81
   0   5   6   -0.15    1.79
   0   5  -6    0.85    1.20
   0  -5  -6    0.51    1.19
   0   5   7  876.00   15.14
   0  -5   7  882.55   15.47
   0   5  -7  845.59    7.61
   0  -5  -7  846.38   11.48
   0   5  -8  152.65    3.07
   0   5   8  162.05    3.66
   0  -5   8  162.09    4.05
   0  -5  -8  161.67    3.32
   0   5   9  875.78   14.94
   0  -5   9  899.20   16.11
   0   5  -9  875.57    6.97
   0  -5  -9  885.51    9.71
   0   5  10    9.62    1.25
   0  -5  10    5.26    1.66
   0   5 -10    4.78    1.65
   0  -5 -10    4.95    1.66
   0   5  11  153.50    3.68
   0  -5  11  148.13    3.93
   0  -5 -11  149.21    2.95
   0   5 -11  137.01    3.04
   0   5  12   36.78    2.29
   0   5 -12   31.98    2.70
   0  -5  12   35.11    2.75
   0  -5 -12   37.47    2.28
   0   5  13   74.28    2.79
   0  -5  13   71.24    3.00
   0  -5 -13   68.36    2.56
   0   5  14    0.22    1.97
   0  -5 -14    0.03    2.01
   0  -5  14   -0.16    1.95
   0  -5  14    0.02    2.01
   0  -5 -15   57.70    2.94
   0  -5  15   60.67    3.68
   0  -5  15   55.26    3.69
   0   5  15   60.23    2.98
   0  -5 -16   -0.03    2.47
   0  -5  16    0.43    4.71
   0   5  16    0.43    2.39
   0  -5 -17   75.11    3.62
   0   5  17   74.46    3.59
   0   5  18    5.61    3.55
   0   5  18    4.77    3.98
   0   5  19   30.56    3.89
   0   6   0   29.20    1.89
   0  -6   0   28.18    1.88
   0   6  -1    2.70    1.64
   0  -6   1    2.72    1.18
   0  -6  -1    2.48    1.17
   0   6   1    2.45    1.18
   0  -6   2  217.79    4.70
   0   6   2  207.69    4.29
   0  -6  -2  202.23    4.22
   0   6  -2  214.18    4.08
   0   6   3   51.23    2.18
   0  -6   3   52.08    2.20
   0  -6  -3   51.78    2.17
   0   6  -3   48.24    1.76
   0  -6   4   54.24    1.92
   0   6   4   54.22    2.21
   0   6  -4   54.56    1.82
   0  -6  -4   49.82    1.81
   0  -6   5 1678.69   28.72
   0   6   5 1620.25   26.33
   0  -6  -5 1550.18   23.57
   0   6  -5 1603.87   16.84
   0   6   6   -0.89    1.27
   0  -6   6   -0.60    1.30
   0   6  -6    0.70    1.18
   0  -6  -6    0.24    1.67
   0   6   7 1012.23   16.75
   0  -6   7 1061.53   18.51
   0   6  -7  981.87    8.56
   0  -6  -7  965.09   13.13
   0   6  -8    3.46    1.21
   0   6   8    3.83    1.66
   0  -6  -8    3.36    1.17
   0  -6   8    3.46    1.20
   0   6  -9  158.17    2.96
   0   6   9  159.13    3.46
   0  -6   9  163.49    3.95
   0  -6  -9  158.95    3.13
   0   6  10  109.88    2.71
   0  -6 -10  109.72    2.62
   0   6 -10  104.20    2.61
   0  -6  10  111.27    3.18
   0   6  11  108.36    3.12
   0  -6 -11  106.63    2.38
   0  -6  11  110.61    3.38
   0   6 -11  107.55    2.85
   0   6  12    5.47    1.96
   0  -6 -12    5.57    1.42
   0  -6  12    5.32    1.96
   0   6 -12    5.20    2.00
   0   6  13   63.93    2.59
   0  -6 -13   60.66    2.46
   0  -6  13   60.01    2.70
   0   6 -13   53.28    2.51
   0   6  14   24.08    2.19
   0   6 -14   20.33    2.21
   0  -6  14   21.60    2.26
   0  -6 -14   21.48    2.19
   0  -6 -15   55.87    2.80
   0  -6  15   59.77    3.56
   0  -6  15   52.56    3.51
   0   6  15   57.32    2.91
   0  -6  16    1.56    3.41
   0  -6 -16    0.99    2.44
   0  -6  16    1.83    3.33
   0   6  16    1.90    2.41
   0  -6 -17   63.02    3.40
   0   6  17   55.75    3.34
   0  -6 -18   11.44    3.71
   0   6  18   11.89    3.01
   0   6  19   27.98    3.89
   0   7   0   -0.05    1.14
   0  -7   0    0.18    1.13
   0   7   1  144.72    3.25
   0  -7   1  152.02    3.56
   0  -7  -1  146.36    3.46
   0   7  -1  151.72    3.25
   0   7   2   51.76    1.79
   0  -7   2   50.73    2.13
   0  -7  -2   49.96    1.78
   0   7  -2   54.88    2.09
   0   7  -3  269.84    4.25
   0   7   3  272.44    5.10
   0  -7   3  277.53    5.58
   0  -7  -3  268.97    5.13
   0   7   4   31.68    1.91
   0  -7  -4   30.19    1.88
   0  -7   4   31.68    1.54
   0   7  -4   31.59    1.50
   0  -7  -5  313.52    5.61
   0   7   5  319.22    5.74
   0  -7   5  332.04    6.46
   0   7  -5  315.52    4.39
   0   7   6  108.15    2.60
   0  -7   6  113.30    3.04
   0   7  -6  106.02    2.25
   0  -7  -6  106.14    2.47
   0   7   7  181.59    3.68
   0  -7   7  185.90    4.16
   0   7  -7  178.20    3.09
   0  -7  -7  174.39    3.26
   0  -7  -8  201.70    3.44
   0   7   8  211.23    4.28
   0  -7   8  203.77    4.32
   0   7  -8  198.44    2.96
   0   7  -9   96.51    2.14
   0  -7   9  101.12    2.95
   0   7   9   99.90    2.48
   0  -7  -9   98.58    2.21
   0   7  10  116.90    2.80
   0   7 -10  112.58    2.81
   0  -7  10  113.71    2.98
   0  -7 -10  114.62    2.48
   0   7  11   70.86    2.18
   0  -7  11   71.76    2.75
   0   7 -11   70.36    2.52
   0  -7 -11   71.40    2.48
   0   7 -12    2.00    1.97
   0   7  12    2.05    1.96
   0  -7  12    2.16    1.38
   0  -7 -12    1.87    1.96
   0  -7 -13   71.80    2.04
   0   7  13   79.93    2.72
   0  -7  13   71.72    2.83
   0   7 -13   64.56    2.62
   0   7 -14    2.72    2.40
   0  -7 -14    3.97    1.72
   0  -7  14    3.47    2.38
   0   7  14    5.00    2.39
   0  -7 -15   66.74    2.89
   0   7 -15   60.73    2.98
   0  -7  15   66.48    3.16
   0   7  15   74.80    3.03
   0  -7  16    8.66    3.59
   0  -7 -16    8.20    2.87
   0   7  16    8.24    2.90
   0  -7  16    7.90    2.86
   0  -7 -17   79.26    4.08
   0  -7  17   83.59    4.49
   0   7  17   83.02    3.55
   0  -7  17   74.41    4.44
   0  -7 -18   10.20    3.42
   0   7  18   10.51    3.37
   0  -8   0  242.40    4.79
   0   8   0  249.39    4.31
   0   8   1   72.94    1.99
   0  -8   1   73.75    2.10
   0  -8  -1   74.70    2.37
   0   8  -1   74.05    1.94
   0   8   2    3.83    1.17
   0  -8   2    4.92    1.16
   0  -8  -2    4.91    1.17
   0   8  -2    4.77    1.61
   0   8  -3  107.86    2.58
   0  -8   3  106.12    2.84
   0   8   3  104.00    2.45
   0  -8  -3  101.05    2.45
   0   8   4  280.58    5.07
   0  -8   4  266.84    5.22
   0  -8  -4  259.96    4.74
   0   8  -4  279.83    4.29
   0   8   5  101.04    2.42
   0  -8   5  102.21    2.82
   0   8  -5   99.43    2.17
   0  -8  -5   97.35    2.34
   0   8   6    0.58    1.14
   0  -8   6   -0.02    1.61
   0   8  -6    1.16    1.63
   0  -8  -6    0.44    1.13
   0   8   7  334.28    5.76
   0  -8   7  334.92    6.46
   0   8  -7  328.39    4.20
   0  -8  -7  330.40    5.39
   0   8   8  207.90    4.17
   0   8  -8  202.26    2.91
   0  -8   8  202.20    4.22
   0  -8  -8  199.71    3.45
   0   8   9   97.13    2.45
   0   8  -9   99.13    2.62
   0  -8   9   97.07    2.65
   0  -8  -9   94.73    2.27
   0   8  10    0.24    1.96
   0   8 -10    1.80    1.41
   0  -8  10    0.79    1.94
   0  -8 -10    2.08    1.39
   0   8  11  319.05    5.70
   0  -8  11  285.92    5.73
   0  -8 -11  291.54    3.99
   0   8 -11  277.54    3.42
   0   8  12    0.35    1.95
   0  -8  12   -0.05    1.95
   0   8 -12    0.01    1.98
   0  -8 -12   -0.05    1.98
   0  -8 -13   73.30    2.81
   0  -8  13   71.53    3.06
   0   8 -13   66.68    2.86
   0   8  13   74.21    2.40
   0  -8 -14   32.89    2.62
   0   8  14   38.76    2.66
   0  -8  14   32.48    2.06
   0   8 -14   31.16    2.66
   0  -8 -15  130.19    3.51
   0  -8  15  122.04    3.83
   0   8  15  149.65    3.87
   0   8 -15  111.15    3.41
   0  -8 -16    7.84    2.89
   0  -8  16    7.78    3.51
   0   8  16    8.08    2.08
   0  -8  17   21.06    4.26
   0  -8 -17   18.69    3.38
   0   8  17   20.31    3.41
   0  -8  17   18.23    4.15
   0  -9   0   -0.37    1.62
   0   9   0    0.20    1.63
   0  -9   1  224.38    4.59
   0  -9  -1  209.98    4.16
   0   9  -1  219.86    3.70
   0   9   1  220.11    4.03
   0   9   2  133.87    2.99
   0  -9   2  131.84    2.97
   0  -9  -2  130.48    2.88
   0   9  -2  138.95    2.91
   0   9   3  323.16    5.31
   0  -9   3  309.95    5.85
   0  -9  -3  311.95    5.57
   0   9  -3  313.95    4.57
   0   9   4  102.73    2.64
   0  -9   4   98.37    2.47
   0  -9  -4  102.41    2.67
   0   9  -4  101.43    2.45
   0   9   5   46.65    1.66
   0  -9   5   49.01    2.07
   0  -9  -5   45.73    2.01
   0   9  -5   46.03    1.98
   0   9   6  308.54    5.18
   0  -9   6  318.71    6.12
   0   9  -6  309.64    3.95
   0  -9  -6  317.41    5.36
   0   9   7   -0.13    1.38
   0  -9   7   -0.20    1.95
   0   9  -7   -0.10    1.97
   0  -9  -7    0.67    1.93
   0   9   8   12.70    1.49
   0   9  -8   13.62    2.05
   0  -9   8   12.94    1.47
   0  -9  -8   13.12    1.47
   0   9   9    7.88    2.00
   0   9  -9    8.69    2.02
   0  -9   9    8.21    1.98
   0  -9  -9    7.09    1.99
   0   9  10  200.64    4.03
   0   9 -10  194.83    3.26
   0  -9  10  201.24    4.46
   0  -9 -10  191.06    3.23
   0   9 -11   14.26    2.09
   0  -9  11   14.66    2.07
   0  -9 -11   15.47    1.54
   0   9  11   16.18    1.55
   0  -9 -12   16.16    1.80
   0  -9  12   14.24    1.80
   0   9 -12   14.78    2.50
   0   9  12   15.88    2.46
   0  -9 -13   11.40    1.79
   0   9 -13   10.74    2.50
   0  -9  13   10.48    2.44
   0   9  13   12.91    2.47
   0   9 -14  154.86    3.04
   0  -9  14  170.85    3.97
   0   9  14  188.53    3.70
   0  -9 -14  192.67    3.77
   0   9 -15   53.01    3.23
   0  -9  15   57.21    3.30
   0   9  15   63.23    3.24
   0  -9 -15   56.26    2.44
   0  -9 -16    2.12    3.06
   0   9 -16    1.90    3.04
   0  -9  16    0.90    3.65
   0   9  16    1.78    3.09
   0 -10   0   96.09    2.37
   0  10   0   91.45    2.12
   0 -10   1  200.07    3.98
   0 -10  -1  193.87    3.83
   0  10  -1  204.63    3.59
   0  10   1  202.72    3.51
   0 -10   2    0.52    1.64
   0 -10  -2    1.72    1.61
   0  10  -2    1.53    1.64
   0  10   2    1.42    1.15
   0 -10   3    9.74    1.48
   0 -10  -3   12.12    1.46
   0  10  -3   10.53    2.04
   0  10   3   13.78    2.04
   0 -10   4   85.69    2.76
   0 -10  -4   84.35    2.66
   0  10  -4   81.61    2.10
   0  10   4   82.12    2.21
   0 -10   5  225.48    4.69
   0 -10  -5  206.25    3.85
   0  10  -5  211.77    3.24
   0  10   5  220.63    3.86
   0  10   6  166.01    3.52
   0 -10   6  159.21    3.75
   0  10  -6  160.57    3.07
   0 -10  -6  148.17    2.99
   0  10   7    1.86    1.95
   0 -10   7    1.61    1.94
   0  10  -7    1.30    1.99
   0 -10  -7    1.06    1.39
   0  10  -8   11.05    2.06
   0 -10   8   12.18    1.46
   0 -10  -8   12.35    1.46
   0  10   8   10.97    1.48
   0  10  -9   28.46    1.64
   0 -10   9   29.17    2.16
   0  10   9   28.08    2.14
   0 -10  -9   27.92    2.13
   0  10 -10    1.19    1.73
   0 -10  10    0.90    2.35
   0 -10 -10    1.13    2.38
   0  10  10    1.05    1.70
   0  10 -11   -0.38    2.43
   0 -10  11   -0.22    2.37
   0 -10 -11   -1.00    2.41
   0  10  11   -0.18    2.39
   0 -10  12   85.44    3.17
   0  10 -12   81.54    2.36
   0 -10 -12   86.28    2.34
   0  10  12   95.58    3.08
   0 -10  13   39.22    2.86
   0  10 -13   37.30    2.89
   0  10  13   40.94    2.26
   0 -10 -13   36.82    2.24
   0  10 -14    1.96    2.88
   0 -10  14    2.06    2.83
   0 -10 -14    1.89    2.03
   0  10  14    1.56    2.85
   0 -10  15    0.39    2.84
   0 -10 -15   -1.20    3.06
   0  10  15    0.91    2.29
   0  10 -15   -0.40    3.10
   0  10  16    8.75    3.50
   0 -11   0    0.02    1.95
   0  11   0    0.11    1.99
   0 -11   1    7.89    1.48
   0 -11  -1    6.00    2.04
   0  11  -1    7.62    2.07
   0  11   1    6.98    2.08
   0 -11  -2  692.65   11.45
   0 -11   2  706.66   11.97
   0  11  -2  716.32    8.80
   0  11   2  728.24    9.91
   0 -11   3   44.68    2.29
   0 -11  -3   45.69    1.80
   0  11  -3   49.86    2.27
   0  11   3   46.65    1.81
   0 -11   4   14.52    2.00
   0 -11  -4   12.99    2.01
   0  11  -4   14.25    1.47
   0  11   4   14.55    1.50
   0 -11   5   52.96    1.90
   0  11  -5   52.32    1.81
   0 -11  -5   54.38    1.85
   0  11   5   56.68    2.33
   0 -11   6  235.97    4.58
   0  11  -6  247.52    3.35
   0 -11  -6  244.05    4.42
   0  11   6  254.23    4.44
   0  11  -7    2.48    1.41
   0 -11   7    0.89    1.99
   0 -11  -7    1.56    1.97
   0  11   7    4.02    1.98
   0  11  -8   36.90    2.40
   0 -11   8   34.86    2.23
   0 -11  -8   38.69    2.37
   0  11   8   41.48    2.42
   0  11  -9   59.04    2.13
   0 -11   9   57.16    2.22
   0 -11  -9   59.68    2.75
   0  11   9   61.78    2.19
   0  11 -10  440.14    4.84
   0 -11  10  425.64    7.63
   0 -11 -10  434.36    6.05
   0  11  10  478.91    7.27
   0  11 -11   44.83    2.72
   0 -11  11   41.61    2.07
   0 -11 -11   46.18    2.04
   0  11  11   45.41    2.71
   0 -11  12    4.07    2.79
   0  11  12    2.20    2.84
   0 -11 -12    2.60    2.87
   0  11 -12    3.10    2.03
   0 -11  13    8.62    2.84
   0  11 -13    6.98    2.93
   0  11  13    8.04    2.89
   0 -11 -13    7.79    2.91
   0  11 -14  130.87    3.96
   0 -11  14  137.30    4.38
   0  11  14  149.51    4.17
   0 -11 -14  134.41    3.98
   0 -12   0  185.12    3.69
   0  12   0  190.21    3.20
   0 -12   1    0.67    1.93
   0 -12  -1    0.36    1.38
   0  12  -1    0.60    1.39
   0  12   1    1.25    1.37
   0 -12   2   17.41    1.47
   0 -12  -2   18.24    1.48
   0  12  -2   17.22    1.51
   0  12   2   20.10    2.04
   0 -12   3    4.22    1.94
   0 -12  -3    5.34    1.38
   0  12  -3    5.40    1.97
   0  12   3    4.82    1.41
   0 -12   4   12.93    1.47
   0 -12  -4   14.63    2.00
   0  12  -4   13.26    1.50
   0  12   4   14.14    2.05
   0 -12   5    6.86    1.42
   0  12  -5    7.59    1.99
   0 -12  -5    6.46    1.41
   0  12   5    7.11    1.41
   0 -12   6    1.41    1.65
   0  12  -6    1.82    2.37
   0 -12  -6    0.82    2.36
   0  12   6    0.74    1.70
   0  12  -7   33.56    2.56
   0 -12   7   32.49    1.93
   0 -12  -7   33.14    1.88
   0  12   7   32.85    1.94
   0  12  -8  415.55    4.37
   0 -12   8  424.55    7.65
   0 -12  -8  394.68    5.69
   0  12   8  418.62    6.37
   0  12   9   28.33    2.62
   0  12  -9   26.05    1.94
   0 -12   9   28.24    1.93
   0 -12  -9   26.57    1.89
   0  12 -10    2.03    2.69
   0 -12  10    1.65    2.65
   0 -12 -10    0.65    2.04
   0  12  10    1.09    2.87
   0  12 -11   92.87    3.34
   0 -12 -11   92.55    3.38
   0 -12  11   93.36    3.51
   0  12  11   93.78    2.71
   0 -12  12  151.62    3.66
   0  12  12  159.32    3.32
   0 -12 -12  165.82    3.81
   0  12 -12  161.21    3.69
   0 -12 -13   28.54    2.49
   0 -12  13   26.36    2.49
   0  12 -13   25.73    3.48
   0  12  13   28.63    2.48
   0 -13   0    1.46    2.33
   0  13   0    1.23    2.35
   0 -13  -1   25.71    2.45
   0 -13   1   24.41    1.81
   0  13  -1   27.76    2.46
   0  13   1   26.53    2.49
   0 -13   2   81.16    2.91
   0 -13  -2   74.14    2.84
   0  13  -2   85.02    2.81
   0  13   2   79.36    2.27
   0 -13   3   14.22    1.76
   0 -13  -3   12.65    2.38
   0  13  -3   14.60    1.77
   0  13   3   15.94    2.44
   0 -13  -4    4.37    2.36
   0 -13   4    5.37    1.70
   0  13  -4    4.76    2.38
   0  13   4    4.06    1.71
   0 -13   5    7.44    2.36
   0  13  -5    7.11    1.72
   0  13   5    6.50    1.73
   0 -13  -5    6.47    1.69
   0  13  -6   25.38    2.51
   0 -13   6   22.56    2.49
   0 -13  -6   23.41    2.46
   0  13   6   24.33    1.83
   0  13  -7   -0.13    2.42
   0 -13   7    0.85    1.67
   0 -13  -7    0.49    1.67
   0  13   7    0.19    1.69
   0 -13   8   13.33    2.06
   0 -13  -8   11.17    2.87
   0  13  -8   14.72    2.92
   0  13   8   14.45    2.10
   0 -13   9   17.00    2.90
   0 -13  -9   18.93    2.92
   0  13   9   19.81    2.94
   0  13  -9   18.50    2.96
   0  13 -10  148.39    2.94
   0 -13  10  164.04    4.24
   0 -13 -10  166.71    3.87
   0  13  10  161.26    3.28
   0  13 -11   10.64    3.36
   0 -13  11   11.37    3.30
   0  13  11   11.96    3.34
   0 -13 -11   10.34    3.34
   0 -14   0   26.63    1.87
   0  14   0   28.45    1.87
   0 -14   1    9.80    2.40
   0 -14  -1    7.84    1.72
   0  14  -1    9.28    1.74
   0  14   1    8.00    1.74
   0 -14   2  167.12    3.48
   0 -14  -2  176.69    3.90
   0  14  -2  173.00    2.97
   0  14   2  188.64    3.69
   0 -14   3    2.39    2.38
   0  14  -3    2.36    1.71
   0 -14  -3    1.98    2.38
   0  14   3    3.55    1.72
   0  14  -4   39.79    2.79
   0 -14   4   41.43    2.81
   0 -14  -4   38.51    2.18
   0  14   4   43.46    2.24
   0 -14   5   95.68    3.43
   0  14  -5   94.72    2.51
   0 -14  -5   89.49    2.64
   0  14   5   97.57    3.36
   0  14  -6    5.51    2.88
   0 -14   6    5.69    2.83
   0 -14  -6    3.83    2.83
   0  14   6    6.51    2.89
   0  14  -7   74.98    3.18
   0 -14   7   81.00    3.31
   0 -14  -7   71.69    2.51
   0  14   7   86.40    3.31
   0  14  -8  118.34    2.72
   0 -14   8  124.20    3.20
   0 -14  -8  132.31    3.62
   0  14   8  129.12    2.93
   0  14  -9    4.99    2.40
   0  14   9    7.35    2.38
   0 -14   9    7.25    3.30
   0 -14  -9    6.32    2.34
   0 -14 -10   19.59    2.47
   0 -14  10   21.86    2.47
   0 -15   0   -0.50    2.78
   0  15   0    0.02    2.84
   0 -15   1    2.99    1.99
   0  15  -1    3.95    2.82
   0 -15  -1    3.19    2.82
   0  15   1    2.40    2.01
   0  15  -2   47.13    3.03
   0 -15   2   47.48    3.05
   0 -15  -2   47.37    2.32
   0  15   2   48.57    3.03
   0  15  -3   25.83    2.95
   0 -15   3   23.83    2.93
   0 -15  -3   20.47    2.07
   0  15   3   22.22    2.15
   0  15  -4   21.85    2.16
   0 -15   4   22.98    2.15
   0 -15  -4   19.82    2.11
   0  15   4   22.14    2.99
   0  15  -5   44.14    2.28
   0 -15   5   45.19    2.34
   0 -15  -5   44.66    3.26
   0  15   5   48.10    3.32
   0  15  -6   71.30    3.57
   0 -15   6   65.77    2.78
   0 -15  -6   72.17    3.58
   0  15   6   67.45    2.73
   0  15  -7   14.09    3.41
   0 -15   7   18.39    3.36
   0 -15  -7   16.57    2.38
   0  16   0   45.94    2.54
   0 -16   0   38.06    2.60
   0  16  -1   55.02    2.62
   0 -16   1   52.36    3.51
   0 -16  -1   51.32    2.63
   0 -16  -2    4.31    2.92
   1   0   0    2.40    1.28
  -1   0   0    2.16    1.28
   1   0   2    0.36    1.19
  -1   0  -2   -1.53    2.15
   1   0   3 1160.64    9.19
  -1   0  -3 1098.85    8.82
   1   0   4    0.39    1.00
  -1   0  -4    0.22    1.43
   1   0   5   13.34    1.59
   1   0   6    0.48    0.95
   1   0   6    0.58    0.99
   1   0   7   58.29    2.36
   1   0   7   54.75    2.37
   1   0   8   -0.02    1.62
   1   0   8    0.14    1.16
   1   0   9    4.12    1.65
   1   0   9    3.35    1.67
   1   0  10   -0.22    1.60
   1   0  10    0.15    1.14
   1   0  11  250.65    4.10
   1   0  11  263.58    4.39
   1   0  12    0.13    1.98
   1   0  12    0.47    1.94
   1   0  13  836.77    8.19
   1   0  13  845.94   11.39
   1   0  14    0.27    2.40
   1   0  14    0.24    2.35
   1   0  15    0.01    1.97
   1   0  15    0.29    2.35
   1   0  15    0.14    2.85
   1   0  16    0.26    2.90
   1   0  16    0.40    2.84
   1   0  17  127.08    6.51
   1   0  17  101.68    6.32
   1   0  19   36.79    4.28
   1   1   0  249.22    4.56
  -1  -1   0  244.33    4.48
   1  -1   0  237.51    4.41
  -1   1   0  221.54    4.25
   1   1   1    1.46    1.70
   1  -1   1    2.02    1.21
  -1   1  -1    1.96    1.72
  -1  -1  -1    4.84    1.28
   1   1   2  278.61    4.57
   1  -1   2  277.71    4.52
  -1  -1  -2  266.45    4.27
  -1   1  -2  273.23    4.29
  -1  -1  -3 1893.63   11.98
   1  -1   3 1892.47   11.57
  -1   1  -3 1829.66   11.07
   1   1   4    0.66    1.00
  -1  -1  -4    0.72    1.02
   1  -1   4   -0.05    1.72
   1   1   5  345.14    4.68
   1  -1   5  332.33    4.50
  -1  -1  -5  368.51    4.60
   1  -1   5  355.42    4.56
   1  -1   6   79.92    2.30
  -1  -1  -6   91.45    2.50
   1  -1   6   84.36    2.50
   1   1   6   85.95    2.47
   1  -1   7  498.73    5.49
   1  -1   7  514.89    5.54
  -1  -1  -7  523.68    5.37
   1   1   7  494.19    5.87
   1  -1   8  191.11    3.51
   1  -1   8  179.26    3.51
  -1  -1  -8  186.72    3.13
   1   1   8  183.42    3.55
   1  -1   9   23.57    1.54
   1  -1   9   24.29    1.97
  -1  -1  -9   25.70    1.99
   1   1   9   27.45    1.98
   1  -1  10  102.00    2.77
   1  -1  10  101.25    2.83
   1   1  10  106.19    2.88
   1  -1  11  569.47    6.13
   1   1  11  534.03    5.68
   1   1  11  594.35    8.40
   1  -1  11  547.00    6.03
   1  -1  12   12.16    2.10
   1  -1  12   10.83    1.81
   1   1  12   11.04    1.75
   1   1  12   10.32    1.76
   1  -1  13    0.85    2.45
   1   1  13    0.91    2.00
   1   1  13    1.43    1.97
   1  -1  13    2.99    1.98
   1   1  14  122.61    3.35
   1  -1  14  125.61    3.55
   1   1  14  131.34    3.80
   1  -1  14  128.84    3.88
   1   1  15  117.25    3.76
   1   1  15  108.30    3.67
   1  -1  15  111.23    3.96
   1  -1  15  112.71    3.92
   1   1  16  132.67    4.41
   1  -1  16  134.52    4.90
   1  -1  16  125.51    4.81
   1   1  16  123.31    4.33
   1   1  17    8.93    3.49
   1   1  17    7.59    3.52
   1   1  18    6.09    3.23
   1   1  19   58.60    4.93
   1   2   0 3354.40   22.89
   1   2   1 5352.75   25.89
   1  -2   2   58.39    2.32
  -1   2  -2   57.42    2.04
   1   2   2   60.26    2.11
  -1  -2  -2   60.75    2.35
  -1  -2  -3  155.14    3.19
   1  -2   3  159.48    3.11
  -1   2  -3  153.10    2.99
   1   2   3  154.81    3.35
   1  -2   4   16.72    1.36
  -1  -2  -4   18.50    1.66
  -1   2  -4   15.75    1.30
   1   2   4   17.44    1.34
   1  -2   5   49.72    1.84
  -1  -2  -5   52.90    2.05
  -1   2  -5   48.54    2.03
   1   2   5   51.86    2.08
   1  -2   6  132.51    3.12
  -1  -2  -6  138.89    2.95
   1   2   6  140.58    3.21
  -1   2  -6  125.93    2.70
   1  -2   7   58.49    2.04
   1   2   7   57.90    1.99
  -1  -2  -7   58.11    2.28
   1  -2   8    1.04    1.68
   1  -2   8    1.15    1.66
   1   2   8    1.49    1.65
  -1  -2  -8    0.26    1.68
  -1  -2  -9 1097.02    7.62
   1  -2   9 1079.44    8.84
   1   2   9 1066.23   13.84
   1  -2   9 1082.93    7.91
   1  -2  10   22.34    1.94
   1  -2  10   21.82    2.25
   1   2  10   21.54    1.89
  -1  -2 -10   22.66    1.51
   1  -2  11   12.28    1.78
  -1  -2 -11   13.38    1.84
   1   2  11   12.81    1.77
   1  -2  11   11.65    1.84
   1  -2  12   89.42    2.67
  -1  -2 -12   94.48    2.67
   1  -2  12   88.92    3.04
   1   2  12   91.64    2.86
   1  -2  13   51.44    2.91
   1   2  13   45.64    2.47
   1   2  13   48.75    2.52
   1  -2  13   51.73    2.64
   1  -2  14  100.37    3.48
   1   2  14  103.42    3.36
   1   2  14   92.12    3.34
   1  -2  14   99.91    3.32
   1   2  15   95.12    3.34
   1   2  15   83.96    2.97
   1  -2  15   90.08    3.72
   1  -2  15   92.50    3.57
   1   2  16   16.72    3.09
   1   2  16   19.08    3.09
   1  -2  16   17.40    3.18
   1  -2  16   18.98    3.57
   1   2  17  115.90    4.55
   1   2  17  106.77    4.24
   1   2  18    0.46    4.47
   1   2  18    0.01    3.99
   1   2  19    7.57    4.20
  -1   3   0 1818.97   14.12
   1   3   0 1991.49   29.33
   1  -3   0 1894.42   20.04
  -1  -3   0 1906.27   22.02
  -1   3  -1   63.77    1.97
   1  -3   1   64.19    2.04
   1   3   1   63.35    2.35
  -1  -3  -1   63.48    2.05
  -1   3  -2  123.95    2.73
   1  -3   2  129.28    2.76
   1   3   2  124.23    2.93
  -1  -3  -2  128.68    2.93
   1  -3   3    3.48    1.45
   1   3   3    2.52    1.41
  -1   3  -3    2.91    1.41
  -1  -3  -3    2.49    1.03
   1  -3   4  312.23    4.39
  -1   3  -4  305.00    3.93
   1   3   4  307.65    5.19
  -1  -3  -4  309.23    4.11
  -1  -3  -5  113.88    2.38
  -1   3  -5  113.16    2.55
   1  -3   5  112.22    2.70
   1   3   5  115.01    2.86
  -1  -3  -6   61.87    1.94
   1  -3   6   58.80    2.35
   1   3   6   57.21    1.98
  -1   3  -6   55.64    2.24
  -1  -3  -7  623.62    5.68
  -1   3  -7  563.20    5.28
   1  -3   7  617.97    6.65
   1   3   7  616.28    9.23
  -1   3  -8    5.68    1.22
   1  -3   8    7.03    1.77
   1   3   8    6.52    1.22
  -1  -3  -8    6.49    1.23
  -1  -3  -9   51.31    2.14
   1  -3   9   54.22    2.28
   1   3   9   52.47    2.23
  -1  -3 -10  601.44    5.41
   1  -3  10  596.88    7.31
   1   3  10  580.97    9.73
   1  -3  10  600.23    5.69
   1  -3  11  339.22    4.37
   1   3  11  323.04    6.21
   1  -3  11  328.54    5.18
  -1  -3 -11  341.59    4.10
   1  -3  12   43.66    2.41
  -1  -3 -12   44.09    2.42
   1   3  12   42.52    2.39
   1  -3  12   42.27    2.49
   1  -3  13   63.11    2.64
  -1  -3 -13   63.30    2.61
   1   3  13   63.56    2.69
   1  -3  13   63.31    2.77
   1  -3  14  131.41    3.71
  -1  -3 -14  133.86    3.27
   1   3  14  131.83    3.80
   1  -3  14  133.68    4.13
   1  -3  15   26.59    2.39
   1  -3  15   27.45    2.75
   1   3  15   28.42    2.29
   1   3  15   24.93    2.26
   1  -3  16    1.73    3.36
   1   3  16    2.04    2.89
   1   3  16    0.69    2.38
   1  -3  16    1.80    2.92
   1   3  17   12.04    3.06
   1  -3  17   11.25    3.99
   1  -3  17   12.76    4.32
   1   3  17   10.42    3.04
   1   3  18   49.78    4.59
   1   3  18   43.69    4.48
   1   3  19  111.44    8.64
  -1   4   0  449.08    5.29
   1   4   0  474.62    8.67
  -1  -4   0  459.14    7.02
   1  -4   0  483.85    7.38
  -1   4  -1  110.53    2.51
   1   4   1  107.68    2.89
  -1  -4  -1  108.94    2.52
   1  -4   1  118.10    2.81
  -1   4  -2   29.85    1.40
   1   4   2   30.69    1.73
  -1  -4  -2   29.81    1.41
   1  -4   2   31.01    1.46
  -1  -4  -3  374.52    5.22
  -1   4  -3  355.66    4.13
   1   4   3  370.67    6.62
   1  -4   3  367.64    5.36
  -1   4  -4   57.79    1.74
   1   4   4   61.56    2.04
   1  -4   4   60.86    2.10
  -1  -4  -4   58.60    2.00
  -1  -4  -5  171.89    2.93
   1   4   5  169.65    3.60
   1  -4   5  175.28    3.23
  -1   4  -5  172.46    3.01
  -1   4  -6  292.32    3.73
   1   4   6  291.65    5.50
   1  -4   6  298.14    4.45
  -1  -4  -6  294.95    3.80
  -1   4  -7  226.37    3.32
  -1  -4  -7  228.93    3.43
   1   4   7  222.09    4.33
   1  -4   7  229.92    4.02
  -1  -4  -8  154.85    2.86
   1   4   8  149.60    3.48
   1  -4   8  151.43    3.21
  -1   4  -8  133.50    2.49
  -1   4  -9  141.76    2.82
   1   4   9  149.43    3.32
  -1  -4  -9  149.42    2.52
   1  -4   9  158.23    3.35
  -1  -4 -10  360.62    4.10
   1   4  10  363.67    6.86
  -1   4 -10  325.49    4.06
   1  -4  10  346.55    5.35
  -1  -4 -11  203.29    2.95
   1   4  11  200.85    4.26
   1  -4  11  209.09    4.15
  -1  -4 -12   91.87    2.26
   1  -4  12   93.22    2.79
   1   4  12   89.71    2.64
   1  -4  12   93.13    3.03
   1  -4  13    8.85    2.08
   1   4  13    8.52    2.04
  -1  -4 -13    9.69    1.53
   1  -4  13    9.18    2.10
   1  -4  14  385.33    7.45
  -1  -4 -14  395.84    4.71
   1  -4  14  396.82    5.18
   1   4  14  400.79    8.13
  -1  -4 -15    7.31    2.52
   1  -4  15    6.96    2.48
   1  -4  15    6.69    2.99
   1   4  15    6.97    2.41
   1  -4  16  143.16    3.93
   1   4  16  148.41    4.26
   1  -4  16  137.99    4.49
   1   4  17   20.13    3.54
   1   4  17   23.92    3.03
   1  -4  17   21.77    4.21
   1  -4  17   23.60    4.22
   1   4  18   58.97    3.53
   1   4  18   52.30    3.39
   1   4  19    0.23    3.25
   1   4  19   -0.11    4.72
   1  -5   0   25.33    1.63
   1   5   0   23.43    1.60
  -1   5   0   24.76    1.59
  -1  -5   0   23.31    1.59
   1   5   1   90.16    2.40
  -1   5  -1   94.62    2.26
  -1  -5  -1   87.33    2.17
   1  -5   1   94.17    2.32
  -1   5  -2   36.75    1.56
   1   5   2   35.72    1.63
  -1  -5  -2   33.48    1.56
   1  -5   2   37.72    2.04
   1   5   3   19.73    1.41
  -1   5  -3   25.91    1.45
  -1  -5  -3   19.72    1.81
   1  -5   3   21.99    1.47
  -1   5  -4  677.73    5.78
   1   5   4  674.86   11.65
  -1  -5  -4  647.18    7.75
   1  -5   4  704.00    9.77
  -1   5  -5   33.33    1.56
   1   5   5   30.65    2.00
  -1  -5  -5   32.56    1.96
   1  -5   5   34.38    1.63
   1   5   6 1214.99   20.05
  -1   5  -6 1195.09    7.55
   1  -5   6 1219.70   15.61
  -1  -5  -6 1185.95   11.03
   1  -5   7    1.44    1.31
   1   5   7    1.93    1.15
  -1   5  -7    1.12    1.64
  -1  -5  -7    1.50    1.17
  -1   5  -8   66.03    1.88
   1   5   8   69.87    2.41
   1  -5   8   73.26    2.41
  -1  -5  -8   69.18    1.83
   1   5   9   95.22    2.76
   1  -5   9  100.49    2.76
  -1  -5  -9   92.13    2.06
  -1   5  -9   88.21    2.38
  -1  -5 -10   64.07    2.17
   1   5  10   65.93    2.36
  -1   5 -10   60.89    2.20
   1  -5  10   64.48    2.36
  -1  -5 -11    6.16    1.98
  -1   5 -11    4.24    1.96
   1   5  11    5.01    1.41
   1  -5  11    4.98    1.43
   1  -5  12   14.29    2.09
  -1  -5 -12   13.33    2.06
   1   5  12   12.74    2.02
   1  -5  13   20.44    2.17
   1   5  13   22.57    2.14
   1  -5  13   20.18    2.19
  -1  -5 -13   21.65    2.17
   1  -5  14  246.01    5.50
  -1  -5 -14  243.92    3.73
   1   5  14  258.01    5.41
   1  -5  14  256.36    4.14
   1  -5  15  110.55    3.81
   1  -5  15  113.62    3.44
   1   5  15  115.95    3.68
  -1  -5 -15  112.41    3.28
   1  -5  16    3.21    2.46
   1  -5  16    3.63    2.43
   1   5  16    3.54    2.43
  -1  -5 -16    2.90    2.50
   1  -5  17    2.17    3.46
   1   5  17    0.91    3.50
  -1  -5 -17    1.70    2.95
   1  -5  17    1.79    3.43
   1   5  18  113.40    4.10
   1  -5  18   97.46    6.19
   1   5  18  102.72    4.33
   1  -5  18  115.14    6.19
   1   5  19   92.85    5.03
   1  -6   0    2.04    1.66
   1   6   0    2.91    1.68
  -1   6   0    2.79    1.20
  -1  -6   0    2.88    1.18
   1  -6   1   41.02    1.65
   1   6   1   37.65    1.63
  -1   6  -1   37.63    1.54
  -1  -6  -1   36.88    1.91
   1  -6   2   79.84    2.18
   1   6   2   78.29    2.25
  -1   6  -2   77.12    1.91
  -1  -6  -2   80.78    2.37
   1  -6   3  221.46    4.11
  -1   6  -3  212.00    3.21
   1   6   3  217.62    4.44
  -1  -6  -3  214.08    3.82
   1  -6   4 1304.61   18.76
   1   6   4 1281.42   21.74
  -1   6  -4 1274.51    9.31
  -1  -6  -4 1290.24   15.24
   1  -6   5    4.23    1.78
   1   6   5    4.89    1.75
  -1  -6  -5    5.27    1.22
  -1   6  -5    3.73    1.23
  -1   6  -6   65.61    1.82
   1  -6   6   71.16    2.39
   1   6   6   68.15    2.37
  -1  -6  -6   64.94    1.85
   1  -6   7  608.40    9.30
   1   6   7  589.22   10.39
  -1   6  -7  582.79    4.90
  -1  -6  -7  583.06    6.06
   1   6   8  632.11   11.22
   1  -6   8  616.04    9.43
  -1   6  -8  614.82    4.78
  -1  -6  -8  638.76    6.30
   1  -6   9  142.36    3.09
  -1  -6  -9  136.60    2.65
  -1   6  -9  136.71    2.64
   1   6   9  136.27    3.14
  -1  -6 -10   32.96    2.16
   1  -6  10   33.03    1.76
  -1   6 -10   32.40    2.18
   1   6  10   31.69    2.20
  -1  -6 -11   93.26    2.59
   1  -6  11   96.57    3.00
   1   6  11   96.67    3.00
  -1   6 -11   85.58    2.15
  -1  -6 -12  223.38    3.02
   1  -6  12  239.64    5.07
   1   6  12  239.59    4.92
  -1   6 -12  208.35    3.43
   1   6  13   37.88    2.28
  -1  -6 -13   35.77    2.23
  -1   6 -13   33.14    2.22
   1  -6  13   35.66    1.87
   1   6  14   30.96    2.58
  -1  -6 -14   29.78    2.60
   1  -6  14   32.45    2.66
   1  -6  14   28.93    2.63
   1   6  15   48.13    2.22
  -1  -6 -15   50.13    2.79
   1  -6  15   49.80    2.93
   1  -6  15   51.56    2.88
   1   6  16  242.51    5.62
  -1  -6 -16  241.90    4.34
   1  -6  16  238.14    5.17
   1  -6  16  220.61    6.02
   1   6  17   16.64    2.94
   1  -6  17   14.73    3.64
  -1  -6 -17   15.74    3.03
   1  -6  17   13.90    2.97
   1  -6  18   41.58    4.48
  -1  -6 -18   39.02    4.42
   1  -6  18   36.95    4.47
   1   6  18   40.93    3.63
   1  -7   0  396.34    7.14
  -1   7   0  404.75    5.13
  -1  -7   0  391.25    6.44
   1   7   0  386.31    7.14
   1  -7   1  338.03    6.20
   1   7   1  342.03    6.54
  -1   7  -1  320.20    4.09
  -1  -7  -1  302.69    5.00
   1  -7   2   21.59    1.81
   1   7   2   24.62    1.81
  -1   7  -2   22.10    1.36
  -1  -7  -2   22.44    1.76
   1  -7   3   29.59    1.90
   1   7   3   32.02    1.53
  -1   7  -3   26.70    1.42
  -1  -7  -3   29.46    1.46
   1  -7   4  241.95    4.51
   1   7   4  247.99    5.04
  -1   7  -4  245.82    3.36
  -1  -7  -4  232.89    3.75
   1  -7   5   52.35    2.17
  -1   7  -5   51.97    1.66
   1   7   5   54.03    1.84
  -1  -7  -5   53.12    1.70
   1  -7   6  252.01    4.75
  -1   7  -6  235.15    3.16
   1   7   6  247.34    4.86
  -1  -7  -6  244.84    3.78
  -1   7  -7  488.97    4.44
   1  -7   7  508.02    8.42
   1   7   7  509.44    9.20
  -1  -7  -7  486.98    5.48
   1  -7   8   20.29    1.43
   1   7   8   21.35    1.40
  -1   7  -8   20.80    1.40
  -1  -7  -8   20.86    1.81
   1  -7   9    0.11    1.95
   1   7   9   -0.35    1.93
  -1   7  -9    0.10    1.95
  -1  -7  -9    0.30    1.36
   1  -7  10    0.99    1.94
   1   7  10    0.65    1.92
  -1   7 -10    0.48    1.38
  -1  -7 -10    0.47    1.38
  -1  -7 -11   52.72    2.28
  -1   7 -11   50.20    2.34
   1  -7  11   52.57    2.02
   1   7  11   56.10    2.46
  -1  -7 -12  207.02    3.25
   1  -7  12  211.01    4.69
   1   7  12  225.11    4.85
  -1   7 -12  184.52    2.85
   1   7  13   20.12    2.48
   1  -7  13   18.61    2.52
  -1  -7 -13   19.21    1.82
  -1   7 -13   16.58    2.47
  -1  -7 -14  108.39    3.03
   1   7  14  106.06    2.93
   1  -7  14  111.26    3.62
  -1   7 -14   93.91    3.05
   1   7  15    0.98    1.69
   1  -7  15    0.52    1.69
   1  -7  15    0.79    2.46
  -1  -7 -15    0.15    2.44
   1   7  16   77.07    3.47
   1  -7  16   81.05    3.52
   1  -7  16   76.88    3.61
  -1  -7 -16   74.89    3.37
   1   7  17    0.29    3.07
   1  -7  17    1.15    3.55
  -1  -7 -17    0.58    3.11
   1  -7  17    0.47    2.84
   1  -8   0   71.97    2.04
   1   8   0   70.51    2.35
  -1   8   0   70.18    2.13
  -1  -8   0   68.90    2.23
   1  -8   1  111.93    2.94
   1   8   1  113.72    3.00
  -1   8  -1  109.82    2.17
  -1  -8  -1  107.56    2.71
   1  -8   2 2112.72   34.38
   1   8   2 2150.56   35.88
  -1   8  -2 2034.42   17.72
  -1  -8  -2 1932.29   26.12
   1  -8   3   29.61    1.59
   1   8   3   31.17    1.60
  -1   8  -3   28.48    1.95
  -1  -8  -3   33.25    2.02
   1   8   4 1057.18   18.02
   1  -8   4 1067.22   17.45
  -1   8  -4 1042.14    8.47
  -1  -8  -4  997.13   12.72
   1  -8   5  723.24   11.96
   1   8   5  745.12   12.93
  -1   8  -5  714.73    5.77
  -1  -8  -5  682.80    8.60
   1  -8   6  213.03    4.15
  -1   8  -6  197.49    2.65
   1   8   6  214.46    4.46
  -1  -8  -6  200.42    3.17
  -1   8  -7   56.97    1.70
   1  -8   7   60.09    1.94
   1   8   7   60.59    2.29
  -1  -8  -7   57.48    2.09
   1  -8   8  264.91    5.27
   1   8   8  251.83    4.89
  -1  -8  -8  253.27    3.82
  -1   8  -8  252.37    3.01
   1  -8   9   55.18    2.01
  -1  -8  -9   52.70    1.80
   1   8   9   58.33    2.42
  -1   8  -9   53.81    1.82
   1  -8  10    8.14    1.46
   1   8  10    8.87    1.98
  -1   8 -10    7.82    2.00
  -1  -8 -10    9.24    1.97
   1  -8  11   46.25    1.92
  -1   8 -11   44.54    2.28
   1   8  11   46.83    1.88
  -1  -8 -11   44.92    2.23
  -1  -8 -12    0.70    2.35
   1   8  12    1.89    2.33
   1  -8  12    0.57    2.16
  -1   8 -12    1.59    2.35
  -1  -8 -13    2.25    2.37
   1   8  13    1.36    2.35
   1  -8  13    0.98    1.69
  -1   8 -13    1.43    2.38
  -1  -8 -14  136.60    3.16
   1   8  14  142.67    3.83
   1  -8  14  129.82    3.47
  -1   8 -14  119.40    3.21
   1   8  15   19.60    2.91
  -1  -8 -15   18.69    2.12
   1  -8  15   19.70    2.95
  -1   8 -15   17.87    2.94
   1   8  16   19.39    2.98
  -1  -8 -16   19.95    2.95
   1  -8  16   20.76    3.06
   1  -8  16   18.61    2.98
   1   8  17   38.56    3.55
  -1  -8 -17   39.06    3.51
   1  -8  17   39.18    3.65
   1  -8  17   35.66    4.27
   1   9   0  142.31    3.07
   1  -9   0  142.94    3.43
  -1   9   0  141.18    2.74
  -1  -9   0  137.60    3.08
   1   9   1  263.19    4.94
   1  -9   1  268.65    5.33
  -1   9  -1  262.19    3.48
  -1  -9  -1  257.01    4.29
   1   9   2  158.06    3.57
   1  -9   2  168.69    3.77
  -1   9  -2  162.74    2.83
  -1  -9  -2  156.12    2.96
   1   9   3  806.33   13.55
  -1   9  -3  756.41    6.96
  -1  -9  -3  796.57   10.91
   1  -9   3  824.17   14.04
   1   9   4  217.89    4.45
   1  -9   4  225.04    4.58
  -1   9  -4  212.21    2.84
  -1  -9  -4  212.36    3.50
   1  -9   5   59.83    1.90
  -1   9  -5   61.28    1.70
   1   9   5   57.95    1.87
  -1  -9  -5   58.07    2.11
  -1   9  -6  460.46    4.53
   1  -9   6  479.89    8.43
   1   9   6  464.63    8.18
  -1  -9  -6  472.08    6.20
   1  -9   7  515.30    8.99
  -1   9  -7  490.87    4.26
   1   9   7  496.21    8.68
  -1  -9  -7  516.10    6.34
  -1   9  -8  198.00    3.09
   1   9   8  203.95    4.36
   1  -9   8  205.00    4.43
  -1  -9  -8  194.86    3.34
   1   9   9   51.14    1.90
   1  -9   9   49.81    1.95
  -1   9  -9   49.36    2.28
  -1  -9  -9   48.24    1.76
   1  -9  10   10.57    1.48
   1   9  10    9.78    1.46
  -1   9 -10   10.22    2.03
  -1  -9 -10   10.82    2.01
   1   9  11  104.38    3.24
   1  -9  11   96.68    2.77
  -1   9 -11   92.69    2.86
  -1  -9 -11   86.72    2.23
  -1  -9 -12   85.18    2.80
   1  -9  12   78.58    2.56
   1   9  12   89.51    3.12
  -1   9 -12   75.83    2.27
  -1  -9 -13   24.34    2.55
   1   9  13   25.18    1.89
   1  -9  13   26.77    2.56
  -1   9 -13   24.26    2.57
  -1  -9 -14   12.60    2.89
   1   9  14   13.54    2.85
  -1   9 -14    9.93    2.88
   1  -9  14   11.60    2.85
   1   9  15    8.83    2.83
  -1  -9 -15    7.57    2.86
  -1   9 -15    5.75    2.88
   1  -9  15    7.30    2.85
   1   9  16   32.95    3.46
  -1  -9 -16   30.00    2.50
   1  -9  16   32.99    3.49
   1  10   0    4.08    1.74
   1 -10   0    5.48    1.74
  -1  10   0    7.30    1.25
  -1 -10   0    3.78    1.22
   1  10   1 1400.01   22.22
   1 -10   1 1333.23   22.79
  -1  10  -1 1282.68   12.08
  -1 -10  -1 1234.55   17.38
   1  10   2  172.26    3.57
   1 -10   2  168.93    3.68
  -1  10  -2  175.79    3.15
  -1 -10  -2  163.44    3.15
   1  10   3    6.34    2.04
  -1  10  -3    4.03    1.46
   1 -10   3    7.38    2.05
  -1 -10  -3    4.85    2.01
   1  10   4    1.81    1.38
   1 -10   4    1.56    1.39
  -1  10  -4    1.53    1.38
  -1 -10  -4    1.70    1.36
   1  10   5   20.16    2.08
   1 -10   5   20.51    1.56
  -1  10  -5   16.07    1.51
  -1 -10  -5   17.71    2.01
   1  10   6   59.39    2.45
  -1  10  -6   57.20    1.79
   1 -10   6   62.80    2.06
  -1 -10  -6   55.39    2.28
   1  10   7    4.17    1.40
   1 -10   7    4.15    1.41
  -1 -10  -7    4.70    1.38
  -1  10  -7    3.55    1.42
   1 -10   8   22.29    2.13
   1  10   8   23.78    1.59
  -1  10  -8   23.44    2.11
  -1 -10  -8   21.36    1.56
   1 -10   9  329.73    6.21
   1  10   9  357.53    6.46
  -1 -10  -9  320.07    3.99
  -1  10  -9  313.55    3.67
   1  10  10   10.98    1.76
   1 -10  10   11.75    2.44
  -1  10 -10   10.94    1.76
  -1 -10 -10   13.18    2.43
   1  10  11   11.34    1.75
   1 -10  11   11.28    2.41
  -1  10 -11   11.20    1.78
  -1 -10 -11   10.63    1.75
   1  10  12   39.05    2.01
  -1  10 -12   37.15    2.63
   1 -10  12   37.51    2.66
  -1 -10 -12   39.20    2.57
  -1 -10 -13   13.45    2.07
  -1  10 -13   11.67    2.91
   1  10  13   11.93    2.06
   1 -10  13   12.21    2.87
   1  10  14   24.52    2.96
  -1 -10 -14   21.92    2.15
   1 -10  14   23.80    2.16
  -1  10 -14   22.83    2.99
   1  10  15   10.37    2.38
  -1  10 -15    8.81    3.35
   1 -10  15    9.09    3.30
  -1 -10 -15    8.51    2.37
   1  11   0   76.69    2.21
   1 -11   0   78.03    2.30
  -1  11   0   79.14    2.50
  -1 -11   0   71.33    2.10
   1  11   1  224.19    4.16
   1 -11   1  215.55    4.37
  -1  11  -1  219.67    3.07
  -1 -11  -1  207.21    3.61
   1  11   2   97.81    2.49
  -1  11  -2   98.22    2.16
  -1 -11  -2   94.17    2.28
   1 -11   2  103.20    3.04
   1  11   3  402.63    6.74
  -1  11  -3  403.34    4.53
   1 -11   3  400.89    7.32
  -1 -11  -3  381.95    5.61
   1  11   4    3.70    2.02
   1 -11   4    4.41    1.98
  -1  11  -4    4.35    1.40
  -1 -11  -4    4.39    1.41
   1  11   5   40.94    1.75
   1 -11   5   43.23    2.27
  -1  11  -5   41.16    1.66
  -1 -11  -5   38.03    1.63
   1  11   6   11.04    1.48
  -1  11  -6   11.41    1.46
   1 -11   6   12.52    2.01
  -1 -11  -6   10.44    2.01
   1  11   7  150.48    3.18
  -1  11  -7  142.95    2.35
   1 -11   7  154.91    3.67
  -1 -11  -7  139.58    2.58
  -1  11  -8  230.41    3.01
   1  11   8  250.71    4.97
   1 -11   8  236.74    4.77
  -1 -11  -8  230.38    3.42
   1 -11   9   31.39    2.58
   1  11   9   30.54    1.90
  -1 -11  -9   29.41    1.84
  -1  11  -9   28.08    2.55
   1  11  10   22.47    2.50
   1 -11  10   20.47    1.87
  -1  11 -10   19.68    1.85
  -1 -11 -10   20.69    1.83
   1  11  11  183.13    3.76
   1 -11  11  182.86    4.08
  -1 -11 -11  177.17    2.92
  -1  11 -11  173.80    2.80
   1  11  12    9.51    2.06
   1 -11  12    8.88    2.04
  -1  11 -12    6.82    2.09
  -1 -11 -12    9.74    2.86
   1  11  13    3.29    2.86
  -1 -11 -13    3.47    2.04
   1 -11  13    2.12    2.85
  -1  11 -13    3.91    2.05
   1  11  14    9.07    3.30
  -1 -11 -14    8.45    3.32
   1 -11  14    7.33    2.34
  -1  11 -14    9.20    3.32
   1  12   0   30.60    1.67
   1 -12   0   31.01    1.64
  -1  12   0   32.65    2.13
  -1 -12   0   30.76    2.11
   1  12   1   89.53    2.32
   1 -12   1   92.78    2.81
  -1  12  -1   96.01    2.52
  -1 -12  -1   92.56    2.63
   1  12   2   46.10    2.26
   1 -12   2   41.29    1.76
  -1  12  -2   40.13    1.63
  -1 -12  -2   43.94    2.20
   1  12   3    4.58    1.43
   1 -12   3    4.65    1.40
  -1  12  -3    4.40    1.41
  -1 -12  -3    6.26    1.96
   1  12   4   50.82    2.33
   1 -12   4   42.88    1.80
  -1  12  -4   47.27    2.23
  -1 -12  -4   44.11    1.71
   1  12   5  355.95    6.26
  -1  12  -5  333.10    3.67
   1 -12   5  339.18    6.31
  -1 -12  -5  334.32    4.79
   1  12   6   13.75    2.47
  -1  12  -6   11.42    1.77
   1 -12   6   12.07    1.76
  -1 -12  -6   13.93    2.44
   1  12   7   20.38    2.51
  -1  12  -7   20.59    1.81
   1 -12   7   21.49    1.81
  -1 -12  -7   19.63    1.80
   1  12   8   20.47    1.81
  -1  12  -8   17.99    1.81
   1 -12   8   17.34    2.49
  -1 -12  -8   18.81    1.81
   1  12   9  120.07    2.87
   1 -12   9  118.07    3.05
  -1 -12  -9  110.99    2.42
  -1  12  -9  113.27    3.01
   1  12  10   21.09    2.94
   1 -12  10   21.13    2.90
  -1  12 -10   21.14    2.96
  -1 -12 -10   19.16    2.93
   1  12  11   14.23    2.92
   1 -12  11   14.34    2.88
  -1  12 -11   11.46    2.94
  -1 -12 -11   12.58    2.09
   1  12  12    0.34    3.26
   1 -12  12    0.96    3.03
  -1  12 -12    0.62    2.34
  -1 -12 -12    0.23    2.30
  -1  12 -13   62.80    2.76
   1 -12  13   68.62    3.75
   1 -13   0   35.50    1.93
  -1  13   0   37.56    2.53
  -1 -13   0   33.48    2.51
   1  13   0   36.34    1.91
   1  13   1    3.67    1.68
   1 -13   1    1.55    2.35
  -1  13  -1    1.63    2.38
  -1 -13  -1    2.17    2.36
   1  13   2    1.34    2.38
   1 -13   2    0.63    1.65
  -1  13  -2    0.74    2.33
  -1 -13  -2    0.06    1.66
   1  13   3   47.60    2.02
   1 -13   3   51.31    2.67
  -1  13  -3   51.56    2.56
  -1 -13  -3   44.55    1.95
   1  13   4    2.89    1.70
  -1  13  -4    2.94    1.67
   1 -13   4    2.00    1.66
  -1 -13  -4    2.62    2.34
  -1  13  -5    1.43    2.37
   1 -13   5    2.08    1.66
  -1 -13  -5    0.82    2.35
   1  13   5    1.73    2.39
  -1  13  -6   13.81    1.76
   1  13   6   17.29    2.48
   1 -13   6   16.93    1.80
  -1 -13  -6   14.26    1.75
  -1  13  -7  124.43    2.65
   1 -13   7  121.57    3.07
  -1 -13  -7  131.96    3.36
   1  13   7  136.19    3.62
   1  13   8    7.84    2.05
  -1  13  -8    6.92    2.06
   1 -13   8    6.67    2.85
  -1 -13  -8    6.81    2.03
   1  13   9    1.28    2.87
  -1  13  -9    1.11    2.03
   1 -13   9    0.98    2.01
  -1 -13  -9    1.40    2.01
   1  13  10   -0.18    2.34
   1 -13  10   -0.34    2.86
  -1  13 -10   -0.12    2.90
  -1 -13 -10   -0.30    2.88
   1 -13  11  155.32    4.57
  -1  13 -11  138.00    3.08
  -1 -13 -11  146.82    3.95
   1  13  11  152.30    4.30
  -1  14   0   50.90    2.65
   1 -14   0   46.71    2.07
  -1 -14   0   46.98    2.63
   1  14   0   47.62    2.05
  -1  14  -1  145.34    3.14
   1 -14   1  157.15    3.87
  -1 -14  -1  148.57    3.43
   1  14   1  146.13    3.04
  -1  14  -2   54.98    2.63
   1 -14   2   53.95    2.16
  -1 -14  -2   52.07    2.06
   1  14   2   57.75    2.75
  -1  14  -3   20.96    2.66
   1 -14   3   19.86    2.68
  -1 -14  -3   18.18    2.07
   1  14   3   22.09    2.12
  -1  14  -4   50.08    2.24
   1 -14   4   52.82    2.35
  -1 -14  -4   49.31    2.28
   1  14   4   56.29    2.36
  -1  14  -5   35.55    2.97
   1 -14   5   38.25    2.27
  -1 -14  -5   36.74    2.98
   1  14   5   38.98    2.25
  -1  14  -6    5.05    2.02
   1 -14   6    4.84    2.03
  -1 -14  -6    5.06    2.84
   1  14   6    4.63    2.88
  -1  14  -7    2.21    2.86
   1 -14   7    2.88    2.85
  -1 -14  -7    3.67    2.01
   1  14   7    3.29    2.06
  -1  14  -8  125.14    3.76
   1 -14   8  125.71    4.05
  -1 -14  -8  137.45    3.73
   1  14   8  134.72    3.35
   1 -14   9  275.35    5.60
  -1 -14  -9  281.43    4.22
   1  14   9  283.59    5.63
  -1  14  -9  284.42    4.41
  -1  15   0   15.05    2.85
   1 -15   0   13.74    2.07
  -1 -15   0   14.88    2.04
   1  15   0   15.16    2.08
  -1  15  -1    0.44    2.82
   1 -15   1    1.00    2.79
  -1 -15  -1    1.19    2.79
   1  15   1    0.88    2.00
  -1  15  -2    0.71    2.82
   1 -15   2    0.33    1.99
  -1 -15  -2    0.27    1.98
   1  15   2    1.43    2.84
  -1  15  -3    0.76    2.83
   1 -15   3    0.01    2.84
  -1 -15  -3    0.46    1.98
   1  15   3    1.48    2.02
  -1  15  -4  127.98    2.84
   1 -15   4  133.02    4.03
  -1 -15  -4  121.57    2.88
   1  15   4  126.81    3.28
  -1  15  -5    0.29    2.29
   1 -15   5    0.10    2.30
  -1 -15  -5   -0.36    2.28
   1  15   5    1.22    2.33
  -1  15  -6   14.05    3.30
   1 -15   6   14.43    3.31
  -1 -15  -6   14.23    3.28
   1  15   6   14.89    2.42
  -1 -16   0    2.05    2.30
   1  16   1    0.26    3.23
   2   0   0 3780.20   23.11
   2   0   1   -1.75    1.81
   2   0   2  788.23    6.00
   2   0   3    0.34    1.38
   2   0   4   33.21    1.44
   2   0   5    0.03    1.18
   2   0   6  123.66    2.37
   2   0   6  115.44    2.33
   2   0   7    0.14    1.65
   2   0   7    0.54    1.66
   2   0   8  255.66    3.23
   2   0   8  237.08    3.17
   2   0   9    0.54    1.72
   2   0   9   -0.79    1.74
   2   0  10 1928.54   12.34
   2   0  10 1860.94   10.19
   2   0  11    0.94    1.70
   2   0  11    0.13    1.21
   2   0  12  143.99    3.11
   2   0  12  145.79    3.11
   2   0  13    0.26    1.95
   2   0  13   -0.21    1.92
   2   0  14    2.79    1.98
   2   0  14    2.62    1.95
   2   0  15   -0.03    2.38
   2   0  15    0.51    2.33
   2   0  16   73.08    3.12
   2   0  16   68.61    3.04
   2   0  17    0.15    2.83
   2   0  17   -0.28    2.79
   2   0  18   48.95    3.40
   2   0  18   51.73    4.00
   2   0  19    0.00    4.00
   2   0  19    0.07    4.06
   2   1   0 3594.88   16.89
   2  -1   1 3372.31   13.85
   2  -1   2    1.12    1.38
  -2  -1  -2    0.28    1.38
   2   1   2    0.25    1.38
   2  -1   2    2.08    1.56
  -2  -1  -3  344.70    3.77
   2   1   3  327.02    3.75
   2  -1   3  323.59    3.66
   2  -1   3  337.41    3.88
   2  -1   4 1186.67    7.20
   2   1   4 1152.75    7.57
   2  -1   4 1137.02    7.04
  -2  -1  -4 1199.37    7.26
   2   1   5  236.92    3.38
   2  -1   5  239.35    3.40
  -2  -1  -5  242.26    3.14
   2  -1   5  235.38    3.45
   2   1   6   47.94    2.06
   2  -1   6   51.08    1.75
  -2  -1  -6   52.50    2.12
   2  -1   6   48.41    2.13
   2   1   7  619.19    5.40
   2  -1   7  638.40    5.30
  -2  -1  -7  643.31    5.15
   2  -1   7  606.40    5.12
   2   1   8 1575.50   10.82
  -2  -1  -8 1584.26    8.36
   2  -1   8 1535.13    9.00
   2  -1   8 1469.10    8.36
   2   1   9  208.31    3.34
   2  -1   9  212.29    3.29
   2  -1   9  201.49    2.95
   2  -1  10  189.82    3.16
   2  -1  10  190.69    3.19
   2   1  10  181.49    3.10
   2   1  10  185.42    3.21
   2  -1  11    4.33    1.66
   2  -1  11    4.09    1.73
   2   1  11    3.33    1.20
   2   1  11    3.60    1.66
   2  -1  12  279.78    3.98
   2  -1  12  285.00    4.00
   2   1  12  269.53    3.81
   2   1  12  279.95    4.36
   2  -1  13   87.71    2.68
   2   1  13   82.68    2.66
   2  -1  13   82.45    2.26
   2   1  13   84.01    2.72
   2  -1  14   32.23    2.26
   2   1  14   30.02    1.76
   2   1  14   32.12    2.25
   2  -1  14   31.47    1.78
   2  -1  15    0.57    2.38
   2   1  15    2.02    2.36
   2   1  15    0.76    2.34
   2  -1  15    0.45    2.37
   2   1  16  121.97    3.45
   2   1  16  121.19    3.67
   2  -1  16  127.32    3.60
   2  -1  16  121.36    3.52
   2  -1  17    1.12    2.82
   2   1  17    1.56    2.77
   2  -1  17    1.26    2.77
   2   1  17    1.49    3.44
   2   1  18   39.64    3.86
   2   1  18   41.93    3.27
   2  -1  18   39.86    3.92
   2  -1  18   42.15    3.90
   2   1  19    2.67    4.05
   2   1  19    2.43    4.06
   2  -1  19    2.86    4.03
   2  -1  19    2.68    4.08
  -2   2   0  887.28    6.23
   2   2   0  858.69    7.29
   2  -2   0  883.49    6.44
  -2  -2   0  909.73    6.75
   2   2   1  279.70    3.64
  -2  -2  -1  308.63    3.80
  -2   2  -1  288.10    3.45
   2  -2   1  313.98    3.75
   2   2   2   94.31    2.15
  -2  -2  -2  102.25    2.48
   2  -2   2   94.64    2.40
  -2   2  -2   91.40    2.11
   2   2   4  340.15    4.20
  -2   2  -4  319.82    3.65
  -2  -2  -4  357.17    3.90
   2  -2   4  331.57    3.73
   2   2   5   21.92    1.89
  -2  -2  -5   23.43    1.93
   2  -2   5   21.75    1.52
  -2  -2  -6  497.75    4.53
   2  -2   6  495.72    4.39
   2  -2   6  491.72    4.54
   2   2   6  448.34    4.71
   2  -2   7    4.70    1.21
  -2  -2  -7    5.30    1.72
   2  -2   7    4.06    1.76
   2   2   7    5.76    1.67
  -2  -2  -8    2.19    1.71
   2  -2   8    1.63    1.69
   2  -2   8    2.52    1.69
   2   2   8    2.13    1.19
   2  -2   9    0.91    1.65
  -2  -2  -9    0.73    1.19
   2  -2   9    0.96    1.20
   2   2   9    0.12    1.62
   2  -2  10  284.62    3.62
  -2  -2 -10  288.26    3.56
   2  -2  10  281.44    3.70
   2   2  10  286.27    4.17
   2  -2  11    0.03    1.64
  -2  -2 -11    1.05    1.70
   2   2  11   -0.15    1.15
   2  -2  11   -0.31    1.67
   2  -2  12   88.14    2.74
   2  -2  12   86.02    2.20
   2   2  12   87.18    2.74
   2   2  13   24.50    2.15
   2  -2  13   24.44    2.15
   2  -2  13   22.93    2.22
   2   2  13   23.52    2.15
   2  -2  14  425.93    4.77
   2  -2  14  409.05    4.93
   2   2  14  399.35    4.73
   2   2  14  423.31    7.04
   2  -2  15   42.20    2.71
   2   2  15   42.89    2.70
   2  -2  15   43.84    2.76
   2   2  15   43.66    2.73
   2  -2  16    1.06    2.41
   2   2  16    1.13    2.37
   2   2  16    0.90    2.39
   2  -2  16    0.96    2.38
   2   2  17    3.45    2.83
   2   2  17    4.10    2.80
   2  -2  17    3.59    3.48
   2  -2  17    4.13    2.85
   2   2  18   95.76    3.93
   2   2  18   87.50    3.72
   2  -2  18   95.76    4.45
   2  -2  18   93.68    4.49
   2   2  19    8.44    4.09
   2  -2  19    7.10    4.78
   2  -2  19    7.68    4.74
   2   2  19    6.87    3.36
  -2  -3   0    0.50    1.43
   2  -3   0   -0.06    1.41
  -2   3   0    0.21    0.99
   2   3   0    0.49    0.95
  -2  -3  -1  430.48    4.43
  -2   3  -1  415.26    3.99
   2  -3   1  423.81    4.30
   2   3   1  403.38    5.01
  -2   3  -2 2306.87   10.46
   2  -3   2 2366.55   12.76
  -2  -3  -2 2470.92   13.34
   2   3   2 2340.39   20.93
   2  -3   3   15.68    1.28
  -2  -3  -3   16.55    1.67
  -2   3  -3   15.79    1.60
   2   3   3   15.05    1.69
   2  -3   4  148.00    2.54
  -2   3  -4  144.57    2.48
  -2  -3  -4  145.01    2.50
   2   3   4  140.99    2.63
  -2  -3  -5  382.99    3.83
   2   3   5  383.29    4.93
  -2   3  -5  378.31    3.87
   2  -3   5  392.16    4.15
   2  -3   6  321.18    3.63
  -2   3  -6  320.19    3.61
  -2  -3  -6  329.51    3.49
   2   3   6  321.77    4.46
   2  -3   7  314.95    3.75
  -2   3  -7  305.84    3.52
  -2  -3  -7  321.39    3.62
   2   3   7  309.17    4.40
   2  -3   8  584.62    5.26
   2  -3   8  588.52    4.63
   2   3   8  584.29    7.05
  -2  -3  -8  588.00    4.59
   2  -3   9   80.83    2.35
  -2  -3  -9   85.13    2.33
   2  -3   9   81.08    1.99
   2   3   9   80.51    2.37
   2  -3  10    0.06    1.16
   2  -3  10    1.63    1.67
  -2  -3 -10    0.24    1.18
   2   3  10    0.26    1.12
   2  -3  11  295.91    4.11
   2   3  11  290.12    4.64
  -2  -3 -11  305.47    3.41
   2  -3  11  302.43    3.95
  -2  -3 -12  298.16    3.42
   2  -3  12  298.35    4.28
   2  -3  12  301.42    3.60
   2   3  12  286.18    4.81
   2  -3  13    0.59    1.39
  -2  -3 -13    1.29    1.44
   2  -3  13   -0.15    1.99
   2   3  13    0.73    1.93
   2  -3  14    4.13    2.02
   2  -3  14    4.57    2.05
   2   3  14    4.15    1.42
   2   3  15   73.31    2.90
   2  -3  15   78.48    3.00
   2   3  15   79.20    3.15
   2  -3  15   81.47    3.10
   2  -3  16   44.09    2.77
   2   3  16   41.30    2.75
   2   3  16   39.91    2.67
   2  -3  16   39.91    2.80
   2   3  17   38.32    3.11
   2   3  17   31.43    3.08
   2  -3  17   34.51    3.18
   2  -3  17   33.82    3.74
   2  -3  18    6.14    3.60
   2   3  18    6.42    2.90
   2   3  18    6.46    2.92
   2  -3  18    6.94    2.95
   2  -4   0   16.48    1.21
   2   4   0   10.49    1.11
  -2   4   0    8.95    1.08
  -2  -4   0   10.78    1.48
  -2  -4  -1    1.29    0.98
   2  -4   1    1.42    1.25
  -2   4  -1    4.02    1.25
   2   4   1    0.78    1.20
  -2  -4  -2   61.56    1.80
   2  -4   2   63.69    2.21
  -2   4  -2   60.29    1.78
   2   4   2   59.55    1.89
  -2  -4  -3  250.12    3.13
  -2   4  -3  235.94    3.17
   2   4   3  237.14    3.80
   2  -4   3  247.21    3.26
  -2  -4  -4   32.35    1.94
  -2   4  -4   29.34    1.48
   2  -4   4   31.32    1.97
   2   4   4   29.93    1.52
  -2  -4  -5   84.59    2.29
   2  -4   5   78.59    1.96
   2   4   5   78.55    2.36
  -2   4  -5   80.91    2.22
   2  -4   6   47.59    2.04
  -2   4  -6   44.19    1.97
   2   4   6   44.49    1.62
  -2  -4  -6   48.30    2.00
  -2  -4  -7  416.93    3.77
   2  -4   7  431.78    4.62
   2   4   7  421.67    6.04
  -2   4  -7  389.22    3.85
  -2   4  -8   45.39    1.98
  -2  -4  -8   45.87    1.65
   2  -4   8   47.94    2.09
   2   4   8   48.61    2.07
  -2  -4  -9  212.90    3.02
  -2   4  -9  197.74    2.97
   2  -4   9  211.46    3.35
   2   4   9  201.97    3.56
  -2  -4 -10  185.61    2.90
   2  -4  10  181.32    2.97
   2  -4  10  177.12    3.13
   2   4  10  172.11    3.51
   2  -4  11  181.88    2.78
   2  -4  11  176.71    3.05
  -2  -4 -11  189.14    3.19
   2   4  11  179.69    3.55
  -2  -4 -12    9.80    2.09
   2  -4  12    9.54    2.07
   2  -4  12    8.60    2.08
   2   4  12    8.74    1.47
   2  -4  13  258.82    3.79
  -2  -4 -13  264.53    3.65
   2   4  13  244.24    4.72
   2  -4  13  245.76    4.25
  -2  -4 -14   -0.83    2.46
   2  -4  14    0.23    1.69
   2   4  14    0.30    2.34
   2  -4  14    0.30    2.38
   2  -4  15    0.72    2.39
  -2  -4 -15    0.37    1.75
   2   4  15    0.40    1.68
   2  -4  15    0.54    2.41
   2  -4  16   10.72    2.50
   2   4  16   10.20    2.47
   2  -4  16   10.94    3.05
   2  -4  17   46.31    3.23
   2   4  17   42.50    3.07
   2   4  17   46.84    3.22
   2  -4  17   44.01    3.29
   2  -4  18   38.89    3.66
   2   4  18   36.56    3.49
   2   4  18   42.95    3.62
   2  -4  18   38.27    4.31
  -2   5   0  655.54    5.04
   2   5   0  664.32   10.10
   2  -5   0  711.46    8.13
  -2  -5   0  658.13    6.70
   2  -5   1  964.13    9.90
   2   5   1  934.49   13.50
  -2   5  -1  974.36    6.30
  -2  -5  -1  951.56    8.54
   2  -5   2   36.58    1.60
   2   5   2   35.19    2.02
  -2   5  -2   35.67    1.93
  -2  -5  -2   35.32    1.53
   2  -5   3    0.87    1.20
  -2   5  -3    0.63    1.15
   2   5   3    1.29    1.14
  -2  -5  -3    0.43    1.65
  -2  -5  -4   79.28    1.90
  -2   5  -4   74.93    1.82
   2  -5   4   82.89    2.32
   2   5   4   78.13    2.08
  -2  -5  -5  230.03    2.94
  -2   5  -5  238.56    3.02
   2  -5   5  250.37    3.63
   2   5   5  227.46    3.96
  -2   5  -6    0.39    1.60
  -2  -5  -6    0.40    1.18
   2  -5   6    0.67    1.66
   2   5   6    0.24    1.61
  -2  -5  -7  164.82    2.74
   2  -5   7  158.90    2.70
   2   5   7  155.16    3.07
  -2   5  -7  149.17    2.62
  -2  -5  -8  117.54    2.42
  -2   5  -8  119.00    2.44
   2  -5   8  122.02    2.68
   2   5   8  115.43    2.55
  -2  -5  -9   27.43    1.43
   2  -5   9   26.76    1.46
   2   5   9   28.80    1.43
  -2   5  -9   25.92    1.80
  -2  -5 -10   70.27    2.41
  -2   5 -10   65.08    1.92
   2   5  10   69.32    2.55
   2  -5  10   71.87    2.54
  -2  -5 -11    9.69    2.05
   2   5  11    8.70    1.98
   2  -5  11    9.46    2.04
  -2  -5 -12  185.68    3.12
   2  -5  12  186.78    3.27
   2   5  12  175.25    4.00
   2  -5  12  182.84    3.69
  -2  -5 -13   30.85    2.23
   2  -5  13   31.70    2.27
   2   5  13   28.28    1.69
   2  -5  13   28.06    1.73
   2  -5  14   33.88    2.67
  -2  -5 -14   33.61    2.66
   2   5  14   30.25    2.61
   2  -5  14   31.43    2.02
   2  -5  15  252.01    4.17
  -2  -5 -15  229.03    3.33
   2   5  15  243.09    5.48
   2  -5  15  241.21    5.04
   2  -5  16   66.85    3.43
   2  -5  16   67.25    3.33
  -2  -5 -16   71.48    3.34
   2   5  16   67.12    2.72
   2  -5  17    1.58    3.51
   2  -5  17    0.93    2.91
   2   5  17    1.40    2.85
   2  -5  18    3.52    3.37
   2  -5  18    3.90    3.34
   2   5  18    2.70    3.35
   2   5  18    3.93    3.22
  -2   6   0  109.81    2.11
   2   6   0  119.32    3.01
   2  -6   0  121.22    2.79
  -2  -6   0  123.41    2.64
  -2   6  -1  179.80    2.74
   2   6   1  177.33    3.75
   2  -6   1  188.21    3.41
  -2  -6  -1  183.69    3.04
   2   6   2    4.24    1.18
   2  -6   2    5.45    1.69
  -2  -6  -2    4.25    1.20
  -2   6  -2    4.05    1.65
   2   6   3  296.83    5.19
   2  -6   3  321.29    4.58
  -2   6  -3  315.85    3.39
  -2  -6  -3  308.71    3.86
   2   6   4  315.74    5.47
  -2   6  -4  322.70    3.14
   2  -6   4  331.77    4.53
  -2  -6  -4  321.52    3.69
  -2   6  -5  921.19    5.61
   2   6   5  901.27   13.87
   2  -6   5  957.75   10.66
  -2  -6  -5  917.25    7.18
  -2  -6  -6  100.99    1.99
  -2   6  -6  104.32    2.34
   2   6   6  101.77    2.73
   2  -6   6  106.44    2.30
  -2  -6  -7  240.14    2.89
  -2   6  -7  230.66    3.02
   2   6   7  223.40    4.14
   2  -6   7  239.79    3.63
  -2  -6  -8  160.37    2.40
   2   6   8  159.71    3.48
   2  -6   8  169.98    3.21
  -2   6  -8  152.69    2.31
  -2  -6  -9   42.22    2.22
  -2   6  -9   39.94    2.23
   2   6   9   38.85    2.24
   2  -6   9   42.68    2.31
  -2  -6 -10  187.83    2.66
   2   6  10  196.56    4.22
   2  -6  10  187.08    3.32
  -2   6 -10  183.96    3.05
  -2   6 -11  267.79    3.52
  -2  -6 -11  287.03    3.53
   2   6  11  302.63    5.82
   2  -6  11  299.96    4.96
  -2  -6 -12   29.13    2.18
   2   6  12   29.05    1.68
   2  -6  12   28.09    2.22
  -2  -6 -13   20.78    2.50
   2  -6  13   17.98    2.57
   2   6  13   21.67    2.46
   2  -6  13   20.46    2.50
   2   6  14    0.12    2.35
   2  -6  14   -0.34    2.45
  -2  -6 -14    0.65    2.45
   2  -6  14    0.25    2.39
   2  -6  15   63.58    3.05
  -2  -6 -15   69.28    2.90
   2  -6  15   69.94    2.96
   2   6  15   67.12    3.01
   2  -6  16   27.44    3.05
   2   6  16   27.79    2.25
   2  -6  16   28.77    3.11
  -2  -6 -16   27.47    2.26
   2  -6  17  128.06    4.21
   2  -6  17  131.11    5.20
   2   6  17  138.32    4.60
  -2  -6 -17  134.18    4.10
  -2   7   0   52.79    1.60
   2   7   0   57.01    1.84
  -2  -7   0   57.01    2.04
   2  -7   0   56.75    1.78
   2   7   1   36.70    1.57
  -2   7  -1   34.75    1.82
  -2  -7  -1   40.33    1.90
   2  -7   1   38.08    1.55
  -2   7  -2  102.25    2.28
   2   7   2  109.64    2.58
  -2  -7  -2  103.93    2.09
   2  -7   2  111.13    2.40
  -2   7  -3   82.26    1.80
   2   7   3   89.28    2.56
  -2  -7  -3   87.97    1.95
   2  -7   3   87.93    2.42
   2   7   4   14.77    1.74
   2  -7   4   13.28    1.30
  -2   7  -4   12.79    1.25
  -2  -7  -4   18.16    1.31
   2   7   5   61.84    2.20
  -2   7  -5   60.60    2.04
   2  -7   5   66.83    2.21
  -2  -7  -5   63.81    2.07
   2   7   6   40.95    1.97
  -2   7  -6   38.93    1.88
   2  -7   6   41.62    1.97
  -2  -7  -6   38.65    1.89
  -2  -7  -7  110.18    2.40
  -2   7  -7  111.93    2.38
   2   7   7  115.35    2.67
   2  -7   7  115.11    2.76
  -2  -7  -8  585.52    5.15
  -2   7  -8  562.07    4.26
   2   7   8  606.21   10.39
   2  -7   8  601.88    8.18
  -2  -7  -9   96.28    2.50
   2   7   9   92.37    2.83
   2  -7   9   97.37    2.83
  -2   7  -9   90.05    2.55
  -2  -7 -10  198.77    2.70
   2   7  10  205.05    4.14
  -2   7 -10  189.60    2.66
   2  -7  10  208.56    4.06
  -2   7 -11   30.76    1.65
  -2  -7 -11   33.66    2.16
   2   7  11   32.98    2.21
   2  -7  11   33.79    2.25
   2  -7  12    0.53    1.66
  -2   7 -12    0.09    2.34
  -2  -7 -12    1.18    1.68
   2   7  12    2.15    2.31
   2  -7  13   98.19    3.26
  -2  -7 -13   92.67    2.31
   2   7  13   95.03    2.74
   2  -7  14    9.01    2.48
   2  -7  14    9.47    1.84
   2   7  14    9.19    2.42
  -2  -7 -14    8.78    1.78
   2  -7  15  104.59    3.80
  -2  -7 -15  104.54    2.69
   2  -7  15  106.61    3.58
   2   7  15  113.64    3.84
   2  -7  16   15.44    2.94
  -2  -7 -16   16.42    3.01
   2  -7  16   15.78    3.02
   2   7  16   14.00    2.12
   2  -7  17   25.89    3.53
   2   7  17   24.75    3.45
   2  -7  17   24.80    3.48
  -2  -7 -17   25.13    3.52
   2  -8   0   89.41    2.24
  -2   8   0   84.78    1.87
   2   8   0   95.00    2.73
  -2  -8   0   91.46    2.39
   2  -8   1  744.29   11.23
  -2   8  -1  707.51    5.38
   2   8   1  773.25   13.33
  -2  -8  -1  753.64    8.31
   2  -8   2  158.75    3.12
  -2   8  -2  151.61    2.24
   2   8   2  155.08    3.35
  -2  -8  -2  157.74    2.89
   2  -8   3  259.46    4.57
  -2   8  -3  258.85    3.10
   2   8   3  262.04    5.12
  -2  -8  -3  248.81    3.25
   2  -8   4  124.99    2.66
   2   8   4  129.64    3.17
  -2  -8  -4  126.69    2.27
  -2   8  -4  122.72    2.41
   2   8   5  363.67    6.55
  -2   8  -5  372.68    3.56
  -2  -8  -5  355.70    3.87
   2  -8   5  383.96    6.04
   2   8   6   69.07    2.57
  -2   8  -6   70.07    2.22
  -2  -8  -6   67.27    2.23
   2  -8   6   69.06    2.27
   2  -8   7   14.40    1.52
   2   8   7   16.01    2.05
  -2   8  -7   13.68    1.50
  -2  -8  -7   14.67    2.04
   2  -8   8    2.04    1.42
  -2  -8  -8    1.67    1.95
  -2   8  -8    2.05    1.96
   2   8   8    4.06    1.40
   2  -8   9  119.27    3.07
  -2  -8  -9  117.62    2.61
  -2   8  -9  109.39    2.17
   2   8   9  114.73    2.77
   2  -8  10   75.12    2.62
  -2  -8 -10   70.94    2.38
   2   8  10   74.36    2.62
  -2   8 -10   65.75    1.89
   2  -8  11    3.88    2.19
  -2  -8 -11    5.39    1.68
   2   8  11    3.10    2.34
  -2   8 -11    2.97    1.70
   2  -8  12   -0.13    2.35
  -2  -8 -12    0.70    2.36
   2   8  12   -0.25    2.34
  -2   8 -12   -0.17    2.37
  -2   8 -13   68.54    2.82
  -2  -8 -13   74.15    2.79
   2   8  13   75.29    2.50
   2  -8  13   75.99    3.04
   2  -8  14    5.35    2.02
  -2  -8 -14    5.06    2.03
   2   8  14    5.64    2.82
  -2  -8 -15   62.07    2.45
   2  -8  15   58.00    2.62
   2   8  15   62.35    3.28
   2  -8  15   65.52    3.32
   2   8  16   25.88    3.40
  -2  -8 -16   26.59    3.45
   2  -8  16   27.75    3.43
   2  -8  16   28.66    3.55
   2  -9   0  263.00    4.77
  -2   9   0  251.51    2.91
   2   9   0  270.13    5.18
  -2  -9   0  267.66    3.95
   2  -9   1   21.70    1.36
  -2   9  -1   20.95    1.76
   2   9   1   23.13    1.42
  -2  -9  -1   22.09    1.79
   2  -9   2  201.78    3.97
  -2   9  -2  178.41    2.40
   2   9   2  197.30    4.18
  -2  -9  -2  197.51    3.19
   2  -9   3  150.79    3.08
  -2   9  -3  145.28    2.51
   2   9   3  145.69    3.16
  -2  -9  -3  143.12    2.38
  -2   9  -4  347.69    3.35
   2  -9   4  381.86    6.50
   2   9   4  349.99    6.45
  -2  -9  -4  345.05    4.18
   2  -9   5   68.74    2.55
   2   9   5   67.74    2.57
  -2  -9  -5   69.50    2.39
  -2   9  -5   64.11    1.86
   2  -9   6   10.83    2.02
   2   9   6   11.67    1.47
  -2   9  -6   10.27    1.47
  -2  -9  -6    9.53    1.45
   2  -9   7   29.93    2.15
   2   9   7   24.65    1.58
  -2   9  -7   27.94    2.09
  -2  -9  -7   24.51    1.53
   2  -9   8   36.00    1.72
   2   9   8   34.44    2.17
  -2   9  -8   33.83    2.12
  -2  -9  -8   34.35    1.60
  -2  -9  -9   22.14    1.54
   2  -9   9   25.99    2.12
   2   9   9   24.51    1.58
  -2   9  -9   21.18    2.11
  -2  -9 -10    2.68    1.66
  -2   9 -10    0.66    1.72
   2   9  10    2.10    2.35
   2  -9  10    1.88    1.68
  -2  -9 -11    3.10    1.72
   2  -9  11    3.56    1.72
   2   9  11    3.93    2.36
  -2   9 -11    4.35    2.41
  -2  -9 -12   81.32    2.78
   2  -9  12   81.10    3.10
   2   9  12   84.83    3.08
  -2   9 -12   74.79    2.85
  -2  -9 -13  130.62    2.75
   2  -9  13  136.92    4.08
   2   9  13  139.15    3.50
  -2   9 -13  123.61    2.72
  -2  -9 -14    1.51    2.88
   2  -9  14    1.37    2.86
   2   9  14    2.12    2.83
  -2   9 -14    2.50    2.85
  -2  -9 -15    7.88    3.32
   2   9  15    7.36    2.34
   2  -9  15    7.54    2.37
   2 -10   0   57.07    2.47
   2  10   0   52.36    1.96
  -2  10   0   56.35    1.78
  -2 -10   0   50.82    1.83
   2 -10   1   59.05    2.51
  -2  10  -1   53.81    1.79
   2  10   1   52.02    2.47
  -2 -10  -1   49.70    1.82
   2 -10   2  534.61    8.98
  -2  10  -2  519.12    4.59
   2  10   2  570.04   10.14
  -2 -10  -2  515.86    6.03
  -2  10  -3  183.25    2.48
   2 -10   3  192.22    3.81
   2  10   3  186.30    3.89
  -2 -10  -3  189.66    2.93
  -2  10  -4   29.06    2.09
   2 -10   4   27.63    1.62
   2  10   4   29.67    1.63
  -2 -10  -4   28.03    2.08
  -2  10  -5   87.33    1.92
   2  10   5   85.95    2.33
   2 -10   5   91.41    2.77
  -2 -10  -5   82.26    1.96
   2  10   6  255.27    4.91
   2 -10   6  257.11    4.95
  -2  10  -6  242.76    2.78
  -2 -10  -6  251.97    3.54
   2 -10   7   22.01    1.56
   2  10   7   22.23    1.57
  -2  10  -7   20.10    1.55
  -2 -10  -7   20.45    1.52
   2 -10   8   14.91    1.55
   2  10   8   14.88    2.25
  -2  10  -8   16.64    2.24
  -2 -10  -8   13.45    1.48
   2 -10   9   36.35    2.59
   2  10   9   36.36    1.94
  -2  10  -9   35.96    2.56
  -2 -10  -9   33.37    2.50
  -2 -10 -10   78.03    2.72
   2 -10  10   82.68    3.04
  -2  10 -10   75.52    2.77
   2  10  10   85.68    3.05
  -2  10 -11   35.39    1.94
  -2 -10 -11   38.67    1.91
   2 -10  11   40.11    2.68
   2  10  11   40.36    2.63
  -2 -10 -12    4.00    2.01
   2 -10  12    3.38    2.83
   2  10  12    5.27    2.81
  -2  10 -12    3.68    2.04
  -2 -10 -13   11.71    2.92
  -2  10 -13   10.65    2.12
   2  10  13   10.62    2.92
   2 -10  13   13.55    2.90
  -2 -10 -14  153.42    3.16
   2  10  14  157.34    3.97
   2 -10  14  153.08    4.06
  -2  10 -14  147.08    3.96
   2  11   0  747.32   12.58
  -2  11   0  755.15    5.87
   2 -11   0  764.97   13.13
  -2 -11   0  714.61    8.39
   2 -11   1    7.47    1.52
   2  11   1    5.73    1.50
  -2  11  -1    6.51    1.48
  -2 -11  -1    5.22    1.47
   2 -11   2   50.86    2.38
   2  11   2   53.57    2.38
  -2 -11  -2   48.72    1.73
  -2  11  -2   51.40    1.73
  -2  11  -3    2.21    1.97
   2 -11   3    2.48    1.43
   2  11   3    2.98    1.42
  -2 -11  -3    4.12    1.39
  -2  11  -4  151.66    2.32
   2 -11   4  158.29    3.34
   2  11   4  161.03    3.42
  -2 -11  -4  153.63    2.58
  -2  11  -5   13.49    2.02
   2 -11   5   13.68    1.48
   2  11   5   13.77    1.50
  -2 -11  -5   13.56    2.01
   2  11   6    0.27    1.66
   2 -11   6    0.35    1.67
  -2 -11  -6    0.58    1.65
  -2  11  -6    1.98    2.33
   2 -11   7   14.12    1.75
   2  11   7   13.88    1.78
  -2  11  -7   15.07    2.40
  -2 -11  -7   13.99    2.41
   2 -11   8   52.04    2.14
   2  11   8   54.87    2.73
  -2  11  -8   56.11    2.62
  -2 -11  -8   53.71    1.98
   2 -11   9    6.64    2.42
   2  11   9    7.06    1.71
  -2  11  -9    7.43    2.40
  -2 -11  -9    5.80    1.72
  -2 -11 -10    0.13    1.97
   2  11  10    0.29    2.80
   2 -11  10    0.45    2.59
  -2  11 -10   -0.20    1.73
  -2 -11 -11    5.46    2.02
  -2  11 -11    4.55    2.89
   2  11  11    5.00    2.01
   2 -11  11    5.34    2.02
  -2 -11 -12   65.86    2.39
   2  11  12   67.40    2.57
   2 -11  12   66.40    2.59
  -2  11 -12   65.74    3.16
  -2 -11 -13    0.70    3.29
   2  11  13    0.67    2.31
   2 -11  13    0.23    3.24
  -2  11 -13   -0.64    3.32
   2  12   0    8.92    2.06
  -2  12   0    8.24    1.46
   2 -12   0    9.22    2.05
  -2 -12   0    5.23    2.03
   2  12   1   86.01    2.36
  -2  12  -1   81.38    1.93
   2 -12   1   83.62    2.35
  -2 -12  -1   77.89    2.04
   2  12   2  510.97    8.78
  -2  12  -2  527.50    4.45
   2 -12   2  552.50    9.89
  -2 -12  -2  510.41    6.03
  -2  12  -3   18.05    2.45
   2  12   3   18.58    1.81
   2 -12   3   18.54    1.83
  -2 -12  -3   18.39    1.78
  -2  12  -4   13.53    1.73
   2  12   4   15.44    2.43
   2 -12   4   14.75    2.45
  -2 -12  -4   14.37    1.72
  -2  12  -5    6.31    2.35
   2  12   5    6.10    2.38
   2 -12   5    6.76    2.41
  -2 -12  -5    5.27    1.67
   2  12   6   38.06    2.60
   2 -12   6   40.65    2.60
  -2 -12  -6   38.13    2.49
  -2  12  -6   35.37    1.85
   2  12   7   -0.66    2.38
   2 -12   7   -0.32    2.39
  -2  12  -7    0.08    1.69
  -2 -12  -7   -0.43    1.66
   2  12   8    2.25    1.96
  -2  12  -8    1.11    1.69
   2 -12   8    0.82    1.69
  -2 -12  -8    0.19    2.37
   2  12   9    0.57    2.82
   2 -12   9    0.65    2.81
  -2  12  -9    0.92    1.99
  -2 -12  -9   -0.39    2.81
  -2 -12 -10  131.99    2.71
   2  12  10  134.71    3.36
   2 -12  10  141.04    3.55
  -2  12 -10  128.46    3.42
  -2 -12 -11    9.71    2.35
   2  12  11   11.01    3.30
  -2  12 -11    9.39    3.16
   2 -12  11   11.02    2.36
  -2 -12 -12    1.03    2.29
   2 -12  12    0.23    2.30
  -2  12 -12   -1.34    3.32
   2  13   0   70.22    2.34
  -2  13   0   76.79    2.69
   2 -13   0   71.00    2.37
  -2 -13   0   72.43    2.73
   2  13   1   25.38    2.53
  -2  13  -1   23.16    2.46
   2 -13   1   26.35    2.52
  -2 -13  -1   23.87    2.46
   2  13   2   12.38    1.76
  -2  13  -2   14.36    2.39
   2 -13   2   12.93    1.76
  -2 -13  -2   12.66    2.40
   2  13   3   10.17    2.43
  -2  13  -3   11.98    2.37
   2 -13   3   10.22    2.42
  -2 -13  -3    7.92    1.71
  -2  13  -4    5.65    1.68
   2  13   4    5.10    1.72
   2 -13   4    5.79    2.39
  -2 -13  -4    4.12    1.68
  -2  13  -5    2.13    2.36
   2  13   5    1.65    1.71
   2 -13   5    2.68    1.69
  -2 -13  -5    1.60    2.38
   2  13   6   65.83    2.49
   2 -13   6   63.63    2.51
  -2 -13  -6   59.60    3.03
  -2  13  -6   59.19    2.27
   2  13   7    6.70    2.06
   2 -13   7    8.84    2.89
  -2  13  -7    9.46    2.04
  -2 -13  -7    6.78    2.04
   2  13   8  205.13    4.72
   2 -13   8  207.31    4.95
  -2  13  -8  198.55    3.62
  -2 -13  -8  201.85    3.77
   2  13   9    1.25    2.31
  -2  13  -9    1.24    3.08
   2 -13   9    0.91    2.02
  -2 -13  -9    0.58    2.01
  -2 -13 -10   -0.51    2.33
   2  13  10    0.99    3.29
   2 -13  10    0.65    3.26
  -2  13 -10   -0.61    2.34
   2  14   0    8.10    2.85
  -2  14   0    8.71    2.00
   2 -14   0    8.14    2.84
  -2 -14   0    8.43    2.81
   2  14   1   28.83    2.18
  -2  14  -1   28.64    2.10
   2 -14   1   27.81    2.15
  -2 -14  -1   28.60    2.10
  -2  14  -2   35.42    2.12
   2 -14   2   36.07    2.98
   2  14   2   33.08    2.21
  -2 -14  -2   32.91    2.13
   2  14   3   15.33    2.08
  -2  14  -3   13.15    2.02
   2 -14   3   16.29    2.06
  -2 -14  -3   13.08    2.84
   2  14   4    4.58    2.85
  -2  14  -4    3.99    2.01
   2 -14   4    4.74    2.00
  -2 -14  -4    4.64    2.78
  -2  14  -5   41.53    2.95
   2  14   5   44.84    3.09
   2 -14   5   46.20    3.08
  -2 -14  -5   41.29    2.15
   2  14   6  116.57    3.69
   2 -14   6  113.52    3.75
  -2 -14  -6  107.05    2.65
  -2  14  -6   99.45    2.55
   2  14   7    0.37    3.30
   2 -14   7    0.60    2.30
  -2  14  -7    0.73    2.30
  -2 -14  -7   -1.01    2.29
   2  14   8    8.01    2.40
   2 -14   8    9.82    3.32
  -2  14  -8   11.22    3.31
  -2 -14  -8    9.49    3.29
   2  15   0   51.19    2.36
  -2  15   0   48.06    2.49
   2 -15   0   48.37    2.36
  -2 -15   0   48.62    2.28
   2  15   1   22.63    2.16
  -2  15  -1   25.82    3.10
   2 -15   1   24.33    2.17
  -2 -15  -1   26.61    3.10
   2  15   2    1.14    3.28
  -2  15  -2   -1.44    3.24
   2 -15   2    2.40    2.29
  -2 -15  -2    0.33    3.22
   2  15   3    4.09    2.32
  -2  15  -3    2.61    3.21
   2 -15   3    3.76    3.23
  -2 -15  -3    3.23    2.26
   2  15   4   13.19    2.40
  -2  15  -4   12.19    2.36
   2 -15   4   13.82    3.34
  -2 -15  -4   12.35    2.35
  -2  15  -5   44.55    2.51
   2 -15   5   48.31    2.70
  -2 -15  -5   46.80    2.56
   3   0   0    0.20    1.72
   3   0   0    0.33    1.69
   3   0   1   49.30    1.70
   3   0   1   45.07    1.68
   3   0   2    0.66    1.29
   3   0   2    0.04    1.29
   3   0   3 1190.35    6.75
   3   0   3 1143.04    6.78
   3   0   4    0.19    1.25
   3   0   4    0.33    1.27
   3   0   5  403.58    3.89
   3   0   5  427.96    4.02
   3   0   6   -0.15    1.16
   3   0   6    0.14    1.65
   3   0   7  721.57    5.19
   3   0   7  682.31    4.90
   3   0   8    0.12    1.16
   3   0   8    0.50    1.17
   3   0   9  138.04    2.29
   3   0   9  140.33    2.32
   3   0  10   -0.15    1.95
   3   0  10   -0.48    1.83
   3   0  11  175.23    3.07
   3   0  11  167.36    3.01
   3   0  12   -0.16    1.95
   3   0  12    0.53    1.96
   3   0  13   36.88    1.71
   3   0  13   35.96    1.74
   3   0  14   -1.12    2.42
   3   0  14   -0.31    1.68
   3   0  15  227.12    3.42
   3   0  15  234.50    3.75
   3   0  16   -0.27    2.02
   3   0  16   -0.12    2.81
   3   0  17   63.05    3.37
   3   0  17   64.24    3.34
   3   0  18   -0.53    3.30
   3   0  18    0.59    2.31
   3   1   0   99.99    2.15
  -3  -1   0  101.74    2.19
   3  -1   0   98.40    2.11
   3  -1   0   99.88    2.15
   3   1   1 1681.69    8.94
   3  -1   1 1567.00    7.98
  -3  -1  -1 1705.17    8.08
   3  -1   1 1644.42    8.06
   3   1   2  570.74    4.53
   3  -1   2  564.15    4.47
   3  -1   2  606.64    4.60
  -3  -1  -2  618.56    4.84
   3   1   3  528.14    4.53
   3  -1   3  500.22    4.17
   3  -1   3  527.76    4.47
  -3  -1  -3  534.88    4.18
   3   1   4  518.50    4.46
   3  -1   4  517.28    4.17
   3  -1   4  497.19    4.32
  -3  -1  -4  548.48    4.39
   3  -1   5  801.89    5.34
   3   1   5  770.22    5.32
   3  -1   5  858.20    5.67
  -3  -1  -5  853.15    5.36
   3   1   6   52.39    1.67
   3  -1   6   57.70    2.08
  -3  -1  -6   56.17    1.73
   3  -1   6   56.50    1.70
   3   1   7  200.88    2.92
   3  -1   7  197.16    2.91
   3  -1   7  184.37    2.53
   3   1   8   27.72    1.83
   3  -1   8   25.20    1.84
   3  -1   8   24.42    1.40
   3   1   9  210.74    2.83
   3  -1   9  208.71    2.69
   3   1   9  209.22    3.00
   3  -1   9  215.46    3.07
   3   1  10   84.95    2.54
   3  -1  10   88.27    2.15
   3  -1  10   89.59    2.57
   3   1  10   88.27    2.56
   3   1  11   21.99    2.09
   3  -1  11   22.61    1.58
   3  -1  11   21.64    2.15
   3   1  11   20.22    2.11
   3  -1  12   28.07    2.14
   3  -1  12   26.26    2.18
   3   1  12   27.91    2.16
   3   1  12   27.13    2.15
   3  -1  13  202.17    3.36
   3   1  13  189.86    2.84
   3  -1  13  199.16    3.33
   3   1  13  200.56    3.52
   3  -1  14   14.02    2.44
   3  -1  14   13.32    1.80
   3   1  14   12.36    2.45
   3   1  14   13.90    1.77
   3   1  15   41.66    2.68
   3   1  15   41.05    2.67
   3  -1  15   39.86    2.71
   3  -1  15   38.39    2.02
   3  -1  16   36.42    3.10
   3   1  16   37.13    3.06
   3   1  16   37.66    2.31
   3  -1  16   36.47    3.04
   3  -1  17   90.96    3.57
   3   1  17   84.52    3.50
   3   1  17   88.80    3.55
   3  -1  17   87.40    3.54
   3  -1  18   11.16    3.39
   3   1  18   10.73    3.35
   3   1  18   12.20    3.36
   3  -1  18   12.17    3.36
   3   2   0   82.30    2.31
  -3   2   0   76.57    2.30
  -3  -2   0   81.93    2.35
   3  -2   0   80.83    2.34
   3   2   1  120.14    2.56
  -3  -2  -1  126.23    2.61
   3  -2   1  118.16    2.55
   3   2   2   74.94    2.26
   3  -2   2   68.86    1.87
  -3  -2  -2   74.93    1.95
   3   2   3  188.00    2.67
   3  -2   3  191.88    2.63
  -3  -2  -3  197.48    2.68
   3  -2   3  200.21    2.98
   3   2   4  781.02    5.77
   3  -2   4  781.28    5.15
   3  -2   4  784.12    5.15
  -3  -2  -4  825.04    5.18
   3   2   5   45.34    2.01
   3  -2   5   44.26    1.68
  -3  -2  -5   45.27    1.65
   3  -2   5   46.25    1.61
   3   2   6   32.69    1.83
   3  -2   6   29.63    1.47
  -3  -2  -6   36.57    1.92
   3  -2   6   31.06    1.46
   3   2   7  318.68    3.52
   3  -2   7  344.96    3.41
  -3  -2  -7  356.51    3.35
   3  -2   7  344.55    3.62
   3   2   8   39.66    1.93
   3  -2   8   40.58    1.97
  -3  -2  -8   40.41    1.56
   3  -2   8   42.27    2.00
   3  -2   9   12.35    1.31
  -3  -2  -9   13.06    1.78
   3  -2   9   14.78    1.78
   3   2   9   11.57    1.26
   3  -2  10   50.12    2.32
  -3  -2 -10   53.76    2.40
   3  -2  10   45.81    1.84
   3   2  10   48.68    1.82
   3  -2  11  540.04    4.92
   3  -2  11  564.37    5.05
   3   2  11  546.88    5.86
   3  -2  12    9.78    1.49
   3   2  12   10.05    1.46
   3  -2  12   10.20    2.08
   3   2  12   10.10    1.49
   3   2  13    8.11    1.99
   3  -2  13    9.34    1.47
   3   2  13    8.58    2.00
   3  -2  13    8.21    2.05
   3  -2  14    3.41    2.41
   3  -2  14    3.34    2.37
   3   2  14    1.97    2.37
   3   2  14    2.41    1.67
   3  -2  15   24.58    2.56
   3  -2  15   24.72    2.60
   3   2  15   23.30    1.90
   3   2  15   23.51    2.53
   3  -2  16   72.57    3.26
   3  -2  16   70.23    2.59
   3   2  16   75.79    3.36
   3   2  16   66.63    2.55
   3   2  17    0.07    2.84
   3  -2  17    0.68    2.86
   3   2  17    0.85    2.83
   3  -2  17    0.17    2.85
   3   2  18    0.82    3.25
   3  -2  18    0.63    3.30
   3  -2  18    0.46    3.30
  -3   3   0 1289.02    6.55
  -3  -3   0 1363.80    7.28
   3  -3   0 1382.22    7.64
   3   3   0 1287.17    9.91
  -3  -3  -1  382.59    3.66
   3  -3   1  387.81    3.69
  -3   3  -1  374.91    3.51
   3   3   1  367.49    4.05
  -3   3  -2  724.05    4.88
  -3  -3  -2  770.68    5.14
   3  -3   2  759.79    5.35
   3   3   2  719.61    6.26
  -3  -3  -3  294.74    3.16
   3  -3   3  289.44    3.20
  -3   3  -3  274.86    3.01
   3   3   3  264.61    3.31
  -3  -3  -4  418.09    3.67
  -3   3  -4  376.50    3.45
   3  -3   4  408.36    3.72
   3   3   4  392.40    4.33
  -3  -3  -5   57.24    2.09
   3  -3   5   57.32    1.74
   3   3   5   53.09    1.64
  -3  -3  -6   20.66    1.36
   3  -3   6   19.77    1.77
   3  -3   6   18.76    1.33
   3   3   6   18.34    1.31
  -3  -3  -7   61.81    2.08
   3  -3   7   59.12    2.08
   3  -3   7   57.75    1.71
   3   3   7   55.70    1.68
  -3  -3  -8   90.42    2.35
   3  -3   8   82.90    1.89
   3  -3   8   82.68    1.94
   3   3   8   82.95    2.31
  -3  -3  -9  919.83    5.45
   3  -3   9  874.89    5.90
   3   3   9  867.23    8.57
   3  -3   9  878.40    6.01
   3  -3  10   20.62    1.59
  -3  -3 -10   20.98    2.16
   3   3  10   19.93    2.07
   3  -3  10   19.19    1.60
   3  -3  11   16.67    2.11
   3  -3  11   18.40    1.54
  -3  -3 -11   18.23    2.13
   3   3  11   17.27    1.52
   3  -3  12    5.70    2.02
   3  -3  12    6.09    1.97
  -3  -3 -12    4.85    1.48
   3   3  12    7.25    1.41
   3  -3  13    9.12    1.72
   3  -3  13    8.57    2.25
   3   3  13    8.63    1.70
   3  -3  14   55.87    2.76
   3  -3  14   61.03    2.82
   3   3  14   54.44    2.09
   3   3  14   60.27    2.78
   3  -3  15   10.56    2.46
   3   3  15   10.16    2.40
   3  -3  15   10.65    2.50
   3   3  15    9.64    1.76
   3  -3  16   13.16    2.89
   3  -3  16   12.47    2.93
   3   3  16   14.62    2.85
   3   3  16   12.39    2.84
   3  -3  17   23.41    3.21
   3  -3  17   25.74    3.27
   3   3  17   23.42    3.17
   3   3  17   24.05    3.18
   3  -4   0 1700.16   10.28
  -3  -4   0 1653.55    8.81
  -3   4   0 1658.23    7.78
   3   4   0 1663.64   15.70
  -3  -4  -1  163.52    2.51
   3  -4   1  161.01    2.51
  -3   4  -1  161.82    2.42
   3   4   1  164.06    3.10
   3  -4   2  169.06    2.53
  -3  -4  -2  173.73    2.48
  -3   4  -2  168.95    2.76
   3   4   2  175.17    3.09
   3  -4   3  669.99    5.17
  -3  -4  -3  671.55    4.69
  -3   4  -3  620.26    4.32
   3   4   3  669.43    7.13
   3  -4   4 1338.77    8.11
  -3  -4  -4 1338.83    7.13
  -3   4  -4 1276.52    6.16
   3   4   4 1343.94   12.67
   3  -4   5    2.52    1.77
  -3  -4  -5   14.38    1.84
  -3   4  -5    2.31    1.20
   3   4   5    1.26    1.23
   3  -4   6  288.28    3.36
  -3  -4  -6  289.76    3.03
  -3   4  -6  263.92    2.85
   3   4   6  276.11    3.72
   3  -4   7  340.97    3.51
  -3  -4  -7  360.14    3.57
   3   4   7  338.19    4.50
   3  -4   8  331.93    3.49
  -3  -4  -8  367.73    3.62
   3   4   8  336.74    4.41
   3  -4   9   40.25    1.74
  -3  -4  -9   41.56    2.30
   3  -4   9   40.77    2.24
   3   4   9   38.99    1.71
   3  -4  10    0.53    1.42
  -3  -4 -10    1.81    2.00
   3  -4  10    1.13    1.39
   3   4  10    1.25    1.95
   3  -4  11  158.87    2.69
  -3  -4 -11  161.56    2.45
   3  -4  11  174.81    2.60
   3   4  11  155.01    2.96
   3  -4  12  127.87    2.35
  -3  -4 -12  125.53    2.77
   3  -4  12  127.03    2.90
   3   4  12  127.12    3.06
  -3  -4 -13    0.26    2.43
   3  -4  13    0.39    1.67
   3  -4  13    0.53    2.38
   3   4  13    0.29    2.32
  -3  -4 -14   81.41    2.93
   3  -4  14   81.56    2.90
   3  -4  14   79.52    2.95
   3   4  14   82.33    2.99
   3  -4  15   49.97    2.36
   3  -4  15   52.87    2.98
   3   4  15   48.16    2.37
   3  -4  16    0.53    2.85
   3   4  16    0.15    1.95
   3   4  16   -0.28    2.81
   3  -4  16    0.34    2.88
   3  -4  17    5.49    3.33
   3   4  17    5.12    3.29
   3   4  17    6.03    3.20
   3  -4  17    5.52    3.37
  -3  -5   0    2.33    1.20
  -3   5   0    2.48    1.17
   3  -5   0    2.24    1.20
   3   5   0    1.60    1.63
  -3  -5  -1  158.17    2.62
  -3   5  -1  149.62    2.52
   3  -5   1  146.91    2.40
   3   5   1  145.15    2.65
  -3   5  -2   20.98    1.35
  -3  -5  -2   22.38    1.80
   3  -5   2   20.89    1.39
   3   5   2   19.18    1.76
  -3  -5  -3  276.01    3.19
   3  -5   3  281.74    3.48
   3   5   3  249.45    3.72
  -3   5  -3  267.30    3.04
  -3  -5  -4  337.41    3.24
   3  -5   4  338.01    3.60
  -3   5  -4  335.81    3.34
   3   5   4  323.98    4.69
  -3  -5  -5   61.58    2.06
   3  -5   5   61.66    1.74
  -3   5  -5   61.64    2.03
   3   5   5   60.75    2.08
  -3  -5  -6    9.82    1.23
   3  -5   6    9.14    1.68
   3   5   6    5.71    1.18
  -3   5  -6    9.68    1.65
  -3  -5  -7   -0.06    1.65
  -3   5  -7    0.28    1.13
   3  -5   7    0.04    1.65
   3   5   7    0.44    1.13
  -3  -5  -8   70.73    2.37
   3  -5   8   70.75    2.30
   3   5   8   66.94    1.95
  -3   5  -8   63.98    2.34
  -3  -5  -9  122.69    2.63
   3  -5   9  121.29    2.36
   3   5   9  113.37    2.45
  -3  -5 -10  128.78    2.70
   3  -5  10  135.35    2.82
   3  -5  10  123.38    2.43
   3   5  10  118.25    2.60
  -3  -5 -11  117.81    2.71
   3  -5  11  125.24    2.76
   3  -5  11  118.24    2.85
   3   5  11  113.09    2.97
  -3  -5 -12   69.50    1.96
   3  -5  12   74.29    2.67
   3  -5  12   68.93    2.50
   3   5  12   68.59    2.11
   3  -5  13   20.56    2.53
  -3  -5 -13   17.76    2.55
   3  -5  13   22.17    2.55
   3   5  13   18.90    2.45
   3  -5  14   98.23    2.41
  -3  -5 -14   96.65    2.99
   3   5  14   94.06    3.18
   3  -5  14   93.19    3.12
   3  -5  15   20.80    3.01
  -3  -5 -15   20.62    2.21
   3   5  15   21.75    2.91
   3  -5  15   21.86    3.02
   3  -5  16  155.74    3.89
   3   5  16  147.02    3.80
   3  -5  16  153.46    4.21
   3  -5  17    2.02    3.33
   3   5  17    1.57    2.28
   3   5  17    1.86    3.26
   3  -5  17    2.69    3.33
  -3  -6   0   59.55    2.00
  -3   6   0   56.47    1.60
   3  -6   0   56.24    1.69
   3   6   0   54.27    1.71
  -3  -6  -1    1.74    1.61
  -3   6  -1    0.89    1.15
   3  -6   1    0.62    1.17
   3   6   1    1.01    1.12
  -3  -6  -2  290.23    3.09
  -3   6  -2  286.56    3.08
   3  -6   2  306.63    3.93
   3   6   2  284.01    4.62
  -3  -6  -3  140.18    2.52
  -3   6  -3  132.69    2.09
   3  -6   3  145.23    2.43
   3   6   3  131.78    2.88
  -3   6  -4   87.61    1.85
  -3  -6  -4   97.87    2.24
   3  -6   4  100.59    2.38
   3   6   4   90.09    2.42
  -3  -6  -5   54.54    1.62
   3  -6   5   58.49    2.09
   3   6   5   55.18    2.04
  -3   6  -5   50.14    1.58
  -3  -6  -6  185.81    2.70
   3  -6   6  185.40    3.00
  -3   6  -6  165.96    2.29
   3   6   6  166.75    3.06
  -3  -6  -7    5.21    1.44
  -3   6  -7    3.82    1.42
   3  -6   7    5.64    1.47
   3   6   7    4.59    1.95
  -3  -6  -8   65.11    1.83
   3  -6   8   69.25    2.43
  -3   6  -8   65.28    2.28
   3   6   8   62.21    2.42
  -3  -6  -9   82.82    1.97
   3  -6   9   85.68    2.15
   3   6   9   82.50    2.62
  -3   6  -9   77.73    1.95
  -3  -6 -10   25.12    1.59
  -3   6 -10   22.64    2.10
   3  -6  10   23.88    1.62
   3   6  10   24.55    2.11
  -3  -6 -11   34.79    1.69
   3   6  11   35.62    2.19
   3  -6  11   33.01    1.70
  -3  -6 -12   41.87    2.60
   3  -6  12   42.14    2.63
   3   6  12   36.58    1.95
   3  -6  12   38.45    2.62
  -3  -6 -13   75.45    2.20
   3  -6  13   80.46    2.87
   3   6  13   74.43    2.94
   3  -6  13   70.72    2.33
   3  -6  14   90.30    2.59
  -3  -6 -14   91.67    3.30
   3   6  14   84.35    3.43
   3  -6  14   88.35    3.28
   3  -6  15    2.37    2.91
  -3  -6 -15    2.59    2.91
   3   6  15    2.70    2.80
   3  -6  15    1.84    2.87
   3  -6  16    5.72    2.40
  -3  -6 -16    7.16    3.41
   3   6  16    5.56    3.27
   3  -6  16    7.72    3.33
  -3  -7   0    6.62    1.19
   3   7   0    5.57    1.64
  -3   7   0    6.57    1.62
   3  -7   0    6.78    1.22
  -3  -7  -1   -0.03    1.15
  -3   7  -1    0.95    1.63
   3   7   1    0.35    1.14
   3  -7   1   -0.25    1.17
  -3  -7  -2  414.66    4.00
  -3   7  -2  401.92    3.36
   3   7   2  400.69    6.58
   3  -7   2  422.06    5.17
  -3  -7  -3  159.62    2.62
  -3   7  -3  158.52    2.52
   3   7   3  149.62    2.99
   3  -7   3  163.74    2.97
  -3  -7  -4   51.65    1.58
  -3   7  -4   47.88    1.54
   3   7   4   49.99    1.68
   3  -7   4   51.56    2.03
  -3  -7  -5    5.01    1.71
  -3   7  -5    2.93    1.20
   3   7   5    3.01    1.21
   3  -7   5    2.76    1.23
  -3  -7  -6  574.11    4.35
   3   7   6  562.39    8.87
   3  -7   6  584.17    6.57
  -3   7  -6  543.57    3.93
  -3  -7  -7   14.03    2.15
   3   7   7   12.43    1.55
  -3   7  -7   14.97    1.56
   3  -7   7   15.61    2.21
  -3  -7  -8  155.51    2.38
  -3   7  -8  163.20    2.80
   3   7   8  159.19    3.52
   3  -7   8  162.72    2.86
  -3  -7  -9   10.14    1.46
   3   7   9    9.93    2.00
   3  -7   9   11.49    2.05
  -3   7  -9   10.16    1.47
  -3   7 -10  173.74    2.89
  -3  -7 -10  177.54    2.52
   3   7  10  169.59    3.45
   3  -7  10  189.38    3.54
  -3  -7 -11   10.19    2.46
  -3   7 -11    9.38    1.74
   3   7  11   10.28    2.40
   3  -7  11   10.71    2.48
  -3  -7 -12  121.41    2.97
   3   7  12  111.58    3.35
   3  -7  12  110.46    3.25
  -3  -7 -13   11.99    1.81
   3  -7  13   12.25    1.81
   3   7  13   12.01    1.75
   3  -7  13   11.94    1.82
  -3  -7 -14   10.11    2.94
   3   7  14    9.74    2.86
   3  -7  14   10.31    2.95
   3  -7  14    9.37    2.88
  -3  -7 -15    2.57    2.08
   3  -7  15    2.59    2.94
   3   7  15    2.24    2.84
   3  -7  15    1.93    2.89
   3  -7  16   52.05    3.66
   3   8   0  226.00    4.25
  -3   8   0  223.41    2.81
   3  -8   0  227.49    3.68
  -3  -8   0  217.76    2.78
   3   8   1    4.28    1.17
  -3   8  -1    5.83    1.67
   3  -8   1    4.40    1.22
  -3  -8  -1    3.49    1.19
   3   8   2   94.51    2.56
  -3   8  -2   93.32    1.82
   3  -8   2  101.51    2.50
  -3  -8  -2   93.24    2.20
  -3  -8  -3    2.97    1.16
  -3   8  -3    2.37    1.79
   3   8   3    2.60    1.15
   3  -8   3    2.43    1.20
  -3  -8  -4  154.48    2.39
  -3   8  -4  155.22    2.30
   3   8   4  150.84    3.18
   3  -8   4  172.60    3.37
  -3  -8  -5  110.94    2.12
  -3   8  -5  108.55    2.06
   3   8   5  105.36    2.59
   3  -8   5  117.12    2.88
  -3  -8  -6  378.55    3.86
  -3   8  -6  353.38    3.10
   3   8   6  363.22    6.47
   3  -8   6  400.04    5.65
  -3  -8  -7   45.74    2.21
   3   8   7   44.44    1.76
   3  -8   7   48.01    2.34
  -3   8  -7   42.08    2.23
  -3  -8  -8    0.76    1.39
   3   8   8   -0.70    1.95
  -3   8  -8    0.34    1.37
   3  -8   8    3.57    1.45
  -3  -8  -9   -0.02    1.39
  -3   8  -9    0.68    1.40
   3   8   9   -0.12    1.38
   3  -8   9    0.72    1.99
  -3  -8 -10   33.49    2.53
   3   8  10   33.67    1.90
   3  -8  10   35.12    2.59
  -3   8 -10   32.66    2.53
  -3   8 -11   65.44    2.70
  -3  -8 -11   69.63    2.09
   3   8  11   69.68    2.33
   3  -8  11   75.40    2.90
  -3  -8 -12   73.60    2.19
  -3   8 -12   68.19    2.16
   3   8  12   75.21    2.44
   3  -8  12   78.71    3.02
  -3  -8 -13    6.64    2.90
   3   8  13    5.49    2.82
   3  -8  13    6.88    2.87
   3  -8  14   87.67    3.52
  -3  -8 -14   86.21    3.31
   3  -8  14   85.92    3.41
   3   8  14   80.94    2.79
  -3  -8 -15   70.16    3.64
   3  -8  15   66.59    3.74
   3   8  15   68.18    3.68
   3  -8  15   69.43    3.71
   3  -9   0    2.09    1.44
   3   9   0    1.80    1.96
  -3   9   0    2.99    1.38
  -3  -9   0    2.05    1.95
   3   9   1  222.92    4.37
  -3   9  -1  223.75    3.00
  -3  -9  -1  226.16    3.28
   3  -9   1  235.00    4.03
   3   9   2  247.45    4.98
  -3   9  -2  261.17    3.15
   3  -9   2  262.09    4.30
  -3  -9  -2  240.93    2.98
   3   9   3   24.98    1.63
  -3   9  -3   28.88    1.60
   3  -9   3   29.21    1.69
  -3  -9  -3   24.41    1.61
  -3  -9  -4   96.42    2.48
   3   9   4   93.64    2.43
  -3   9  -4  100.83    2.40
   3  -9   4  109.18    2.84
  -3  -9  -5   35.19    2.15
  -3   9  -5   35.31    1.59
   3   9   5   36.31    1.70
   3  -9   5   38.85    2.21
  -3  -9  -6   14.32    1.47
  -3   9  -6   14.10    1.49
   3   9   6   15.00    1.47
   3  -9   6   15.80    2.09
  -3  -9  -7    8.37    1.97
  -3   9  -7    8.12    1.42
   3   9   7    6.86    1.95
   3  -9   7    7.74    2.02
  -3  -9  -8    0.54    1.67
   3   9   8    0.96    1.65
  -3   9  -8    0.54    1.67
   3  -9   8    0.57    1.69
  -3  -9  -9  327.60    3.38
   3   9   9  348.74    6.67
  -3   9  -9  324.55    3.24
   3  -9   9  363.85    6.03
  -3  -9 -10   11.03    1.76
  -3   9 -10   12.91    2.45
   3   9  10   10.99    1.75
   3  -9  10   10.99    1.79
   3  -9  11   10.05    1.78
  -3  -9 -11    8.78    1.76
   3   9  11    9.96    1.72
  -3   9 -11    8.16    1.79
   3  -9  12   10.76    2.05
  -3   9 -12    8.50    2.87
  -3  -9 -12    9.23    2.06
   3   9  12    7.84    2.02
   3  -9  13    9.53    2.88
  -3  -9 -13    9.04    2.07
  -3   9 -13    7.18    2.89
   3   9  13    9.43    2.84
   3  -9  14   19.26    2.46
  -3  -9 -14   22.47    3.42
   3   9  14   20.04    2.43
   3 -10   0    4.10    1.45
   3  10   0    3.69    1.45
  -3  10   0    5.08    2.00
  -3 -10   0    2.75    2.02
   3 -10   1   95.42    2.78
   3  10   1   93.10    2.84
  -3  10  -1   89.01    2.37
  -3 -10  -1   89.83    2.44
   3 -10   2   98.35    2.40
   3  10   2   85.38    2.35
  -3  10  -2   85.30    2.36
  -3 -10  -2   81.78    1.95
   3 -10   3   38.78    2.23
   3  10   3   35.89    2.22
  -3  10  -3   38.88    1.60
  -3 -10  -3   33.15    1.58
   3 -10   4   10.45    1.47
   3  10   4    9.92    2.00
  -3  10  -4    9.79    1.43
  -3 -10  -4   10.77    1.97
  -3 -10  -5  101.47    2.46
   3 -10   5  103.11    2.47
   3  10   5  100.37    2.92
  -3  10  -5   99.17    2.00
   3 -10   6   34.92    1.70
  -3 -10  -6   31.34    1.83
  -3  10  -6   37.61    2.31
   3  10   6   34.20    2.37
   3 -10   7  137.01    3.03
  -3 -10  -7  134.99    2.99
  -3  10  -7  131.46    2.91
   3  10   7  138.28    3.66
   3 -10   8    6.59    2.45
  -3  10  -8    6.66    2.40
  -3 -10  -8    4.83    1.73
   3  10   8    6.62    1.72
   3 -10   9   47.97    2.10
  -3 -10  -9   50.92    2.63
   3  10   9   50.33    2.70
  -3  10  -9   48.27    2.61
   3 -10  10   61.73    3.04
  -3 -10 -10   57.26    2.89
   3  10  10   57.91    3.16
  -3  10 -10   58.94    2.29
   3 -10  11   78.55    3.37
  -3 -10 -11   72.20    3.15
  -3  10 -11   63.10    2.35
   3  10  11   71.37    3.31
   3 -10  12   14.59    2.95
  -3 -10 -12   15.58    2.94
   3  10  12   15.11    2.11
  -3  10 -12   12.84    2.93
   3 -10  13   14.07    3.37
  -3 -10 -13   14.74    3.38
   3  10  13   18.61    3.32
  -3  10 -13   15.09    3.36
   3 -11   0   12.93    2.06
   3  11   0    9.98    1.46
  -3 -11   0    9.49    1.43
  -3  11   0   11.32    1.45
   3 -11   1   79.61    2.62
   3  11   1   84.14    2.72
  -3  11  -1   75.40    2.29
  -3 -11  -1   73.69    1.87
   3 -11   2   31.57    1.65
   3  11   2   30.67    1.65
  -3  11  -2   30.20    1.55
  -3 -11  -2   27.79    2.11
   3 -11   3   -0.43    2.19
   3  11   3    0.23    1.66
  -3  11  -3    0.52    1.65
  -3 -11  -3    0.33    2.13
   3 -11   4    1.77    2.40
   3  11   4    1.34    2.36
  -3  11  -4    1.68    2.36
  -3 -11  -4    1.87    2.33
  -3 -11  -5   52.43    1.92
   3 -11   5   55.37    2.12
   3  11   5   56.93    2.73
  -3  11  -5   53.79    1.94
  -3 -11  -6   30.60    1.81
   3 -11   6   31.72    1.93
   3  11   6   32.26    2.55
  -3  11  -6   32.90    2.49
  -3 -11  -7   18.95    2.42
   3  11   7   19.82    1.80
   3 -11   7   21.51    2.50
  -3  11  -7   18.78    2.44
  -3 -11  -8   20.27    1.79
   3 -11   8   21.45    1.87
  -3  11  -8   17.16    1.84
   3  11   8   20.84    1.82
  -3 -11  -9  144.96    3.39
   3 -11   9  148.00    4.04
   3  11   9  144.32    4.08
  -3  11  -9  126.64    3.33
  -3 -11 -10    8.34    2.87
   3 -11  10    6.70    2.08
   3  11  10    9.51    2.86
  -3  11 -10    7.90    2.88
  -3 -11 -11  124.58    2.69
   3 -11  11  124.66    3.94
   3  11  11  129.73    3.55
  -3  11 -11  125.41    3.61
  -3 -11 -12   21.57    2.43
   3 -11  12   22.59    2.47
   3  11  12   22.19    2.46
  -3  11 -12   21.91    3.41
   3 -12   0   13.74    2.52
   3  12   0   13.61    1.79
  -3 -12   0   13.02    1.76
  -3  12   0   14.60    2.42
   3 -12   1    0.50    1.70
   3  12   1   -0.72    2.40
  -3  12  -1    0.21    2.36
  -3 -12  -1   -0.99    2.36
   3 -12   2    1.33    1.70
   3  12   2    0.63    1.68
  -3  12  -2    1.02    2.37
  -3 -12  -2    1.46    1.66
   3 -12   3  123.82    2.99
   3  12   3  130.38    3.11
  -3  12  -3  129.66    2.85
  -3 -12  -3  123.96    2.41
   3 -12   4   46.40    2.69
   3  12   4   49.79    2.70
  -3  12  -4   43.54    1.89
  -3 -12  -4   41.58    1.90
   3 -12   5    7.33    2.45
   3  12   5    6.26    2.42
  -3  12  -5    7.30    2.37
  -3 -12  -5    6.57    1.70
  -3 -12  -6    1.41    2.58
   3 -12   6    1.40    2.63
   3  12   6    2.58    2.62
  -3  12  -6    1.35    1.95
  -3 -12  -7   36.58    2.12
   3 -12   7   40.68    3.03
   3  12   7   40.56    2.26
  -3  12  -7   38.79    2.90
  -3 -12  -8    1.19    1.99
   3 -12   8    1.25    2.01
  -3  12  -8    1.32    2.82
   3  12   8    0.78    2.00
  -3 -12  -9    0.62    2.01
  -3  12  -9    0.24    2.01
   3 -12   9    1.24    2.86
   3  12   9    1.41    2.82
  -3 -12 -10    3.97    3.27
   3 -12  10    3.92    2.32
   3  12  10    3.88    2.31
  -3  12 -10    2.88    3.27
   3  13   0   -0.38    1.73
   3 -13   0    0.64    1.73
  -3 -13   0    8.13    1.75
  -3  13   0    0.04    2.40
   3  13   1  210.77    4.67
   3 -13   1  230.65    4.95
  -3  13  -1  198.57    3.40
  -3 -13  -1  204.19    3.49
   3 -13   2    0.29    1.70
   3  13   2    0.28    1.99
  -3  13  -2   -0.47    1.69
  -3 -13  -2    1.48    1.68
   3 -13   3    3.64    2.81
   3  13   3    1.69    2.79
  -3  13  -3    2.83    2.74
  -3 -13  -3    2.14    1.98
   3 -13   4   10.92    2.87
   3  13   4    8.74    2.85
  -3  13  -4   11.15    2.81
  -3 -13  -4    8.03    1.98
   3 -13   5   58.91    3.21
   3  13   5   51.79    3.12
  -3  13  -5   54.35    2.25
  -3 -13  -5   50.49    2.24
  -3 -13  -6   32.56    2.19
   3  13   6   35.21    3.04
  -3  13  -6   35.30    2.95
   3 -13   6   38.89    3.05
  -3 -13  -7   17.96    3.11
   3 -13   7   23.14    2.95
   3  13   7   26.49    3.13
  -3  13  -7   19.92    2.11
  -3 -13  -8    7.03    2.31
   3 -13   8    6.34    2.34
   3  13   8    5.24    2.34
  -3  13  -8    5.36    2.30
   3  14   0    1.49    2.87
   3 -14   0    1.82    2.03
  -3 -14   0   -0.54    2.01
  -3  14   0    0.81    2.80
   3  14   1   16.70    2.11
   3 -14   1   16.48    2.14
  -3  14  -1   17.50    2.86
  -3 -14  -1   18.21    2.84
   3  14   2   53.12    3.13
   3 -14   2   51.52    2.41
  -3  14  -2   44.83    2.99
  -3 -14  -2   46.60    2.25
   3  14   3   44.24    2.33
   3 -14   3   52.69    3.15
  -3  14  -3   46.11    2.96
  -3 -14  -3   47.10    2.25
   3  14   4   24.13    2.41
   3 -14   4   22.37    2.19
  -3  14  -4   23.97    3.10
  -3 -14  -4   22.18    2.35
   3  14   5    0.59    2.30
   3 -14   5    0.96    2.30
  -3  14  -5   -0.26    2.28
  -3 -14  -5    0.62    2.27
  -3 -14  -6   -0.82    2.29
   3  14   6   -0.32    2.31
   3 -14   6    1.53    2.29
   3 -15   0    7.35    3.31
  -3 -15   0    5.95    3.28
  -3  15   0    5.86    2.33
   3 -15   1   33.07    2.52
  -3 -15  -1   29.38    2.42
   4   0   0  463.09    3.86
   4   0   0  430.63    3.74
   4   0   1    0.10    1.72
   4   0   1   -0.09    1.21
   4   0   2   43.67    1.55
   4   0   2   40.44    1.52
   4   0   3    0.27    1.14
   4   0   3   -0.30    1.14
   4   0   4  158.01    2.54
   4   0   4  158.08    2.29
   4   0   5    0.30    1.10
   4   0   5   -0.15    1.11
   4   0   6  233.73    2.95
   4   0   6  217.76    2.62
   4   0   7   -0.17    1.14
   4   0   7   -0.84    1.16
   4   0   8  362.44    3.47
   4   0   8  376.68    3.86
   4   0   9    0.43    1.99
   4   0   9    1.14    1.99
   4   0  10  199.63    2.72
   4   0  10  200.38    3.09
   4   0  11   -0.29    1.38
   4   0  11    0.55    1.96
   4   0  12   26.71    2.48
   4   0  12   23.59    1.83
   4   0  13   -0.03    2.37
   4   0  13    0.14    1.68
   4   0  14   18.80    1.86
   4   0  14   20.12    1.84
   4   0  15   -0.85    2.84
   4   0  15   -0.60    2.83
   4   0  16   56.92    3.24
   4   0  16   59.82    3.40
   4   1   0  375.69    3.70
   4  -1   0  389.78    3.70
  -4  -1   0  377.12    3.36
   4  -1   0  372.15    3.63
   4   1   1  213.14    2.63
   4  -1   1  214.29    2.67
  -4  -1  -1  225.60    2.66
   4  -1   1  204.26    2.65
   4   1   2  417.52    3.62
   4  -1   2  452.65    3.73
   4  -1   2  445.66    3.74
  -4  -1  -2  454.56    3.63
   4   1   3  143.53    2.21
   4  -1   3  152.73    2.27
  -4  -1  -3  148.77    2.28
   4  -1   3  146.70    2.27
   4   1   4    7.45    1.20
   4  -1   4    7.65    1.68
   4  -1   4    7.11    1.66
   4   1   5   19.16    1.29
   4  -1   5   20.03    1.73
   4  -1   5   19.19    1.30
   4   1   6  136.68    2.13
   4  -1   6  137.33    2.16
   4  -1   6  139.47    2.46
   4   1   7   32.91    1.41
   4  -1   7   38.20    1.85
   4   1   7   34.80    1.82
   4  -1   7   36.06    1.85
   4   1   8   31.81    2.11
   4  -1   8   30.05    2.15
   4   1   8   30.66    1.58
   4  -1   8   31.57    2.15
   4   1   9   39.41    2.19
   4  -1   9   39.45    2.20
   4   1   9   36.25    1.67
   4  -1   9   41.26    2.23
   4   1  10  170.24    2.60
   4  -1  10  168.11    2.51
   4  -1  10  171.45    2.92
   4   1  10  160.49    2.87
   4   1  11   29.76    1.60
   4  -1  11   29.88    2.13
   4  -1  11   29.96    2.18
   4   1  11   29.59    2.13
   4  -1  12    4.10    2.38
   4   1  12    3.55    2.38
   4  -1  12    3.79    1.72
   4   1  12    4.78    1.68
   4  -1  13   34.93    1.93
   4  -1  13   37.48    2.60
   4   1  13   34.88    2.57
   4   1  13   37.10    1.93
   4  -1  14   54.03    2.69
   4  -1  14   48.32    2.70
   4   1  14   47.70    2.66
   4   1  14   51.27    2.69
   4  -1  15    0.37    2.81
   4   1  15    0.21    2.81
   4  -1  15   -0.49    2.02
   4   1  15   -0.20    1.99
   4   1  16    1.29    3.05
   4   1  16    1.06    3.05
   4  -1  16    1.50    3.08
   4  -1  16    0.78    3.26
   4   2   0 1045.99    6.65
   4  -2   0 1014.52    5.82
  -4  -2   0 1065.92    5.68
   4  -2   0 1064.54    5.86
   4   2   1  482.12    4.12
   4  -2   1  510.98    4.21
  -4  -2  -1  504.32    3.90
   4  -2   1  518.36    4.26
   4   2   2  353.01    3.73
   4  -2   2  365.17    3.39
  -4  -2  -2  376.42    3.68
   4  -2   2  398.24    3.74
   4   2   3  244.73    2.81
   4  -2   3  242.50    2.78
   4  -2   3  259.61    3.09
  -4  -2  -3  251.66    2.74
   4   2   4  301.02    3.39
   4  -2   4  292.41    2.99
   4  -2   4  294.85    3.00
  -4  -2  -4  312.81    3.28
   4   2   5  250.42    3.13
   4  -2   5  263.96    3.11
   4  -2   5  267.07    3.12
  -4  -2  -5  265.96    3.08
   4   2   6   55.02    1.99
  -4  -2  -6   59.70    2.03
   4  -2   6   58.48    1.66
   4  -2   6   59.13    1.64
   4   2   7   13.12    1.69
   4  -2   7   13.81    1.71
   4  -2   7   13.30    1.29
  -4  -2  -7   15.84    1.75
   4   2   8  314.00    3.39
   4  -2   8  350.73    3.72
   4  -2   8  330.21    3.64
  -4  -2  -8  344.96    3.25
   4   2   9   49.52    2.24
   4  -2   9   54.71    2.29
   4  -2   9   51.63    2.32
   4  -2  10   -0.12    1.95
   4  -2  10    0.25    1.40
   4   2  10   -0.56    1.39
   4   2  10    1.54    1.37
   4   2  11    0.78    1.95
   4  -2  11   -0.11    1.40
   4  -2  11   -0.13    2.00
   4   2  11    0.47    1.97
   4   2  12  218.14    3.48
   4  -2  12  222.06    3.54
   4  -2  12  232.37    3.13
   4   2  12  227.34    3.83
   4  -2  13   30.86    1.90
   4   2  13   32.73    2.56
   4  -2  13   36.40    2.60
   4   2  13   34.24    2.60
   4  -2  14   44.65    2.84
   4   2  14   36.66    1.99
   4   2  14   45.04    2.65
   4  -2  14   46.10    2.67
   4  -2  15   13.84    2.94
   4  -2  15   12.67    2.90
   4   2  15   14.24    2.85
   4   2  15   13.96    2.09
   4  -2  16   97.38    3.77
   4  -2  16   93.64    3.02
   4   2  16  101.10    3.88
   4   2  16   93.19    2.92
   4   3   0   -0.10    1.65
  -4  -3   0   -0.44    1.74
   4  -3   0    0.62    1.19
   4   3   1  277.68    3.14
  -4  -3  -1  302.87    2.95
   4  -3   1  283.50    3.21
   4   3   2    2.77    1.68
  -4  -3  -2    3.78    1.27
   4  -3   2    3.42    1.23
   4   3   3   11.78    1.68
  -4  -3  -3   11.94    1.31
   4  -3   3   11.89    1.77
   4  -3   3   11.39    1.29
   4   3   4  161.54    2.40
  -4  -3  -4  187.47    2.69
   4  -3   4  175.43    2.37
   4  -3   4  171.52    2.39
   4  -3   5  171.28    2.64
   4  -3   5  162.04    2.32
  -4  -3  -5  175.43    2.66
   4   3   5  156.61    2.34
  -4  -3  -6    1.65    1.20
   4  -3   6    1.57    1.18
   4  -3   6    1.82    1.67
   4   3   6    1.65    1.61
   4  -3   7   20.71    1.54
  -4  -3  -7   21.71    1.58
   4  -3   7   20.05    1.57
   4   3   7   20.99    2.02
   4  -3   8   18.43    1.54
  -4  -3  -8   19.02    2.12
   4  -3   8   19.36    1.57
   4   3   8   18.02    1.49
   4  -3   9   26.02    1.60
  -4  -3  -9   28.77    1.61
   4  -3   9   25.99    1.61
   4   3   9   27.32    1.58
   4  -3  10    7.47    1.42
  -4  -3 -10    6.48    2.04
   4  -3  10    5.76    1.46
   4   3  10    5.99    1.97
   4  -3  11   39.04    2.20
   4   3  11   37.20    1.69
   4  -3  11   38.27    2.23
   4  -3  12    0.78    1.71
   4   3  12    0.23    1.68
   4  -3  12    0.14    2.44
   4   3  13  131.80    3.10
   4  -3  13  139.63    3.19
   4  -3  13  137.93    3.15
   4   3  13  136.10    3.35
   4  -3  14   30.70    2.97
   4   3  14   29.93    2.89
   4  -3  14   31.27    3.04
   4   3  14   30.09    2.95
   4  -3  15   37.89    3.06
   4  -3  15   43.01    3.11
   4   3  15   37.51    2.27
   4   3  15   37.73    2.25
   4  -3  16    1.93    3.31
   4   3  16    1.82    3.22
   4  -3  16    1.67    3.33
   4   3  16    2.44    3.25
   4  -4   0  174.03    2.43
  -4  -4   0  182.44    2.38
  -4   4   0  167.56    2.29
   4   4   0  170.79    2.59
  -4  -4  -1   64.20    1.70
  -4   4  -1   60.27    1.61
   4   4   1   61.54    1.69
   4  -4   1   64.25    2.06
  -4  -4  -2    0.15    1.19
  -4   4  -2    0.15    1.16
   4   4   2    0.09    1.13
   4  -4   2    1.32    1.17
  -4  -4  -3  172.50    2.64
  -4   4  -3  146.35    2.16
   4  -4   3  165.94    2.63
   4   4   3  154.97    2.42
  -4  -4  -4  174.61    2.67
   4   4   4  163.76    2.79
   4  -4   4  172.58    2.70
  -4  -4  -5  196.29    2.78
   4   4   5  173.51    2.61
   4  -4   5  186.10    2.77
   4  -4   6   17.81    1.34
  -4  -4  -6   19.32    1.84
   4   4   6   17.39    1.76
   4  -4   6   15.76    1.34
  -4  -4  -7   39.92    1.73
   4  -4   7   35.59    1.68
   4   4   7   35.22    2.19
   4  -4   7   34.30    2.24
   4  -4   8  284.67    3.14
  -4  -4  -8  290.06    3.39
   4  -4   8  280.01    2.98
   4   4   8  271.99    3.93
   4  -4   9    6.96    1.47
  -4  -4  -9    5.97    1.45
   4  -4   9    4.93    1.43
   4   4   9    5.31    1.96
   4  -4  10   53.89    1.84
   4  -4  10   56.23    1.82
  -4  -4 -10   57.27    2.32
   4   4  10   52.31    1.81
   4  -4  11   45.64    1.98
   4  -4  11   50.59    2.67
  -4  -4 -11   47.23    2.67
   4   4  11   50.48    2.61
   4  -4  12   25.56    2.56
   4  -4  12   19.84    1.83
  -4  -4 -12   19.81    2.56
   4   4  12   17.69    1.79
   4  -4  13   19.53    2.51
   4  -4  13   20.24    1.87
   4   4  13   17.30    1.79
   4  -4  14   23.00    2.94
   4  -4  14   22.31    3.01
   4   4  14   23.52    2.89
   4  -4  15   54.23    3.19
   4   4  15   49.77    2.33
   4  -4  15   57.76    3.23
   4   4  15   50.66    2.38
   4  -4  16    0.65    3.29
   4   4  16    0.53    3.18
   4  -4  16   -0.26    2.35
   4   4  16    0.95    2.29
  -4  -5   0   -0.34    1.21
  -4   5   0    0.15    1.20
   4  -5   0    0.24    1.72
   4   5   0   -0.18    1.18
  -4   5  -1  362.11    3.13
  -4  -5  -1  389.78    3.37
   4  -5   1  395.83    3.93
   4   5   1  374.77    4.80
  -4  -5  -2  285.93    2.88
   4  -5   2  295.20    3.14
  -4   5  -2  280.61    2.81
   4   5   2  264.41    3.58
  -4  -5  -3   28.25    1.88
   4  -5   3   27.60    1.42
  -4   5  -3   24.90    1.81
   4   5   3   26.07    1.81
   4  -5   4   21.29    1.37
  -4  -5  -4   22.58    1.87
   4   5   4   20.37    1.80
  -4   5  -4   18.73    1.35
   4  -5   5  411.51    3.72
  -4  -5  -5  434.09    3.37
   4   5   5  409.46    4.98
  -4   5  -5  399.76    3.51
   4  -5   6  260.56    3.10
  -4  -5  -6  264.23    2.88
   4   5   6  257.62    3.99
  -4   5  -6  239.73    2.77
   4  -5   7   72.42    2.51
  -4  -5  -7   72.70    2.48
   4   5   7   64.32    1.94
   4  -5   8   80.54    2.03
  -4  -5  -8   78.88    1.93
   4  -5   8   79.56    1.99
   4   5   8   72.90    2.02
   4  -5   9   13.38    2.08
  -4  -5  -9   13.18    2.12
   4  -5   9   13.04    1.53
   4   5   9   12.51    1.49
  -4  -5 -10   48.07    1.79
   4  -5  10   48.29    2.34
   4  -5  10   49.82    2.32
   4   5  10   44.63    2.26
   4  -5  11  417.11    4.40
  -4  -5 -11  375.70    3.57
   4  -5  11  393.02    4.75
   4   5  11  390.57    6.00
   4  -5  12    2.82    1.75
  -4  -5 -12    2.57    1.76
   4  -5  12    2.19    1.77
   4   5  12    3.00    1.69
   4  -5  13   18.56    2.12
  -4  -5 -13   19.06    2.16
   4  -5  13   18.30    2.76
   4   5  13   18.48    2.86
   4  -5  14  100.11    3.36
  -4  -5 -14   99.03    3.37
   4  -5  14   88.00    2.66
   4   5  14   90.28    3.46
   4  -5  15   25.12    3.42
   4  -5  15   25.38    2.52
   4   5  15   23.23    3.37
  -4  -6   0    0.05    1.70
   4  -6   0    0.24    1.71
  -4   6   0    2.01    1.66
   4   6   0    0.24    1.15
  -4  -6  -1  559.38    4.06
   4  -6   1  602.00    5.52
  -4   6  -1  576.67    4.06
   4   6   1  545.55    7.17
  -4  -6  -2   82.02    2.20
  -4   6  -2   74.47    1.74
   4  -6   2   79.00    1.85
   4   6   2   76.21    1.92
  -4  -6  -3   92.50    2.25
  -4   6  -3   79.07    1.75
   4  -6   3   88.35    2.28
   4   6   3   86.43    2.01
  -4  -6  -4   47.71    2.31
   4  -6   4   52.60    2.35
   4   6   4   42.48    1.75
  -4   6  -4   49.43    2.26
  -4  -6  -5   29.85    2.20
   4  -6   5   32.47    2.22
  -4   6  -5   28.16    1.58
   4   6   5   27.87    2.13
  -4  -6  -6   45.36    1.72
   4  -6   6   43.48    2.31
   4   6   6   41.75    1.73
  -4   6  -6   40.42    1.67
  -4  -6  -7  217.18    2.64
   4  -6   7  215.73    2.95
   4   6   7  216.27    3.82
  -4   6  -7  206.92    2.97
  -4  -6  -8   20.49    2.12
   4  -6   8   17.34    2.13
   4   6   8   17.11    2.06
  -4  -6  -9   94.59    2.52
   4  -6   9   96.15    2.07
   4  -6   9   93.01    2.59
   4   6   9   89.48    2.63
  -4  -6 -10   13.61    1.78
   4  -6  10   12.85    1.79
   4  -6  10   11.76    1.78
   4   6  10   13.04    2.40
  -4  -6 -11    2.82    1.74
   4  -6  11    3.78    2.43
   4  -6  11    2.95    1.73
   4   6  11    1.76    2.36
  -4  -6 -12    2.46    1.75
   4  -6  12    0.81    1.74
   4  -6  12    1.91    2.44
   4   6  12    0.88    1.69
   4  -6  13   36.74    3.04
  -4  -6 -13   33.49    2.22
   4  -6  13   33.79    3.06
   4   6  13   34.25    2.95
   4  -6  14    0.78    2.91
  -4  -6 -14    0.09    2.09
   4   6  14   -0.34    2.01
   4  -6  14    1.70    2.87
   4  -6  15   74.80    3.74
  -4  -6 -15   86.17    3.71
   4   6  15   69.46    2.88
   4  -6  15   72.68    2.92
  -4   7   0   19.84    1.52
  -4  -7   0   16.75    1.31
   4  -7   0   15.88    1.31
   4   7   0   15.10    1.86
  -4  -7  -1    4.05    1.44
   4  -7   1    5.39    1.45
   4   7   1    5.01    1.39
  -4   7  -1    4.86    1.39
  -4  -7  -2    3.66    1.45
   4  -7   2    4.83    2.07
   4   7   2    4.37    1.39
  -4   7  -2    2.95    1.42
  -4  -7  -3  396.30    3.43
   4  -7   3  410.10    4.54
  -4   7  -3  390.55    3.61
   4   7   3  398.09    6.12
  -4  -7  -4   26.00    1.63
  -4   7  -4   27.98    1.64
   4  -7   4   29.37    1.74
   4   7   4   26.38    2.20
  -4   7  -5  249.53    3.10
  -4  -7  -5  255.21    2.81
   4  -7   5  267.55    3.47
   4   7   5  252.82    4.16
  -4  -7  -6   24.65    1.62
   4  -7   6   26.53    1.67
   4   7   6   22.47    1.59
  -4   7  -6   26.33    1.59
  -4  -7  -7   90.73    2.43
  -4   7  -7   77.56    1.88
   4  -7   7   89.25    2.57
   4   7   7   81.04    2.13
  -4  -7  -8    1.67    1.45
  -4   7  -8    1.46    1.43
   4  -7   8    2.32    1.46
   4   7   8    0.93    2.00
  -4   7  -9  247.78    2.91
  -4  -7  -9  273.33    3.57
   4  -7   9  274.49    4.24
   4   7   9  246.41    4.34
  -4  -7 -10   85.06    2.81
   4  -7  10   84.83    2.94
   4   7  10   78.75    2.38
  -4  -7 -11    0.52    1.72
   4  -7  11    0.55    2.45
   4   7  11    0.50    2.35
   4  -7  11   -1.19    2.47
  -4  -7 -12    6.35    2.05
   4  -7  12    5.68    2.06
   4   7  12    6.56    2.77
   4  -7  12    5.70    2.88
  -4  -7 -13   20.11    2.16
   4  -7  13   21.86    2.99
   4   7  13   19.95    2.09
   4  -7  13   21.35    2.98
   4  -7  14   14.91    3.43
  -4  -7 -14   14.47    3.41
   4   7  14   15.17    3.29
   4  -7  14   16.05    3.40
  -4  -8   0    9.71    1.97
  -4   8   0    9.55    1.43
   4   8   0    8.75    1.42
   4  -8   0   10.47    1.47
  -4  -8  -1   22.88    1.55
  -4   8  -1   23.19    1.50
   4   8   1   21.70    1.53
   4  -8   1   24.17    2.11
  -4   8  -2    8.34    1.40
  -4  -8  -2    4.63    1.42
   4   8   2    4.91    1.38
   4  -8   2    4.65    1.43
  -4  -8  -3  125.05    2.60
   4   8   3  120.03    2.62
   4  -8   3  126.33    2.85
  -4   8  -3  115.58    2.06
  -4  -8  -4   28.87    2.16
   4   8   4   29.30    1.60
   4  -8   4   30.64    1.66
  -4   8  -4   31.09    2.12
  -4  -8  -5  129.38    2.14
  -4   8  -5  128.30    2.14
   4   8   5  130.68    2.79
   4  -8   5  135.96    2.55
  -4  -8  -6   47.82    1.72
  -4   8  -6   44.76    1.68
   4   8   6   47.94    1.82
   4  -8   6   47.69    1.80
  -4  -8  -7  138.05    2.86
   4   8   7  139.29    3.38
   4  -8   7  146.13    3.18
  -4   8  -7  141.69    2.78
  -4  -8  -8   13.38    1.76
  -4   8  -8   11.08    2.41
   4   8   8   11.65    1.73
   4  -8   8   12.14    1.78
  -4  -8  -9    8.69    2.44
  -4   8  -9    7.13    2.42
   4   8   9    8.13    1.71
   4  -8   9    8.42    2.49
  -4   8 -10    2.57    2.40
  -4  -8 -10    2.91    1.73
   4   8  10    3.85    1.69
   4  -8  10    2.38    2.45
  -4  -8 -11   59.90    2.32
   4   8  11   57.91    2.39
   4  -8  11   60.95    2.42
  -4  -8 -12   33.08    3.05
   4  -8  12   32.01    3.08
   4   8  12   29.05    2.19
   4  -8  12   28.68    2.25
  -4  -8 -13    1.33    3.33
   4  -8  13    2.98    2.38
   4   8  13    2.25    3.25
   4  -8  13    3.25    3.32
  -4  -9   0   83.88    1.93
  -4   9   0   83.18    1.90
   4   9   0   85.65    2.69
   4  -9   0   91.48    2.23
  -4  -9  -1    0.58    1.98
  -4   9  -1    0.20    1.39
   4   9   1    0.85    1.37
   4  -9   1    0.20    2.00
  -4  -9  -2   78.78    1.89
  -4   9  -2   75.36    1.84
   4   9   2   79.72    2.19
   4  -9   2   78.27    2.10
  -4   9  -3  301.20    3.25
  -4  -9  -3  297.25    3.08
   4   9   3  307.57    5.64
   4  -9   3  317.75    4.82
  -4  -9  -4   26.32    1.57
   4   9   4   25.81    2.12
   4  -9   4   25.96    1.64
  -4   9  -4   23.58    2.10
  -4  -9  -5   39.91    1.68
   4   9   5   42.52    2.41
  -4   9  -5   37.53    1.64
   4  -9   5   42.21    1.74
  -4  -9  -6  147.42    2.45
  -4   9  -6  136.71    2.38
   4   9   6  142.80    3.17
   4  -9   6  147.19    2.91
  -4  -9  -7   46.37    2.58
  -4   9  -7   43.45    2.53
   4   9   7   40.21    1.99
   4  -9   7   45.84    2.67
  -4  -9  -8   30.25    1.84
   4   9   8   29.77    1.88
   4  -9   8   30.65    1.94
  -4   9  -8   29.64    2.52
  -4  -9  -9   64.48    2.68
  -4   9  -9   59.05    2.63
   4   9   9   53.63    2.77
   4  -9   9   65.11    2.83
  -4  -9 -10   42.53    2.23
   4   9  10   39.70    2.23
  -4   9 -10   41.02    3.01
   4  -9  10   42.99    2.30
  -4   9 -11    0.27    2.87
  -4  -9 -11    1.48    2.05
   4   9  11    0.59    2.01
   4  -9  11    1.19    2.07
  -4  -9 -12   81.95    3.61
   4   9  12   70.86    2.85
   4  -9  12   74.15    2.87
  -4 -10   0   71.98    2.33
  -4  10   0   69.51    1.80
   4  10   0   69.10    2.53
   4 -10   0   75.93    2.56
  -4 -10  -1   20.40    1.53
  -4  10  -1   22.74    1.50
   4  10   1   21.71    1.54
   4 -10   1   24.79    1.61
  -4 -10  -2   32.64    1.80
  -4  10  -2   33.71    1.80
   4  10   2   33.50    2.52
   4 -10   2   34.94    2.41
  -4 -10  -3    9.93    2.39
  -4  10  -3    6.05    1.71
   4  10   3    7.17    1.69
   4 -10   3    7.19    1.77
  -4  10  -4  107.68    2.76
  -4 -10  -4  115.78    2.81
   4  10   4  106.13    2.76
   4 -10   4  106.34    2.60
  -4 -10  -5    2.93    2.37
   4  10   5    1.58    1.68
   4 -10   5    1.88    2.44
  -4  10  -5    1.50    2.34
  -4 -10  -6    5.12    1.70
   4  10   6    5.54    2.37
  -4  10  -6    5.34    2.37
   4 -10   6    5.31    1.76
  -4 -10  -7    7.30    1.71
   4  10   7    6.68    2.39
  -4  10  -7    8.66    1.72
   4 -10   7    8.04    1.78
  -4 -10  -8  100.84    3.19
  -4  10  -8   90.90    2.37
   4  10   8   93.32    2.78
   4 -10   8  103.33    3.48
  -4 -10  -9    4.24    2.03
   4  10   9    4.53    2.81
  -4  10  -9    2.48    2.84
   4 -10   9    3.18    2.07
  -4 -10 -10   57.81    3.07
  -4  10 -10   47.34    3.05
   4  10  10   52.36    3.13
   4 -10  10   55.76    3.18
  -4 -10 -11    5.67    2.36
  -4  10 -11    4.61    2.38
   4  10  11    5.63    3.28
   4 -10  11    5.76    3.35
  -4 -11   0    2.21    2.35
   4 -11   0    2.07    1.71
   4  11   0    3.62    2.35
  -4  11   0    1.88    1.66
   4 -11   1    8.52    1.79
  -4 -11  -1    6.91    1.74
  -4  11  -1    9.53    1.72
   4  11   1    5.87    1.73
   4 -11   2  223.79    4.10
  -4 -11  -2  217.52    2.84
  -4  11  -2  213.19    2.69
   4  11   2  222.88    4.49
   4 -11   3    0.88    2.42
  -4 -11  -3    1.04    2.38
  -4  11  -3   -0.96    1.67
   4  11   3   -1.27    2.37
   4 -11   4    9.01    1.76
  -4 -11  -4    8.90    2.39
  -4  11  -4    8.16    1.71
   4  11   4    8.17    2.39
   4 -11   5    0.68    1.73
  -4  11  -5    0.45    2.37
  -4 -11  -5    1.37    2.38
   4  11   5    2.12    2.37
   4 -11   6   95.84    2.76
  -4 -11  -6   95.98    3.13
   4  11   6   99.16    3.48
  -4  11  -6   89.69    2.38
   4 -11   7    4.79    2.84
  -4 -11  -7    2.36    2.00
   4  11   7    2.74    1.98
  -4  11  -7    2.44    1.98
   4 -11   8    5.72    2.89
  -4 -11  -8    6.01    2.01
  -4  11  -8    5.50    2.82
   4  11   8    6.28    2.81
   4 -11   9    4.28    2.08
  -4  11  -9    4.18    3.05
  -4 -11  -9    6.47    3.08
   4  11   9    5.94    2.32
   4 -11  10   71.26    2.86
  -4 -11 -10   66.10    3.59
   4  11  10   70.46    3.69
  -4  11 -10   59.55    2.60
  -4 -12   0  136.56    2.47
   4 -12   0  142.84    3.26
   4  12   0  142.27    3.35
  -4  12   0  142.32    2.95
  -4 -12  -1    3.80    2.43
   4 -12   1    7.35    2.47
   4  12   1    4.25    2.42
  -4  12  -1    5.33    2.62
  -4 -12  -2   41.85    1.94
   4 -12   2   44.65    2.33
   4  12   2   44.69    2.27
  -4  12  -2   41.89    2.12
  -4 -12  -3    0.97    1.99
   4 -12   3    0.79    2.86
  -4  12  -3    2.52    2.77
   4  12   3    1.63    2.77
  -4 -12  -4   19.23    2.10
   4 -12   4   23.25    2.93
  -4  12  -4   19.09    2.85
   4  12   4   20.15    2.92
  -4 -12  -5   77.37    2.33
   4 -12   5   81.49    3.38
  -4  12  -5   77.06    2.32
   4  12   5   78.64    3.30
  -4  12  -6    5.67    2.02
  -4 -12  -6    7.89    2.02
   4 -12   6    9.05    2.89
   4  12   6    7.31    2.82
   4 -12   7   17.80    3.17
  -4 -12  -7   15.20    2.09
   4  12   7   17.11    2.36
  -4  12  -7   13.86    2.35
   4 -12   8   38.15    2.57
  -4 -12  -8   33.88    3.39
   4  12   8   33.90    3.42
  -4  12  -8   36.02    3.37
  -4 -13   0    0.73    2.79
   4 -13   0    0.64    2.02
   4  13   0    2.02    1.98
  -4  13   0    1.34    1.96
  -4 -13  -1   -0.77    1.99
   4 -13   1    1.94    2.86
   4  13   1    0.51    2.83
  -4  13  -1    1.46    1.97
  -4 -13  -2   74.02    2.36
   4 -13   2   75.86    2.68
   4  13   2   76.61    2.66
  -4  13  -2   78.29    2.32
  -4 -13  -3   26.48    2.94
   4 -13   3   31.69    3.04
   4  13   3   31.06    2.96
  -4  13  -3   29.27    2.12
  -4 -13  -4    1.34    3.02
   4 -13   4    1.04    3.10
  -4  13  -4    0.43    2.26
   4  13   4    2.91    3.02
  -4 -13  -5    5.36    3.21
   4 -13   5    2.82    3.31
  -4  13  -5    1.99    2.28
   4  13   5    2.75    3.25
  -4  13  -6   57.25    3.44
  -4 -13  -6   57.11    3.45
   4 -13   6   62.86    3.66
   4  13   6   60.85    3.57
  -4 -14   0   54.16    3.43
   4 -14   0   53.72    2.71
   4  14   0   50.96    2.70
  -4  14   0   51.60    2.51
  -4 -14  -1   13.49    2.36
   4 -14   1   11.11    3.36
   4  14   1   11.46    2.40
  -4  14  -1    8.84    2.37
  -4 -14  -2   44.23    3.40
   4 -14   2   45.28    2.67
   4  14   2   43.10    2.61
   5   0   0    0.23    1.65
   5   0   0    0.19    1.16
   5   0   1  131.83    2.12
   5   0   1  138.51    2.46
   5   0   2    0.22    1.66
   5   0   2    0.76    1.68
   5   0   3   20.56    1.30
   5   0   3   22.11    1.30
   5   0   4    0.06    1.14
   5   0   4   -0.40    1.15
   5   0   5  297.65    3.06
   5   0   5  299.45    3.41
   5   0   6   -0.10    1.97
   5   0   6   -0.02    1.40
   5   0   7    4.02    1.97
   5   0   7    6.08    1.42
   5   0   8    0.06    1.37
   5   0   8    0.17    1.38
   5   0   9  167.22    2.87
   5   0   9  163.99    2.47
   5   0  10   -0.49    1.70
   5   0  10    0.77    2.38
   5   0  11  162.10    2.66
   5   0  11  161.11    2.66
   5   0  12   -0.33    2.41
   5   0  12    0.25    2.42
   5   0  13   71.11    3.16
   5   0  13   70.10    2.45
   5   0  14   -0.23    2.03
   5   0  14    0.15    2.03
   5   0  15   24.29    3.39
   5   0  15   22.79    2.47
   5   1   0  236.46    2.71
   5  -1   0  264.04    3.12
   5   1   0  230.81    2.66
   5  -1   0  240.55    2.74
   5   1   1   25.80    1.40
   5  -1   1   28.67    1.44
   5   1   1   25.04    1.39
   5  -1   1   26.17    1.41
   5   1   2   38.18    1.87
   5  -1   2   34.82    1.44
   5   1   2   34.90    1.46
   5  -1   2   33.17    1.88
   5   1   3   74.04    1.70
   5  -1   3   79.38    2.10
   5   1   3   71.39    1.70
   5  -1   3   73.31    1.68
   5   1   4    9.16    1.45
   5   1   4    9.26    1.85
   5  -1   4   10.06    2.00
   5  -1   4    8.85    1.44
   5   1   5  242.05    3.17
   5  -1   5  249.25    3.21
   5   1   5  226.83    2.75
   5  -1   5  237.46    3.18
   5   1   6   57.25    1.77
   5  -1   6   57.45    1.79
   5  -1   6   53.00    1.80
   5   1   6   56.59    1.80
   5   1   7   75.56    1.88
   5  -1   7   75.17    1.89
   5   1   7   71.30    1.85
   5  -1   7   78.90    2.40
   5   1   8    4.92    1.41
   5  -1   8    3.19    1.98
   5   1   8    4.12    1.39
   5  -1   8    4.64    1.98
   5   1   9   11.74    2.00
   5  -1   9   10.37    2.03
   5  -1   9   10.44    1.46
   5   1   9   10.74    1.44
   5   1  10  160.29    2.68
   5   1  10  153.24    3.11
   5  -1  10  153.68    2.58
   5  -1  10  153.83    2.54
   5   1  11   78.35    2.15
   5  -1  11   78.25    2.18
   5  -1  11   78.82    2.22
   5   1  11   80.69    2.15
   5   1  12   12.96    2.48
   5  -1  12   12.24    1.77
   5  -1  12   12.97    2.49
   5   1  12   13.00    2.49
   5  -1  13  109.53    2.63
   5  -1  13  109.17    2.66
   5   1  13  104.07    2.63
   5   1  13  107.08    3.36
   5   1  14   37.01    2.25
   5  -1  14   38.52    2.25
   5  -1  14   36.55    2.26
   5   1  14   37.17    3.04
   5   1  15   38.65    2.55
   5  -1  15   40.92    3.49
   5   1  15   40.21    3.48
   5   2   0    6.76    1.79
   5  -2   0    7.05    1.85
   5  -2   0    5.87    1.34
  -5  -2   0    5.12    1.34
  -5  -2  -1  712.13    4.35
   5   2   1  679.42    5.13
   5  -2   1  703.66    4.61
   5  -2   1  740.35    4.97
   5   2   2   47.79    2.01
   5  -2   2   49.86    2.03
   5  -2   2   49.07    1.60
  -5  -2  -2   48.15    1.63
   5   2   3    2.64    1.17
   5  -2   3    2.27    1.66
   5  -2   3    2.42    1.18
  -5  -2  -3    3.73    1.68
   5   2   4    1.16    1.38
   5  -2   4    0.87    1.40
   5  -2   4   -0.69    1.41
  -5  -2  -4    0.52    1.42
   5   2   5   91.78    2.53
   5  -2   5   95.87    2.05
   5  -2   5   97.87    2.07
   5   2   6  363.98    3.90
   5  -2   6  383.95    3.81
   5  -2   6  365.01    3.75
   5   2   7   14.33    2.03
   5  -2   7   12.16    1.51
   5  -2   7   10.86    1.52
   5   2   8   12.95    2.01
   5  -2   8   12.87    2.05
   5  -2   8   12.75    1.50
   5   2   8   13.36    2.03
   5   2   9   76.06    1.93
   5  -2   9   81.39    1.93
   5   2   9   71.47    1.91
   5  -2   9   78.69    1.93
   5   2  10    4.87    2.36
   5  -2  10    5.25    1.70
   5  -2  10    5.17    1.72
   5   2  10    5.58    2.36
   5  -2  11    4.38    1.69
   5   2  11    3.57    1.68
   5  -2  11    3.53    2.42
   5   2  11    3.17    1.70
   5  -2  12   17.89    1.82
   5  -2  12   16.89    2.54
   5   2  12   17.94    2.67
   5   2  12   18.45    2.65
   5  -2  13    6.36    2.05
   5   2  13    7.39    2.82
   5  -2  13    6.06    2.89
   5   2  13    6.08    2.83
   5  -2  14    9.36    3.09
   5   2  14    7.34    2.03
   5   2  14    7.74    3.10
   5  -2  14    7.84    2.09
   5   3   0  105.03    2.33
  -5  -3   0  117.66    2.42
   5  -3   0  115.03    2.41
   5  -3   0  113.75    2.41
   5   3   1   -0.12    1.61
  -5  -3  -1   -0.40    1.68
   5  -3   1    0.15    1.17
   5  -3   1    0.72    1.18
   5   3   2    2.05    1.61
  -5  -3  -2    3.55    1.21
   5  -3   2    2.24    1.17
   5  -3   2    2.94    1.68
   5   3   3    7.99    1.44
   5  -3   3    9.77    1.48
  -5  -3  -3   10.02    2.08
   5  -3   3   10.09    2.05
   5   3   4  134.46    2.69
   5  -3   4  133.08    2.22
  -5  -3  -4  141.55    2.28
   5  -3   4  141.22    2.70
   5   3   5   -0.05    1.38
   5  -3   5    0.23    1.44
  -5  -3  -5    0.64    1.45
   5  -3   5    0.16    1.43
   5  -3   6   73.13    2.38
  -5  -3  -6   69.09    2.38
   5  -3   6   68.58    1.84
   5   3   6   65.06    1.80
   5  -3   7   16.91    1.51
  -5  -3  -7   16.20    1.53
   5  -3   7   17.17    1.53
   5   3   7   15.01    1.47
   5  -3   8  139.80    2.72
  -5  -3  -8  130.63    2.25
   5  -3   8  137.81    2.72
   5   3   8  124.23    2.27
   5  -3   9    4.74    2.41
   5  -3   9    6.35    2.41
   5   3   9    3.97    1.69
   5  -3  10   52.50    2.62
   5  -3  10   54.38    2.67
   5   3  10   50.85    2.59
   5  -3  11   41.13    2.58
   5   3  11   37.98    1.90
   5  -3  11   38.45    2.63
   5   3  11   38.64    1.92
   5  -3  12   28.96    2.94
   5   3  12   27.04    2.88
   5   3  12   27.18    2.91
   5  -3  12   29.88    2.17
   5  -3  13   23.42    2.95
   5  -3  13   20.73    2.92
   5   3  13   18.59    2.86
   5   3  13   19.40    2.12
   5   3  14   14.56    3.25
   5  -3  14   13.21    2.42
   5  -3  14   13.73    2.44
   5   3  14   14.89    2.39
  -5  -4   0  276.79    3.15
   5  -4   0  261.88    3.10
   5   4   0  252.56    3.36
  -5  -4  -1  210.51    2.56
   5  -4   1  212.79    2.72
   5  -4   1  206.49    2.67
   5   4   1  194.43    3.20
  -5  -4  -2  186.07    2.54
   5  -4   2  182.29    2.55
   5  -4   2  190.17    3.00
   5   4   2  171.64    3.02
  -5  -4  -3    7.33    2.13
   5  -4   3    6.53    1.48
   5  -4   3    6.32    2.09
   5   4   3    3.98    2.01
  -5  -4  -4  165.35    2.40
   5  -4   4  159.68    2.37
   5  -4   4  167.99    2.85
   5   4   4  149.06    2.45
  -5  -4  -5   36.37    1.68
   5  -4   5   38.13    2.24
   5  -4   5   36.78    2.25
   5   4   5   36.09    2.15
  -5  -4  -6   -0.10    1.42
   5  -4   6    0.66    1.40
   5  -4   6   -0.24    1.42
   5   4   6    0.46    1.38
   5  -4   7    6.18    2.02
  -5  -4  -7    5.46    1.47
   5   4   7    5.13    1.43
   5  -4   7    6.35    2.05
   5  -4   8  179.59    2.54
  -5  -4  -8  185.49    2.96
   5   4   8  173.45    2.74
   5  -4   8  177.16    2.53
   5  -4   9   14.66    1.81
  -5  -4  -9   16.38    2.51
   5   4   9   13.35    1.76
   5  -4   9   14.18    2.50
   5  -4  10   61.17    2.69
   5  -4  10   59.85    2.04
  -5  -4 -10   62.46    2.06
   5   4  10   55.47    2.68
   5  -4  11    1.10    1.74
   5  -4  11    1.92    1.71
   5   4  11    1.51    2.40
   5  -4  12   30.73    2.22
   5  -4  12   32.81    2.19
   5   4  12   30.90    2.18
   5  -4  13    6.40    2.05
   5  -4  13    7.87    2.95
   5   4  13    5.62    2.01
   5   4  13    5.61    2.05
   5  -4  14   14.74    3.35
   5  -4  14   14.25    2.41
   5   4  14   12.77    3.31
   5   4  14   10.20    2.34
   5  -5   0   52.10    1.75
  -5   5   0   48.99    1.73
  -5  -5   0   55.75    1.80
   5   5   0   52.81    2.24
   5  -5   1    4.75    2.06
  -5  -5  -1    5.45    1.49
  -5   5  -1    4.00    2.00
   5   5   1    4.33    1.44
   5  -5   2  253.67    2.91
  -5  -5  -2  268.62    3.27
   5   5   2  243.76    3.32
   5  -5   3    3.39    1.50
  -5  -5  -3    4.16    1.52
   5   5   3    3.39    1.41
   5  -5   4    8.07    1.49
  -5  -5  -4    7.37    1.49
   5  -5   4    7.10    1.49
   5   5   4    6.96    2.01
   5  -5   5   62.65    1.87
  -5  -5  -5   62.76    1.85
   5  -5   5   64.37    1.88
   5   5   5   58.37    1.83
   5  -5   6  123.21    2.66
  -5  -5  -6  118.92    2.14
   5  -5   6  129.39    2.65
   5   5   6  117.00    2.72
   5  -5   7    1.43    2.01
  -5  -5  -7    0.67    1.47
   5  -5   7    0.64    1.43
   5   5   7    0.86    1.40
   5  -5   8   35.23    2.57
  -5  -5  -8   33.52    1.91
   5  -5   8   34.88    1.88
   5   5   8   32.39    1.87
   5  -5   9    0.92    1.72
   5  -5   9    1.32    2.40
  -5  -5  -9    0.48    2.44
   5   5   9    0.17    1.67
   5  -5  10   19.31    1.84
   5  -5  10   20.19    2.52
  -5  -5 -10   20.47    1.84
   5   5  10   16.81    1.78
   5  -5  11   50.31    3.06
   5  -5  11   47.42    2.31
  -5  -5 -11   54.16    3.08
   5   5  11   47.08    3.02
   5  -5  12  121.83    3.43
   5  -5  12  113.36    2.77
  -5  -5 -12  121.36    3.45
   5   5  12  106.36    2.79
   5  -5  13    1.24    2.34
   5  -5  13    1.11    3.15
   5   5  13    0.87    3.26
  -5  -6   0   16.38    1.53
  -5   6   0   15.04    1.46
   5  -6   0   15.07    2.06
   5   6   0   14.34    1.46
  -5   6  -1   11.47    1.97
  -5  -6  -1   10.10    1.48
   5  -6   1   10.57    1.48
   5   6   1    9.62    1.95
  -5  -6  -2    3.34    2.02
   5  -6   2    3.37    2.00
  -5   6  -2    3.69    1.92
   5   6   2    3.21    1.94
  -5  -6  -3    2.19    2.02
   5  -6   3    0.25    2.02
   5   6   3   -0.16    1.95
  -5   6  -3    0.85    1.96
  -5  -6  -4  178.79    2.46
   5  -6   4  171.54    2.52
   5   6   4  166.28    2.84
  -5   6  -4  160.11    2.30
  -5  -6  -5    0.44    1.47
   5  -6   5   -0.78    2.05
   5   6   5   -0.33    1.41
  -5  -6  -6   -0.72    1.45
   5  -6   6    0.89    2.03
   5   6   6    0.67    1.94
  -5  -6  -7   16.20    1.84
   5  -6   7   14.79    1.82
   5  -6   7   16.26    1.81
   5   6   7   15.74    2.45
  -5  -6  -8   36.45    2.58
   5  -6   8   34.46    2.61
   5  -6   8   34.20    1.91
   5   6   8   31.16    1.87
  -5  -6  -9    5.18    1.76
   5  -6   9    4.70    1.77
   5  -6   9    8.63    2.45
   5   6   9    3.30    1.69
  -5  -6 -10   12.50    1.80
   5  -6  10   12.59    2.69
   5  -6  10   10.51    1.83
   5   6  10   10.66    2.01
   5  -6  11    1.15    2.86
  -5  -6 -11    1.71    2.02
   5  -6  11    0.20    2.04
   5   6  11   -0.03    1.97
   5  -6  12   40.46    2.29
  -5  -6 -12   42.95    3.10
   5  -6  12   41.17    2.31
   5   6  12   35.64    3.01
   5  -6  13    4.38    2.39
  -5  -6 -13    4.34    3.40
   5  -6  13    4.08    3.37
   5   6  13    2.20    2.35
  -5   7   0  132.24    2.18
  -5  -7   0  149.17    2.29
   5  -7   0  145.22    2.48
   5   7   0  145.70    3.15
  -5  -7  -1   -0.99    2.07
   5  -7   1    0.14    2.06
   5   7   1    0.60    1.41
  -5   7  -1    0.55    1.42
  -5  -7  -2  142.88    2.26
   5  -7   2  135.99    2.41
  -5   7  -2  123.18    2.11
   5   7   2  137.63    2.67
  -5  -7  -3   44.27    1.74
  -5   7  -3   43.93    1.70
   5  -7   3   49.19    2.33
   5   7   3   45.17    1.75
  -5  -7  -4  144.54    2.74
   5  -7   4  142.01    2.85
  -5   7  -4  127.97    2.58
   5   7   4  131.57    2.65
  -5  -7  -5   83.03    2.71
   5  -7   5   79.35    2.78
   5   7   5   78.53    2.33
  -5   7  -5   77.56    2.60
  -5  -7  -6  489.75    4.28
   5  -7   6  466.26    5.19
  -5   7  -6  429.65    3.50
   5   7   6  454.34    6.74
  -5  -7  -7    0.25    2.49
   5  -7   7    1.03    1.79
   5   7   7    1.54    1.70
  -5  -7  -8    0.70    1.72
   5  -7   8   -0.56    2.43
   5  -7   8   -0.97    2.44
   5   7   8    0.45    1.65
  -5  -7  -9    0.55    2.67
   5  -7   9    1.12    1.72
   5  -7   9    1.24    1.72
   5   7   9    1.76    2.57
  -5  -7 -10   49.53    2.27
   5  -7  10   50.63    2.31
   5  -7  10   50.50    2.33
   5   7  10   48.24    3.04
  -5  -7 -11   46.62    3.13
   5  -7  11   45.17    2.29
   5  -7  11   48.65    2.34
   5   7  11   45.46    3.07
   5  -7  12   31.59    3.49
  -5  -7 -12   34.84    2.53
   5  -7  12   32.09    2.53
   5   7  12   29.38    2.47
  -5  -8   0   89.56    2.02
  -5   8   0   88.27    1.95
   5  -8   0   89.04    2.13
   5   8   0   86.31    2.69
  -5   8  -1   94.42    1.97
  -5  -8  -1  108.62    2.58
   5  -8   1  105.50    2.70
   5   8   1   99.47    2.36
  -5   8  -2  212.01    2.52
  -5  -8  -2  223.97    2.66
   5  -8   2  219.34    3.18
   5   8   2  221.87    3.86
  -5  -8  -3   39.59    2.45
   5  -8   3   37.20    2.67
   5   8   3   33.70    1.92
  -5   8  -3   31.25    1.86
  -5  -8  -4   51.54    2.66
  -5   8  -4   43.20    1.89
   5  -8   4   50.51    2.68
   5   8   4   47.05    2.01
  -5   8  -5    2.25    2.36
  -5  -8  -5    2.41    2.44
   5  -8   5    2.28    2.49
   5   8   5    3.31    1.67
  -5  -8  -6    4.52    2.41
  -5   8  -6    3.66    1.66
   5  -8   6    2.64    2.46
   5   8   6    3.91    2.35
  -5  -8  -7   -1.02    2.41
   5  -8   7    1.54    1.70
   5   8   7    0.60    1.64
  -5   8  -7    0.30    2.35
  -5  -8  -8    9.31    2.04
   5  -8   8    9.57    2.92
   5   8   8    9.10    2.78
  -5  -8  -9   71.14    2.39
   5  -8   9   73.03    2.42
   5  -8   9   76.15    2.52
   5   8   9   63.24    2.43
  -5  -8 -10   34.21    3.02
   5  -8  10   30.90    2.23
   5   8  10   28.45    2.16
   5  -8  10   29.44    3.04
  -5  -8 -11   14.08    2.40
   5  -8  11   14.00    2.44
   5   8  11   11.30    2.36
   5  -8  11   14.33    3.40
  -5  -9   0   80.85    2.15
  -5   9   0   77.90    2.72
   5   9   0   77.75    2.34
   5  -9   0   82.51    2.92
  -5  -9  -1    4.30    2.43
  -5   9  -1    4.02    1.69
   5   9   1    3.69    1.68
   5  -9   1    3.05    1.77
  -5  -9  -2   38.03    1.91
  -5   9  -2   40.71    1.89
   5   9   2   38.32    2.56
   5  -9   2   41.13    2.66
  -5  -9  -3   96.08    2.17
  -5   9  -3   89.50    2.15
   5   9   3   95.09    3.04
   5  -9   3   98.28    3.02
  -5  -9  -4    7.60    2.40
   5   9   4    5.17    2.37
   5  -9   4    6.77    1.75
  -5   9  -4    5.81    2.36
  -5  -9  -5    0.74    2.39
  -5   9  -5    0.65    2.34
   5   9   5   -0.39    2.36
   5  -9   5    1.56    1.71
  -5  -9  -6    9.12    2.44
  -5   9  -6    7.27    1.72
   5   9   6    6.97    1.71
   5  -9   6    9.24    2.50
  -5  -9  -7   56.50    3.04
  -5   9  -7   49.53    2.97
   5   9   7   46.29    3.01
   5  -9   7   53.75    3.10
  -5  -9  -8    1.25    2.03
  -5   9  -8    0.25    1.98
   5   9   8    0.50    1.97
   5  -9   8    2.29    2.05
  -5  -9  -9   40.80    3.08
   5   9   9   40.21    3.00
   5  -9   9   43.63    3.09
  -5  -9 -10    4.47    2.38
   5  -9  10    6.19    2.40
   5   9  10    4.81    3.25
   5  -9  10    5.16    2.38
  -5 -10   0    1.56    2.37
   5  10   0    1.32    1.66
  -5  10   0    2.69    1.65
   5 -10   0    0.89    1.72
  -5 -10  -1    4.52    1.70
   5  10   1    5.50    2.34
  -5  10  -1    5.35    1.68
   5 -10   1    4.73    2.44
  -5 -10  -2    3.79    2.43
   5  10   2    6.61    1.70
  -5  10  -2    7.41    2.37
   5 -10   2    7.12    1.77
  -5 -10  -3    6.92    2.41
  -5  10  -3    5.93    2.39
   5  10   3    5.10    1.69
   5 -10   3    8.01    1.77
  -5 -10  -4   20.67    1.81
  -5  10  -4   20.86    2.06
   5  10   4   20.66    2.07
   5 -10   4   21.28    2.18
  -5  10  -5  102.45    2.41
  -5 -10  -5  113.27    2.49
   5  10   5  101.75    2.87
   5 -10   5  113.28    2.82
  -5 -10  -6    4.70    2.03
   5  10   6    4.16    2.81
  -5  10  -6    3.18    2.82
   5 -10   6    6.31    2.06
  -5 -10  -7   -1.33    2.02
  -5  10  -7   -0.63    1.99
   5  10   7    0.12    2.79
   5 -10   7   -0.61    2.06
  -5 -10  -8    2.60    3.07
   5  10   8    2.54    2.28
  -5  10  -8    2.45    3.23
   5 -10   8    2.96    3.17
  -5 -10  -9  115.75    2.84
   5  10   9  107.63    3.24
  -5  10  -9  106.38    3.70
   5 -10   9  121.10    3.29
  -5 -11   0   -0.95    2.82
   5  11   0   -0.54    1.97
  -5  11   0   -0.64    1.99
   5 -11   0    1.54    2.88
  -5 -11  -1   47.81    2.22
   5  11   1   46.09    2.29
  -5  11  -1   47.73    2.91
   5 -11   1   47.45    2.36
  -5 -11  -2    0.09    2.81
   5  11   2   -1.42    2.80
  -5  11  -2   -0.30    2.81
   5 -11   2    2.22    2.88
  -5 -11  -3   72.79    2.34
   5  11   3   69.71    3.24
  -5  11  -3   76.23    3.07
   5 -11   3   74.30    2.56
  -5 -11  -4    7.87    2.05
  -5  11  -4    9.01    2.83
   5  11   4    8.79    2.84
   5 -11   4    7.33    2.11
  -5 -11  -5   12.41    2.03
  -5  11  -5   10.14    2.04
   5  11   5   10.00    2.86
   5 -11   5   10.82    2.13
  -5  11  -6    1.77    2.28
  -5 -11  -6    1.96    2.30
   5  11   6    1.28    3.03
   5 -11   6    2.89    2.08
  -5 -11  -7   60.63    2.64
   5  11   7   60.64    2.71
  -5  11  -7   59.52    3.45
   5 -11   7   68.74    3.67
  -5  12   0   15.40    2.05
   5 -12   0   12.95    2.15
  -5 -12   0   16.72    2.91
   5  12   0   15.11    2.93
   5 -12   1  129.13    3.18
  -5 -12  -1  121.21    2.66
   5  12   1  116.01    3.20
  -5  12  -1  121.44    3.30
   5 -12   2   -0.15    2.09
  -5 -12  -2    1.92    2.86
   5  12   2    0.13    2.00
  -5  12  -2    0.91    2.83
   5 -12   3   40.49    3.32
  -5 -12  -3   37.04    3.22
   5  12   3   40.11    3.22
  -5  12  -3   39.15    3.16
   5 -12   4   33.26    3.50
  -5 -12  -4   31.52    2.48
   5  12   4   34.21    3.38
  -5  12  -4   34.00    2.40
   5 -12   5   27.91    3.46
  -5 -12  -5   26.13    2.46
  -5  12  -5   24.36    2.39
   5  12   5   27.81    3.36
  -5 -13   0    0.77    2.32
   5 -13   0    1.86    2.36
   5  13   0    2.37    3.25
  -5  13  -1   19.54    2.36
   5  13   1   19.39    2.40
   6   0   0   19.47    2.07
   6   0   0   20.15    2.08
   6   0   1   -0.10    1.38
   6   0   1   -0.05    1.95
   6   0   2  149.99    2.31
   6   0   2  155.26    2.78
   6   0   3    3.31    1.43
   6   0   3   -0.04    1.97
   6   0   4   69.29    2.29
   6   0   4   64.16    1.81
   6   0   5    0.39    2.02
   6   0   5    1.48    2.00
   6   0   6  253.11    3.51
   6   0   6  246.39    3.01
   6   0   7    0.01    2.40
   6   0   7    0.79    2.40
   6   0   8    1.36    2.37
   6   0   8    1.09    2.36
   6   0   9   -0.88    1.70
   6   0   9    0.40    2.38
   6   0  10    1.77    2.82
   6   0  10    4.08    2.79
   6   0  11   -1.11    2.01
   6   0  11    0.96    1.97
   6   0  12    3.34    3.24
   6   0  12    4.27    2.30
   6   1   0  129.74    2.20
   6  -1   0  132.09    2.23
   6   1   0  124.23    2.62
   6  -1   0  126.81    2.20
   6   1   1   15.76    1.48
   6  -1   1   17.09    2.06
   6   1   1   14.53    1.49
   6  -1   1   14.18    1.48
   6   1   2   33.40    2.12
   6  -1   2   33.25    1.60
   6   1   2   30.75    2.12
   6  -1   2   31.01    2.15
   6   1   3   12.06    1.47
   6  -1   3   11.70    1.49
   6   1   3   12.07    2.02
   6  -1   3    9.37    2.04
   6   1   4  126.58    2.59
   6  -1   4  126.80    2.60
   6   1   4  106.67    2.07
   6  -1   4  111.75    2.13
   6   1   5   11.55    2.04
   6  -1   5   15.04    2.04
   6   1   5   12.48    2.02
   6  -1   5   12.94    2.04
   6  -1   6    8.63    1.73
   6   1   6    8.57    1.70
   6  -1   6    9.38    2.38
   6   1   6    9.55    1.70
   6   1   7   -0.78    1.70
   6   1   7    1.09    1.66
   6  -1   7    1.15    2.39
   6  -1   7   -0.30    1.70
   6   1   8  157.16    3.14
   6  -1   8  154.12    2.58
   6  -1   8  160.80    3.17
   6   1   8  144.99    2.49
   6   1   9   59.43    2.69
   6  -1   9   59.42    2.69
   6  -1   9   57.50    2.10
   6   1   9   56.41    2.04
   6   1  10   92.89    2.49
   6  -1  10   99.35    2.53
   6  -1  10  101.64    2.53
   6   1  10   99.75    2.54
   6   1  11    1.52    2.80
   6  -1  11   -0.40    2.83
   6  -1  11   -0.82    2.85
   6   1  11    0.37    1.98
   6  -1  12   43.08    3.39
   6  -1  12   36.50    3.41
   6   1  12   37.29    3.37
   6   1  12   34.77    2.48
   6   2   0   65.70    1.82
   6  -2   0   67.62    1.87
   6  -2   0   67.24    2.35
   6   2   0   63.96    2.33
   6   2   1    5.03    2.02
   6  -2   1    6.33    2.03
   6  -2   1    3.41    1.46
   6   2   1    5.89    2.03
   6   2   2   74.93    1.85
   6  -2   2   75.51    1.91
   6  -2   2   72.35    1.89
   6   2   2   73.86    2.40
   6   2   3   61.16    1.82
   6  -2   3   63.84    1.83
   6  -2   3   59.50    1.83
   6   2   3   58.62    1.79
   6   2   4   94.42    2.46
   6  -2   4   93.91    2.00
   6  -2   4   88.13    2.00
   6   2   4   82.82    1.97
   6   2   5   27.60    1.58
   6  -2   5   30.97    1.61
   6  -2   5   31.48    2.12
   6   2   5   29.91    1.57
   6   2   6    2.71    1.65
   6  -2   6    1.21    1.68
   6  -2   6    1.83    1.69
   6   2   6    0.70    2.34
   6   2   7   -0.44    1.67
   6   2   7    0.15    2.34
   6  -2   7    0.67    1.67
   6  -2   7    0.33    2.39
   6   2   8   18.10    1.74
   6  -2   8   18.50    2.46
   6   2   8   15.98    1.76
   6  -2   8   16.35    1.80
   6   2   9   25.99    2.52
   6  -2   9   24.47    1.83
   6  -2   9   24.32    1.88
   6   2   9   25.81    2.49
   6   2  10   22.62    2.86
   6  -2  10   22.38    2.91
   6  -2  10   23.23    2.11
   6   2  10   20.20    2.91
   6  -2  11    8.57    2.06
   6   2  11    8.56    2.04
   6  -2  11   10.18    2.07
   6   2  11    8.21    2.06
   6  -2  12   56.93    2.58
   6   2  12   51.50    3.46
   6  -2  12   61.54    3.53
   6   2  12   54.98    3.45
   6   3   0  152.98    2.36
   6  -3   0  167.49    2.87
  -6  -3   0  168.79    2.88
   6  -3   0  153.83    2.31
   6   3   1   -0.15    1.39
   6  -3   1   -0.06    1.42
  -6  -3  -1    1.36    2.04
   6  -3   1    0.60    1.98
   6   3   2    1.13    1.38
   6  -3   2    0.65    2.00
  -6  -3  -2    1.03    1.43
   6  -3   2    2.75    1.41
   6   3   3  119.46    2.59
   6  -3   3  128.83    2.65
  -6  -3  -3  127.39    2.20
   6  -3   3  121.95    2.15
   6   3   4    3.32    1.43
   6  -3   4    4.79    2.04
   6  -3   4    3.62    1.46
   6   3   5   72.47    2.73
   6  -3   5   77.29    2.75
   6  -3   5   76.46    2.56
   6  -3   6    0.30    2.44
   6  -3   6    0.12    1.75
   6   3   6    1.23    1.68
   6  -3   7  127.05    2.38
   6  -3   7  131.34    3.00
   6   3   7  120.76    2.39
   6   3   7  119.17    2.42
   6  -3   8   41.28    1.95
   6   3   8   41.07    1.92
   6  -3   8   44.37    1.95
   6   3   8   41.28    1.92
   6  -3   9    4.87    2.62
   6   3   9    5.57    1.98
   6  -3   9    4.44    2.02
   6   3   9    5.07    1.97
   6   3  10    9.57    2.79
   6  -3  10    7.51    2.87
   6  -3  10    9.95    2.06
   6   3  10    9.88    2.02
   6  -3  11   29.04    2.19
   6   3  11   31.85    2.92
   6  -3  11   30.32    2.22
   6   3  11   31.46    3.00
   6  -3  12   61.71    2.64
   6   3  12   58.73    2.57
   6   3  12   60.33    2.67
   6  -3  12   61.48    2.68
   6  -4   0   31.24    1.64
  -6  -4   0   31.92    1.68
   6  -4   0   31.72    1.64
   6   4   0   30.88    1.58
   6  -4   1    6.53    2.02
  -6  -4  -1    6.94    1.50
   6  -4   1    8.05    2.02
   6   4   1    8.38    1.42
   6  -4   2   20.75    1.54
  -6  -4  -2   20.21    2.11
   6  -4   2   21.70    2.11
   6   4   2   17.12    1.50
   6  -4   3   14.65    1.49
  -6  -4  -3   15.39    1.53
   6  -4   3   15.71    2.09
   6   4   3   13.73    2.00
   6  -4   4    0.14    1.43
  -6  -4  -4    0.72    2.30
   6  -4   4    2.14    2.24
   6   4   4   -0.40    1.70
   6  -4   5  274.48    3.08
  -6  -4  -5  280.15    3.05
   6  -4   5  286.30    3.66
   6   4   5  264.09    3.88
   6  -4   6    1.32    2.45
  -6  -4  -6    0.68    1.77
   6  -4   6    1.05    1.74
   6   4   6   -0.06    1.68
   6  -4   7   -0.53    2.40
  -6  -4  -7   -0.29    1.74
   6   4   7    0.04    1.68
   6  -4   7   -0.24    2.41
   6  -4   8    9.61    1.77
   6   4   8    8.25    2.39
   6  -4   8    9.23    1.77
   6  -4   9   20.04    2.90
   6   4   9   18.67    2.85
   6  -4   9   18.36    2.92
   6  -4  10   23.53    2.95
   6   4  10   16.83    2.09
   6  -4  10   23.29    2.93
   6   4  10   18.87    2.89
   6  -4  11    8.55    3.16
   6   4  11    8.56    3.04
   6  -4  11    8.27    2.38
   6   4  11    8.63    2.34
   6   4  12    1.07    2.27
   6  -5   0   50.90    2.30
  -6  -5   0   45.75    1.77
   6  -5   0   49.07    1.76
   6   5   0   46.89    2.25
   6  -5   1  113.72    2.13
  -6  -5  -1  111.42    2.11
   6  -5   1  117.70    2.64
   6   5   1  101.10    2.17
   6  -5   2   12.59    2.10
  -6  -5  -2   11.61    2.10
   6  -5   2   12.73    1.50
   6   5   2   10.12    1.45
   6  -5   3   58.75    2.65
  -6  -5  -3   55.64    2.00
   6  -5   3   53.47    1.98
   6   5   3   51.97    2.58
   6  -5   4    1.35    2.41
  -6  -5  -4    3.30    2.43
   6  -5   4    0.81    1.70
   6   5   4    0.28    1.66
   6  -5   5    2.96    2.40
   6  -5   5    0.03    1.70
  -6  -5  -5    1.05    1.73
   6   5   5    1.90    1.65
   6  -5   6   13.13    1.78
   6  -5   6   14.04    2.47
  -6  -5  -6   11.59    1.80
   6   5   6   11.00    1.74
   6  -5   7   61.72    2.72
   6  -5   7   66.09    2.06
  -6  -5  -7   64.63    2.08
   6   5   7   57.04    2.67
   6  -5   8    7.51    2.02
   6  -5   8    6.68    2.03
  -6  -5  -8    6.58    2.09
   6   5   8    8.53    2.80
   6  -5   9   35.41    3.02
   6  -5   9   37.02    2.18
  -6  -5  -9   34.18    2.25
   6   5   9   33.42    2.16
   6  -5  10   -0.06    2.92
   6  -5  10    0.89    2.89
   6   5  10    2.37    2.83
   6  -5  11   29.31    3.45
   6  -5  11   27.70    2.53
   6   5  11   29.24    3.40
   6  -6   0    0.65    1.46
  -6  -6   0    0.84    1.46
   6   6   0    0.30    2.18
   6  -6   1  113.73    2.34
  -6  -6  -1  114.65    2.95
   6   6   1  106.36    2.97
   6  -6   2   45.62    2.64
  -6  -6  -2   45.04    1.95
   6  -6   2   48.64    2.63
   6   6   2   41.29    2.56
   6  -6   3   29.01    2.55
  -6  -6  -3   28.66    1.89
   6  -6   3   28.69    2.56
   6   6   3   27.34    2.46
   6  -6   4    5.09    1.73
  -6  -6  -4    4.99    1.78
   6  -6   4    5.42    2.45
   6   6   4    5.51    2.36
   6  -6   5   41.70    2.63
  -6  -6  -5   43.39    2.59
   6  -6   5   39.62    2.59
   6   6   5   34.89    1.89
   6  -6   6    1.97    2.44
  -6  -6  -6    1.58    2.46
   6  -6   6    2.68    1.73
   6   6   6    1.23    2.38
   6  -6   7    0.77    2.04
   6  -6   7    0.25    2.02
  -6  -6  -7    1.83    2.85
   6   6   7    0.83    1.96
   6  -6   8   13.44    2.93
   6  -6   8   17.65    2.89
  -6  -6  -8   15.16    2.96
   6   6   8   13.30    2.04
   6  -6   9   85.19    2.52
   6  -6   9   87.15    2.55
  -6  -6  -9   83.20    2.46
   6   6   9   77.56    2.54
   6  -6  10   24.32    2.47
  -6  -6 -10   22.67    2.49
   6  -6  10   25.90    2.50
   6   6  10   21.89    2.41
  -6  -7   0   46.70    2.65
   6  -7   0   43.80    1.99
  -6   7   0   46.77    2.55
   6   7   0   41.37    2.56
  -6  -7  -1    9.11    1.77
   6  -7   1    8.95    1.78
   6   7   1    8.28    1.69
  -6  -7  -2    1.22    2.45
   6  -7   2   -0.49    2.47
   6   7   2   -0.80    1.67
  -6  -7  -3   51.64    2.02
   6  -7   3   53.22    2.08
   6   7   3   47.06    1.99
  -6  -7  -4   40.69    2.67
   6  -7   4   42.54    1.97
   6  -7   4   42.21    1.99
   6   7   4   41.19    2.57
  -6  -7  -5   19.42    1.87
   6  -7   5   20.63    1.84
   6  -7   5   18.97    1.88
   6   7   5   19.89    1.77
  -6  -7  -6    7.96    2.08
   6  -7   6    5.84    2.89
   6  -7   6    6.74    2.92
   6   7   6    6.98    1.98
  -6  -7  -7   60.95    2.36
   6  -7   7   59.08    2.36
   6  -7   7   61.57    2.38
   6   7   7   54.35    2.32
  -6  -7  -8   10.12    2.12
   6  -7   8    9.16    2.09
   6  -7   8    9.43    2.14
   6   7   8   11.42    2.84
   6  -7   9   15.45    2.41
  -6  -7  -9   14.30    3.39
   6  -7   9   15.28    2.45
   6   7   9   17.22    3.25
   6   7  10    1.10    2.63
  -6  -8   0    1.26    2.46
  -6   8   0    2.63    2.39
   6  -8   0    2.72    1.73
   6   8   0    2.35    2.35
  -6   8  -1   10.02    1.73
  -6  -8  -1   10.82    1.81
   6  -8   1   12.80    2.51
   6   8   1   10.01    1.73
  -6   8  -2   60.91    2.00
  -6  -8  -2   63.93    2.09
   6  -8   2   62.51    2.16
   6   8   2   59.69    2.15
  -6   8  -3    1.19    1.68
  -6  -8  -3    0.58    1.75
   6  -8   3    1.06    1.76
   6   8   3    0.68    1.68
  -6  -8  -4    5.87    2.91
   6  -8   4    6.66    2.07
   6   8   4    6.14    1.97
  -6  -8  -5   17.26    2.13
   6  -8   5   17.08    2.16
   6   8   5   16.06    2.83
  -6  -8  -6   32.68    2.21
   6  -8   6   32.66    3.04
   6  -8   6   33.60    2.23
   6   8   6   31.49    2.15
  -6  -8  -7   28.76    2.24
   6  -8   7   28.70    2.21
   6  -8   7   31.88    3.04
   6   8   7   26.16    2.15
  -6  -8  -8   23.45    2.47
   6  -8   8   23.48    2.47
   6  -8   8   25.98    2.50
   6   8   8   23.59    2.40
  -6  -9   0   23.49    2.77
  -6   9   0   16.56    2.09
   6   9   0   18.92    2.07
   6  -9   0   23.21    2.77
  -6   9  -1    3.11    2.79
  -6  -9  -1    5.76    2.01
   6   9   1    4.05    1.96
   6  -9   1    6.14    2.07
  -6  -9  -2   36.54    3.00
   6   9   2   37.33    2.94
   6  -9   2   32.85    2.20
  -6   9  -2   28.92    2.13
  -6  -9  -3   44.56    2.28
  -6   9  -3   42.10    2.19
   6  -9   3   49.34    3.11
   6   9   3   45.14    2.99
  -6   9  -4    0.35    1.97
  -6  -9  -4    1.18    2.87
   6  -9   4   -0.09    2.91
   6   9   4    1.08    2.77
  -6  -9  -5   21.59    2.95
   6   9   5   17.67    2.10
   6  -9   5   19.90    3.01
  -6  -9  -6    6.39    3.14
   6   9   6    7.37    2.31
   6  -9   6    8.79    3.15
  -6  -9  -7    7.19    3.35
   6  -9   7    7.20    2.40
   6   9   7    2.84    3.27
   6  -9   7    7.96    2.42
  -6 -10   0   40.16    2.25
   6  10   0   38.96    3.00
  -6  10   0   35.75    2.18
   6 -10   0   44.47    2.31
  -6 -10  -1   28.26    3.01
  -6  10  -1   25.40    2.13
   6  10   1   23.49    2.14
   6 -10   1   29.19    3.07
  -6 -10  -2  131.12    2.72
  -6  10  -2  114.04    2.55
   6  10   2  120.93    3.14
   6 -10   2  124.86    3.03
  -6  10  -3   43.53    3.04
  -6 -10  -3   53.60    3.13
   6  10   3   42.19    2.31
   6 -10   3   48.08    2.39
  -6 -10  -4    2.29    2.36
  -6  10  -4   -0.20    3.25
   6  10   4    0.73    2.27
   6 -10   4    0.17    2.39
  -6  10  -5    6.01    2.35
  -6 -10  -5    7.40    2.38
   6  10   5    6.59    2.32
   6 -10   5    8.30    2.44
  -6  11   0   72.03    2.61
  -6 -11   0   77.50    2.63
   6  11   0   74.79    2.84
   6 -11   0   83.33    3.80
  -6 -11  -1   15.67    3.43
   6  11   1   19.52    3.31
  -6  11  -1   16.89    2.40
   6 -11   1   17.43    2.49
  -6 -11  -2   24.75    2.47
   6  11   2   21.04    3.34
  -6  11  -2   23.66    3.33
   6 -11   2   26.02    3.49
   6  11   3   -0.22    2.28
   6 -11   3   -0.26    2.40
   7   0   0   -0.33    1.67
   7   0   0    2.30    2.38
   7   0   1   80.75    2.74
   7   0   1   81.00    2.75
   7   0   2    0.84    1.69
   7   0   2    0.40    1.72
   7   0   3   17.36    2.45
   7   0   3   16.08    2.48
   7   0   4   -0.30    1.69
   7   0   4    1.39    2.37
   7   0   5    3.22    1.70
   7   0   5    3.41    1.69
   7   0   6    1.15    2.78
   7   0   6    0.54    2.79
   7   0   7    0.85    2.79
   7   0   7    0.69    1.98
   7   0   8   -0.04    2.00
   7   0   8   -0.67    1.98
   7   0   9    6.93    2.35
   7   0   9    8.22    2.32
   7   1   0    1.67    1.69
   7  -1   0    1.08    1.72
   7  -1   0    1.91    2.39
   7   1   0    1.91    1.72
   7   1   1   98.93    2.25
   7  -1   1  101.98    2.28
   7   1   1  102.61    2.87
   7  -1   1  101.03    2.28
   7   1   2   42.99    2.61
   7  -1   2   39.82    1.95
   7  -1   2   41.05    2.63
   7   1   2   41.31    1.93
   7   1   3   77.01    2.10
   7  -1   3   73.71    2.13
   7  -1   3   78.65    2.12
   7   1   3   70.74    2.10
   7   1   4    9.75    2.43
   7  -1   4    8.84    1.74
   7  -1   4   10.31    2.44
   7   1   4    6.34    2.46
   7   1   5   86.81    2.19
   7  -1   5   90.18    2.78
   7  -1   5   91.11    2.80
   7   1   5   80.53    2.16
   7   1   6   -0.12    2.01
   7  -1   6   -0.82    2.84
   7  -1   6    0.98    2.00
   7   1   6    1.78    2.82
   7   1   7    9.83    2.04
   7  -1   7   11.81    2.84
   7  -1   7   12.49    2.88
   7   1   7   13.90    2.04
   7   1   8    3.05    2.04
   7  -1   8    3.23    2.85
   7  -1   8    2.12    2.01
   7   1   8    1.29    2.02
   7   1   9  109.87    2.86
   7  -1   9  114.47    2.90
   7  -1   9  115.67    2.90
   7   1   9  117.56    3.72
   7   2   0    3.28    1.68
   7  -2   0    1.37    1.74
   7  -2   0    2.41    1.73
   7   2   0    2.79    2.41
   7   2   1    5.69    1.72
   7  -2   1    7.54    2.40
   7   2   1    4.88    1.70
   7  -2   1    6.57    2.42
   7   2   2   14.18    1.74
   7  -2   2   13.60    1.76
   7  -2   2   12.29    2.49
   7   2   2   13.00    2.46
   7   2   3   17.18    2.45
   7  -2   3   17.68    2.46
   7  -2   3   16.33    2.46
   7   2   3   16.14    2.46
   7   2   4    0.82    1.66
   7  -2   4    1.44    2.38
   7  -2   4    0.38    2.39
   7   2   4   -0.62    1.69
   7   2   5    0.19    2.58
   7  -2   5    0.19    1.69
   7  -2   5    0.63    1.69
   7   2   5    0.51    2.58
   7   2   6   38.15    2.96
   7  -2   6   35.73    2.20
   7  -2   6   41.01    2.98
   7   2   6   40.31    2.19
   7   2   7   21.90    2.89
   7   2   7   24.51    2.10
   7  -2   7   22.49    2.95
   7  -2   7   24.51    2.14
   7   2   8   23.23    2.94
   7   2   8   23.33    2.91
   7  -2   8   24.57    2.96
   7  -2   8   24.17    2.97
   7  -2   9    3.05    2.33
   7   2   9    3.78    3.22
   7  -2   9    4.68    3.26
   7   2   9    0.68    3.25
   7   3   0   32.20    1.85
   7  -3   0   32.22    1.91
   7   3   0   31.84    1.89
   7  -3   0   31.25    1.89
   7   3   1   74.61    2.12
   7  -3   1   76.12    2.17
   7   3   1   68.91    2.15
   7  -3   1   80.28    2.78
   7   3   2   92.30    2.23
   7  -3   2  103.61    2.28
   7  -3   2   91.87    2.24
   7   3   2   90.39    2.24
   7   3   3   -1.11    1.71
   7   3   3   -0.47    2.41
   7  -3   3    1.92    2.41
   7  -3   3   -0.40    1.73
   7  -3   4   17.87    2.48
   7   3   4   16.95    1.77
   7  -3   4   19.11    2.49
   7   3   4   15.09    1.78
   7  -3   5   35.59    2.20
   7  -3   5   39.08    2.96
   7   3   5   36.58    2.93
   7   3   5   32.72    2.15
   7  -3   6    5.16    2.02
   7  -3   6    4.61    2.04
   7   3   6    3.25    2.00
   7   3   6    5.39    1.98
   7  -3   7   21.35    2.91
   7   3   7   18.40    2.09
   7  -3   7   22.33    2.93
   7   3   7   19.08    2.09
   7  -3   8    6.91    3.08
   7   3   8    6.95    2.29
   7  -3   8    7.43    2.07
   7   3   8    5.70    3.09
   7  -3   9   21.87    2.41
   7   3   9   22.21    3.30
   7  -3   9   23.13    2.44
   7   3   9   19.75    3.36
   7  -4   0   10.82    1.78
   7  -4   0   10.32    2.46
   7   4   0   12.61    2.40
   7  -4   1    2.47    2.46
   7  -4   1    2.08    1.73
   7   4   1    2.66    2.37
   7  -4   2   94.88    2.24
   7  -4   2   91.32    2.23
   7   4   2   87.96    2.84
   7  -4   3    7.33    2.41
   7  -4   3    3.73    1.75
   7   4   3    4.81    1.70
   7  -4   4    0.78    2.81
   7  -4   4   -0.11    2.00
   7   4   4    0.04    2.75
   7  -4   5   11.74    2.87
   7  -4   5   12.49    2.06
   7   4   5   10.87    2.02
   7  -4   6   17.71    2.92
   7   4   6   16.11    2.88
   7  -4   6   20.08    2.90
   7   4   6   15.99    2.90
   7  -4   7   42.65    3.05
   7   4   7   34.87    2.23
   7   4   7   36.34    2.19
   7  -4   7   33.65    2.26
   7  -4   8    1.12    3.30
   7  -4   8    1.71    2.31
   7   4   8    2.23    2.28
   7   4   8    2.26    2.30
   7  -5   0   10.89    2.48
   7  -5   0   13.16    1.78
  -7  -5   0   11.11    1.80
   7   5   0   12.41    2.41
   7  -5   1   17.82    1.82
   7  -5   1   20.70    2.52
  -7  -5  -1   18.54    2.58
   7   5   1   17.26    1.77
   7  -5   2   17.66    1.84
   7  -5   2   18.40    1.83
  -7  -5  -2   20.62    2.55
   7   5   2   19.27    2.67
   7  -5   3    0.67    2.87
   7  -5   3    2.36    2.03
  -7  -5  -3    0.82    2.09
   7   5   3    0.55    2.79
   7  -5   4   64.57    3.14
   7  -5   4   61.17    2.36
  -7  -5  -4   66.67    3.18
   7   5   4   61.39    2.31
   7  -5   5    0.55    2.05
   7  -5   5    1.43    2.03
  -7  -5  -5    1.52    2.06
   7   5   5    1.79    2.80
   7  -5   6    6.22    2.06
   7  -5   6    6.32    2.05
   7   5   6    3.58    2.06
   7  -5   7   -1.44    3.32
   7  -5   7   -0.95    2.36
   7   5   7    0.53    3.25
   7  -5   8   42.42    2.63
   7  -6   0   40.16    2.24
  -7  -6   0   43.17    2.88
   7  -6   0   48.85    3.04
   7   6   0   37.86    2.18
   7  -6   1    4.49    2.88
   7  -6   1    3.85    2.06
  -7  -6  -1    4.23    2.07
   7   6   1    4.28    1.98
   7  -6   2    2.53    2.90
   7  -6   2    5.70    2.87
  -7  -6  -2    5.72    2.06
   7   6   2    5.13    1.99
   7  -6   3   10.63    2.12
   7  -6   3   13.74    2.92
  -7  -6  -3   17.85    2.99
   7   6   3   13.78    2.03
   7  -6   4   21.74    2.20
   7  -6   4   27.38    2.97
  -7  -6  -4   24.94    2.20
   7   6   4   21.84    2.90
   7  -6   5   30.77    3.04
   7  -6   5   27.93    3.06
  -7  -6  -5   28.95    3.08
   7   6   5   29.64    2.15
   7  -6   6  114.72    3.79
   7  -6   6  119.65    3.78
  -7  -6  -6  121.10    3.80
   7   6   6  107.97    3.80
   7  -6   7   14.49    3.40
   7  -6   7   16.18    2.45
  -7  -6  -7   12.45    2.51
   7   6   7   13.54    2.41
  -7  -7   0    6.98    2.97
   7  -7   0    8.41    2.15
   7  -7   0   11.06    2.96
   7   7   0    7.94    2.04
  -7  -7  -1   29.71    3.02
   7  -7   1   27.18    2.20
   7  -7   1   25.26    2.20
   7   7   1   24.77    2.92
  -7  -7  -2   61.30    2.36
   7  -7   2   59.52    3.16
   7  -7   2   57.47    2.38
   7   7   2   54.11    3.08
  -7  -7  -3   -0.30    2.95
   7  -7   3   -0.46    2.08
   7  -7   3    3.15    2.91
   7   7   3   -2.25    2.82
  -7  -7  -4   38.12    2.27
   7  -7   4   36.05    2.29
   7  -7   4   43.49    3.28
   7   7   4   37.58    2.44
   7  -7   5    0.42    2.35
  -7  -7  -5    0.67    3.35
   7  -7   5   -0.49    2.38
   7   7   5    1.22    2.28
  -7  -7  -6    6.49    2.41
   7  -7   6    6.69    2.40
  -7  -8   0   -0.48    2.95
   7  -8   0    1.66    2.08
   7  -8   0    0.10    2.09
   7   8   0   -0.87    2.83
  -7  -8  -1    9.90    2.95
   7  -8   1    8.42    2.12
   7  -8   1    8.03    2.98
   7   8   1    7.71    2.04
  -7  -8  -2   29.20    2.50
   7  -8   2   28.39    3.25
   7  -8   2   30.51    3.46
   7   8   2   26.34    2.41
  -7  -8  -3   14.13    3.48
   7  -8   3   15.38    3.40
   7  -8   3   14.44    2.46
   7   8   3   15.64    2.35
  -7  -8  -4   22.60    2.50
   7  -8   4   21.28    2.49
   7  -8   4   19.78    2.50
   7   8   4   20.23    3.31
  -7  -9   0   33.13    3.48
   7  -9   0   35.39    3.51
   7   9   0   31.00    2.47
  -7  -9  -1    1.51    2.39
   7  -9   1    0.60    2.39
   7   9   1    0.09    3.24
  -7  -9  -2    3.10    2.41
   8   0   0   43.62    3.02
   8   0   0   38.78    2.21
   8   0   1    1.26    2.00
   8   0   1    2.38    2.81
   8   0   2    2.64    2.01
   8   0   2    0.97    2.82
   8   0   3    0.74    2.87
   8   0   3    0.36    2.01
   8   0   4   19.69    3.33
   8   0   4   19.15    2.36
   8   0   5   -0.83    3.26
   8   0   5   -0.34    2.33
   8   1   0   85.13    3.22
   8  -1   0   81.72    2.45
   8  -1   0   87.26    3.24
   8   1   0   79.72    2.50
   8   1   1    5.16    2.88
   8  -1   1    5.30    2.06
   8  -1   1    5.71    2.90
   8   1   1    5.43    2.06
   8   1   2   29.60    2.15
   8  -1   2   31.28    2.97
   8  -1   2   29.91    2.99
   8   1   2   28.41    2.20
   8   1   3    0.51    2.00
   8  -1   3    0.41    2.03
   8  -1   3    1.67    3.09
   8   1   3   -1.50    2.05
   8   1   4   23.09    2.38
   8  -1   4   22.70    2.39
   8  -1   4   23.40    3.35
   8   1   4   21.76    3.35
   8   1   5   21.76    3.33
   8  -1   5   20.19    3.36
   8  -1   5   20.65    2.40
   8   1   5   19.71    2.42
   8   2   0    1.90    1.99
   8  -2   0    2.96    2.00
   8   2   0    2.85    2.02
   8  -2   0    2.85    2.02
   8   2   1    1.99    2.01
   8  -2   1    3.09    2.03
   8   2   1    1.87    2.02
   8  -2   1    3.13    2.86
   8   2   2   21.33    2.10
   8  -2   2   24.01    2.93
   8   2   2   18.91    2.15
   8  -2   2   23.97    2.96
   8   2   3   10.89    3.06
   8  -2   3    9.48    2.34
   8   2   3    9.98    3.12
   8  -2   3   12.13    3.11
   8   2   4    0.86    2.28
   8  -2   4    1.95    2.30
   8   2   4    2.84    2.29
   8  -2   4    1.95    2.31
   8   2   5   11.48    2.39
   8  -2   5   10.70    2.40
   8  -3   0    0.22    2.03
   8   3   0   -0.86    2.01
   8  -3   0   -0.05    2.87
   8   3   0   -1.31    2.00
   8  -3   1    1.08    2.86
   8   3   1    0.90    2.03
   8  -3   1    1.72    2.03
   8   3   1    1.06    2.00
   8  -3   2   19.48    2.38
   8   3   2   16.74    3.15
   8  -3   2   19.03    2.42
   8   3   2   19.82    3.08
   8  -3   3    0.22    3.26
   8   3   3    1.02    3.24
   8  -3   3   -0.10    2.33
   8   3   3   -0.95    2.28
   8  -3   4   10.49    2.36
   8  -3   4    8.85    2.38
   8   3   4    8.38    2.35
   8   3   4    8.39    2.32
   8  -4   0   89.24    3.28
   8  -4   0   83.77    3.50
   8   4   0   84.67    3.26
   8   4   0   79.90    3.23
   8  -4   1    6.47    3.34
   8  -4   1    6.01    3.17
   8   4   1    8.57    3.10
   8   4   1    5.10    3.09
   8  -4   2    5.11    2.34
   8   4   2    5.61    2.32
   8  -4   2    6.66    2.36
   8   4   2    5.00    2.36
   8  -4   3   24.10    2.45
   8   4   3   22.95    2.44
   8  -4   3   22.37    2.48
   8   4   3   22.33    2.46
   8  -5   0    1.93    2.35
   8  -5   0    0.79    2.36
   8   5   0   -0.61    2.35
   8   5   0    1.28    2.30
   8  -5   1   26.90    2.45
   8  -5   1   28.39    2.48
   8   5   1   26.41    2.47
   8   5   1   28.39    2.46
   8   5   2   -0.54    3.30
   8  -5   2    2.19    3.33
   8  -5   2   -0.20    2.36
   0   0   0    0.00    0.00
;
_shelx_hkl_checksum     38035
_shelx_res_file
;
TITL IP1347 in P2(1)/n
    shelx.res
    created by SHELXL-2018/1 at 10:54:04 on 12-Apr-2020
CELL  0.71073   6.5915  12.1969  15.5669   90.000   97.617   90.000
ZERR     4.00   0.0004   0.0010   0.0010    0.000    0.008    0.000
LATT   1
SYMM  1/2 - X, 1/2 + Y, 1/2 - Z
SFAC  C    H    N    O    F    V
UNIT  28 48 24 4 20 4
MERG   2
EQIV $1 0.5-X, -0.5+Y, 0.5-Z
EQIV $2 1.5-X, 0.5+Y, 0.5-Z
EQIV $3 1.5-X, -0.5+Y, 0.5-Z
EQIV $4 -0.5+X, 0.5-Y, -0.5+Z
EQIV $5 0.5+X, 0.5-Y, -0.5+Z
EQIV $6 0.5+X, 0.5-Y, 0.5+Z
EQIV $7 0.5-X, 0.5+Y, 0.5-Z
RTAB XHY N1 H1N F4_$1
RTAB XHY N4 H2N F1_$2
RTAB XHY C1 H1 F2
RTAB XHY C1 H1 N5_$3
RTAB XHY C2 H2 F3_$4
RTAB XHY C2 H2 F1_$4
RTAB XHY C3 H3 F1_$5
RTAB XHY C3 H3 F5_$5
RTAB XHY C4 H4 N2_$6
RTAB XHY C5 H5A F2
RTAB XHY C5 H5A F3
RTAB XHY C5 H5B F1_$4
RTAB XHY C6 H6A F5_$5
RTAB XHY C6 H6B F2_$7
RTAB XHY C7 H7A F3
RTAB XHY C7 H7B F4_$5
RTAB H..O H1N F4_$1
RTAB H..O H2N F1_$2
RTAB H..O H1 F2
RTAB H..O H1 N5_$3
RTAB H..O H2 F3_$4
RTAB H..O H2 F1_$4
RTAB H..O H3 F1_$5
RTAB H..O H3 F5_$5
RTAB H..O H4 N2_$6
RTAB H..O H5A F2
RTAB H..O H5A F3
RTAB H..O H5B F1_$4
RTAB H..O H6A F5_$5
RTAB H..O H6B F2_$7
RTAB H..O H7A F3
RTAB H..O H7B F4_$5
RTAB O..O N1 F4_$1
RTAB O..O N4 F1_$2
RTAB O..O C1 F2
RTAB O..O C1 N5_$3
RTAB O..O C2 F3_$4
RTAB O..O C2 F1_$4
RTAB O..O C3 F1_$5
RTAB O..O C3 F5_$5
RTAB O..O C4 N2_$6
RTAB O..O C5 F2
RTAB O..O C5 F3
RTAB O..O C5 F1_$4
RTAB O..O C6 F5_$5
RTAB O..O C6 F2_$7
RTAB O..O C7 F3
RTAB O..O C7 F4_$5
FMAP   2
PLAN    8
SIZE     0.200   0.220   0.250
ACTA
BOND
BOND   $H
CONF
LIST   4
L.S.   5
TEMP   -60.00
WGHT    0.060300
FVAR       0.49849
V1    6    0.130041    0.207357    0.375571    11.00000    0.03279    0.01556 =
         0.01820    0.00033    0.00168    0.00023
O1    4   -0.083827    0.251176    0.331578    11.00000    0.04826    0.03923 =
         0.03758    0.00051   -0.00737    0.01347
F1    5    0.413412    0.149805    0.436071    11.00000    0.03107    0.03123 =
         0.03179   -0.00767   -0.00280    0.00358
F2    5    0.180770    0.114804    0.290385    11.00000    0.05299    0.03074 =
         0.02342   -0.00805    0.00093    0.00518
F3    5    0.284388    0.315379    0.335740    11.00000    0.06744    0.02963 =
         0.03189    0.00458    0.01540   -0.01327
F4    5    0.141123    0.292330    0.477713    11.00000    0.05050    0.01981 =
         0.02406   -0.00414    0.00972   -0.00325
F5    5    0.035932    0.097621    0.436494    11.00000    0.04049    0.02597 =
         0.03077    0.00405   -0.00031   -0.01197
N1    3    0.275995   -0.000757    0.038071    11.00000    0.02910    0.01798 =
         0.02740    0.00234    0.00173    0.00269
AFIX  43
H1N   2    0.317783   -0.068386    0.043251    11.00000   -1.50000
AFIX   0
N2    3    0.214981    0.049428   -0.039205    11.00000    0.03694    0.02670 =
         0.02313    0.00024    0.00262    0.00303
N3    3    0.196691    0.161238    0.070268    11.00000    0.02292    0.01788 =
         0.02287    0.00208    0.00146    0.00058
N4    3    0.881700    0.526271    0.148225    11.00000    0.02536    0.02543 =
         0.02603    0.00251   -0.00051    0.00049
AFIX  43
H2N   2    0.961582    0.566665    0.121121    11.00000   -1.50000
AFIX   0
N5    3    0.861838    0.536560    0.233828    11.00000    0.04084    0.03138 =
         0.02562   -0.00380   -0.00338   -0.00239
N6    3    0.667463    0.403291    0.173581    11.00000    0.02772    0.02112 =
         0.02165    0.00089    0.00088    0.00229
C1    1    0.264186    0.064770    0.103238    11.00000    0.03057    0.02187 =
         0.02479    0.00430   -0.00122    0.00249
AFIX  43
H1    2    0.296938    0.047489    0.162296    11.00000   -1.20000
AFIX   0
C2    1    0.167611    0.148039   -0.016882    11.00000    0.03762    0.02402 =
         0.02259    0.00458    0.00183    0.00462
AFIX  43
H2    2    0.119140    0.203342   -0.056412    11.00000   -1.20000
AFIX   0
C3    1    0.765537    0.448090    0.112233    11.00000    0.02600    0.02221 =
         0.02232    0.00087    0.00047    0.00363
AFIX  43
H3    2    0.752834    0.426919    0.053704    11.00000   -1.20000
AFIX   0
C4    1    0.729652    0.461238    0.247119    11.00000    0.04094    0.03149 =
         0.02051   -0.00140    0.00196    0.00124
AFIX  43
H4    2    0.682993    0.448455    0.300737    11.00000   -1.20000
AFIX   0
C5    1    0.152134    0.260785    0.118090    11.00000    0.03004    0.02099 =
         0.02790   -0.00262    0.00574    0.00196
AFIX  23
H5A   2    0.139985    0.240949    0.178200    11.00000   -1.20000
H5B   2    0.020264    0.290896    0.092153    11.00000   -1.20000
AFIX   0
C6    1    0.315849    0.348491    0.117658    11.00000    0.03290    0.01771 =
         0.02913    0.00096   -0.00081    0.00165
AFIX  23
H6A   2    0.330379    0.367237    0.057561    11.00000   -1.20000
H6B   2    0.272302    0.414699    0.145844    11.00000   -1.20000
AFIX   0
C7    1    0.521551    0.311751    0.163885    11.00000    0.03026    0.01952 =
         0.03189    0.00354    0.00165   -0.00046
AFIX  23
H7A   2    0.504179    0.282923    0.221218    11.00000   -1.20000
H7B   2    0.575771    0.252713    0.130794    11.00000   -1.20000
AFIX   0
HKLF 4
REM  IP1347 in P2(1)/n
REM R1 =  0.0279 for    2513 Fo > 4sig(Fo)  and  0.0317 for all    2965 data
REM    181 parameters refined using      0 restraints
END
WGHT      0.0603      0.0000
REM Highest difference peak  0.367,  deepest hole -0.278,  1-sigma level  0.061
Q1    1   0.4136  0.3314  0.1395  11.00000  0.05    0.37
Q2    1  -0.0018  0.2402  0.3716  11.00000  0.05    0.36
Q3    1  -0.0083  0.2095  0.3387  11.00000  0.05    0.35
Q4    1   0.2535  0.2928  0.4763  11.00000  0.05    0.29
Q5    1   0.2300  0.1141  0.0922  11.00000  0.05    0.29
Q6    1   0.3542  0.2779  0.3265  11.00000  0.05    0.26
Q7    1   0.2311  0.3039  0.1201  11.00000  0.05    0.26
Q8    1   0.2244  0.2593  0.3602  11.00000  0.05    0.26
;
_shelx_res_checksum     4568
