# Supplementary material for: Crystal structure and Hirshfeld surface analysis of 4,4′-(propane-1,3-diyl)bis(4H-1,2,4-triazol-1-ium) penta­fluorido­oxidovanadate(V)
Source: Acta Crystallogr E Crystallogr Commun. 2020 May 1;76(Pt 6):780–4. doi: 10.1107/S205698902000585X (PMC7274005; doi:10.1107/S205698902000585X)
Supplement: Supplementary file 2 [file e-76-00780-Isup2.hkl]

data_I                                                                          
_shelx_title ' IP1347 in P2(1)/n'                                               
_shelx_refln_list_code          4                                               
_shelx_F_calc_maximum      151.05                                               
_exptl_crystal_F_000       688.00                                               
_reflns_d_resolution_high  0.7541                                               
                                                                                
loop_                                                                           
 _space_group_symop_operation_xyz                                               
 'x, y, z'                                                                      
 '-x+1/2, y+1/2, -z+1/2'                                                        
 '-x, -y, -z'                                                                   
 'x-1/2, -y-1/2, z-1/2'                                                         
                                                                                
_cell_length_a     6.5915                                                       
_cell_length_b    12.1969                                                       
_cell_length_c    15.5669                                                       
_cell_angle_alpha  90.000                                                       
_cell_angle_beta   97.617                                                       
_cell_angle_gamma  90.000                                                       
                                                                                
_shelx_F_squared_multiplier     1.000                                           
                                                                                
loop_                                                                           
 _refln_index_h                                                                 
 _refln_index_k                                                                 
 _refln_index_l                                                                 
 _refln_F_squared_calc                                                          
 _refln_F_squared_meas                                                          
 _refln_F_squared_sigma                                                         
 _refln_observed_status                                                         
   2   0   0      15990.33      15213.16        93.00 o                         
   4   0   0       2014.11       1798.67        65.32 o                         
   6   0   0         82.25         79.74         5.90 o                         
   8   0   0        159.92        163.39         9.74 o                         
   1   1   0        849.30        958.12        20.04 o                         
   2   1   0      14322.38      14467.35        67.97 o                         
   3   1   0        372.34        402.38         4.33 o                         
   4   1   0       1418.30       1523.88        12.86 o                         
   5   1   0       1013.27        974.17        23.44 o                         
   6   1   0        554.49        517.43         6.27 o                         
   7   1   0          8.72          6.53         3.67 o                         
   8   1   0        324.38        333.43         6.36 o                         
   0   2   0       3619.72       4600.22       112.22 o                         
   1   2   0      13577.58      13499.56        92.12 o                         
   2   2   0       3422.57       3566.06        31.85 o                         
   3   2   0        331.06        323.76         4.68 o                         
   4   2   0       4238.20       4219.47        40.63 o                         
   5   2   0         24.33         24.47         3.07 o                         
   6   2   0        278.45        266.66         4.12 o                         
   7   2   0         11.54          9.84         3.69 o                         
   8   2   0          6.39         10.62         4.04 o                         
   1   3   0       7123.47       7540.41       131.22 o                         
   2   3   0          2.39          1.20         2.28 o                         
   3   3   0       5198.93       5366.14        98.65 o                         
   4   3   0          0.19          0.41         3.40 o                         
   5   3   0        461.71        454.47         9.03 o                         
   6   3   0        669.84        642.27        17.12 o                         
   7   3   0        124.80        128.32         3.79 o                         
   8   3   0          0.79         -2.17         4.34 o                         
   0   4   0       1014.34        951.75        14.42 o                         
   1   4   0       1524.22       1863.24        29.19 o                         
   2   4   0         46.73         49.31         6.25 o                         
   3   4   0       6474.16       6707.83        33.86 o                         
   4   4   0        752.34        699.75        10.53 o                         
   5   4   0       1062.97       1064.69        25.52 o                         
   6   4   0        132.11        126.48         3.29 o                         
   7   4   0         41.30         45.23         4.97 o                         
   8   4   0        328.04        340.12         6.67 o                         
   1   5   0         71.42         97.50         3.22 o                         
   2   5   0       2524.47       2686.76        39.90 o                         
   3   5   0         16.89          8.87         2.55 o                         
   4   5   0          0.01         -0.22         2.58 o                         
   5   5   0        208.48        210.95         4.34 o                         
   6   5   0        217.63        193.31         4.26 o                         
   7   5   0         45.93         48.53         4.11 o                         
   8   5   0          1.14          3.42         4.71 o                         
   0   6   0        101.84        115.49         5.36 o                         
   1   6   0         15.57         10.80         2.76 o                         
   2   6   0        477.10        472.69        11.17 o                         
   3   6   0        202.57        227.29         3.49 o                         
   4   6   0          1.79          2.42         2.99 o                         
   5   6   0         64.17         61.32         3.18 o                         
   6   6   0          1.23          2.55         3.75 o                         
   7   6   0        164.78        168.20         8.13 o                         
   1   7   0       1587.95       1595.58        13.82 o                         
   2   7   0        235.62        224.09         3.84 o                         
   3   7   0         26.99         26.18         2.76 o                         
   4   7   0         77.34         68.83         3.67 o                         
   5   7   0        626.36        574.14        13.08 o                         
   6   7   0        166.71        179.53         4.82 o                         
   7   7   0         38.85         34.52         4.87 o                         
   0   8   0       1019.91        991.26        14.07 o                         
   1   8   0        311.82        283.62         4.38 o                         
   2   8   0        351.19        359.36         7.26 o                         
   3   8   0        907.34        896.37         7.95 o                         
   4   8   0         38.60         38.77         3.08 o                         
   5   8   0        369.15        356.29         4.32 o                         
   6   8   0         10.18          9.21         4.35 o                         
   7   8   0          2.98          0.92         4.81 o                         
   1   9   0        591.92        567.27         6.14 o                         
   2   9   0       1109.08       1047.29        16.74 o                         
   3   9   0          5.99          9.21         3.25 o                         
   4   9   0        375.80        345.25         6.01 o                         
   5   9   0        333.55        320.80         4.99 o                         
   6   9   0         72.84         81.22         6.52 o                         
   7   9   0        126.13        131.70         7.03 o                         
   0  10   0        431.76        376.56         9.34 o                         
   1  10   0         16.15         22.72         3.05 o                         
   2  10   0        224.10        217.31         5.95 o                         
   3  10   0         15.39         15.72         3.35 o                         
   4  10   0        312.64        286.98         5.40 o                         
   5  10   0          6.89          6.55         3.60 o                         
   6  10   0        157.51        161.27         5.76 o                         
   1  11   0        314.19        306.20         6.02 o                         
   2  11   0       3060.92       2999.52        36.12 o                         
   3  11   0         41.80         43.32         3.11 o                         
   4  11   0          8.56          9.52         3.90 o                         
   5  11   0          0.24         -0.94         4.63 o                         
   6  11   0        300.22        306.50         8.14 o                         
   0  12   0        812.81        756.83        10.24 o                         
   1  12   0        122.95        125.41         3.71 o                         
   2  12   0         31.16         32.80         3.70 o                         
   3  12   0         54.54         54.86         4.10 o                         
   4  12   0        592.27        565.15         5.92 o                         
   5  12   0         51.80         60.10         4.85 o                         
   1  13   0        154.53        144.14         4.35 o                         
   2  13   0        292.86        291.48         5.06 o                         
   3  13   0          0.11         12.05         8.03 o                         
   4  13   0          2.86          4.92         4.27 o                         
   5  13   0          5.92          6.40         5.93 o                         
   0  14   0        119.87        110.95         5.32 o                         
   1  14   0        193.41        192.70         4.62 o                         
   2  14   0         35.38         33.89         5.10 o                         
   3  14   0          2.00          3.41         4.68 o                         
   4  14   0        216.70        211.05         5.60 o                         
   1  15   0         59.47         59.10         4.42 o                         
   2  15   0        194.40        197.64         4.77 o                         
   3  15   0         38.03         25.44         6.63 o                         
   0  16   0        162.23        170.88        15.86 o                         
   1  16   0         12.36          8.25         9.26 o                         
  -7   0   1        233.01        222.38         5.62 o                         
  -5   0   1        153.37        144.58         8.43 o                         
  -3   0   1          8.73         24.82         2.96 o                         
  -1   0   1         14.32         26.88         5.71 o                         
   3   0   1        199.28        190.17         8.51 o                         
   5   0   1        569.68        542.32        13.44 o                         
   7   0   1        308.56        325.47         7.81 o                         
  -8   1   1          1.19          0.76         4.72 o                         
  -7   1   1          0.10          1.01         3.89 o                         
  -6   1   1        123.56        117.67         3.71 o                         
  -5   1   1        952.98        893.25        12.75 o                         
  -4   1   1        337.72        340.15         4.32 o                         
  -3   1   1        295.89        360.67         5.58 o                         
  -2   1   1        566.10        587.74        13.49 o                         
  -1   1   1       4523.84       5168.00        49.26 o                         
   1   1   1         17.92         11.39         2.94 o                         
   2   1   1      12913.00      13571.63        55.74 o                         
   3   1   1       6555.56       6637.17       101.91 o                         
   4   1   1        832.72        863.50        13.38 o                         
   5   1   1        128.59        106.46         2.84 o                         
   6   1   1         63.65         61.28         3.18 o                         
   7   1   1        403.46        406.43         4.80 o                         
   8   1   1         25.59         21.71         4.77 o                         
  -8   2   1        143.01        152.66         5.07 o                         
  -7   2   1        508.51        520.40         8.82 o                         
  -6   2   1         60.22         60.48         3.59 o                         
  -5   2   1         65.71         66.33         3.11 o                         
  -4   2   1        214.62        218.34         5.36 o                         
  -3   2   1        954.20        906.15        17.28 o                         
  -2   2   1         58.24         52.97         2.63 o                         
  -1   2   1       4207.91       4575.56        29.44 o                         
   0   2   1        426.05        535.05         8.23 o                         
   1   2   1      22815.43      21541.78       104.19 o                         
   2   2   1       1091.31       1197.38        31.84 o                         
   3   2   1        423.91        489.12         8.98 o                         
   4   2   1       1960.59       2028.33        25.29 o                         
   5   2   1       2907.66       2857.04        40.31 o                         
   6   2   1         18.74         20.21         3.67 o                         
   7   2   1         23.38         24.24         3.97 o                         
   8   2   1         13.75          9.94         4.35 o                         
  -8   3   1         62.36         61.52         4.80 o                         
  -7   3   1          1.52          2.72         3.64 o                         
  -6   3   1        132.74        135.28         5.16 o                         
  -5   3   1       1741.83       1695.00        31.11 o                         
  -4   3   1        786.78        827.42        24.48 o                         
  -3   3   1       3264.93       3455.39        82.66 o                         
  -2   3   1         30.60         19.35         2.24 o                         
  -1   3   1       8619.96       9584.06        62.65 o                         
   0   3   1       2722.29       2968.82        27.07 o                         
   1   3   1        245.73        256.45         4.20 o                         
   2   3   1       1592.46       1686.86        20.71 o                         
   3   3   1       1539.35       1524.20        16.26 o                         
   4   3   1       1194.22       1163.62        29.24 o                         
   5   3   1          0.33          0.59         2.72 o                         
   6   3   1          1.36          1.36         3.28 o                         
   7   3   1        295.25        300.15         7.52 o                         
   8   3   1          6.83          4.82         4.35 o                         
  -8   4   1         15.22         15.48         4.42 o                         
  -7   4   1         10.36         13.32         4.33 o                         
  -6   4   1        168.58        176.16         4.20 o                         
  -5   4   1          0.39          2.92         3.16 o                         
  -4   4   1        759.32        684.28        14.30 o                         
  -3   4   1        332.24        293.10         5.85 o                         
  -2   4   1        811.90        996.75         9.91 o                         
  -1   4   1       3039.95       3391.83        49.44 o                         
   0   4   1         28.08         53.11         4.31 o                         
   1   4   1        362.77        447.99         7.89 o                         
   2   4   1         13.97          7.51         2.47 o                         
   3   4   1        625.23        653.81         5.23 o                         
   4   4   1        260.03        251.12         3.86 o                         
   5   4   1        832.58        834.01        13.00 o                         
   6   4   1         30.08         30.73         3.36 o                         
   7   4   1         11.64          9.52         4.89 o                         
   8   4   1         20.82         26.32         6.38 o                         
  -8   5   1        118.94        130.95         5.75 o                         
  -7   5   1         83.64         80.20         4.20 o                         
  -6   5   1        424.85        402.86         5.74 o                         
  -5   5   1        491.93        468.88         8.32 o                         
  -4   5   1        363.52        342.54         5.38 o                         
  -3   5   1         69.21         50.48         2.79 o                         
  -2   5   1        683.18        656.77         6.73 o                         
  -1   5   1        173.01        184.39         3.68 o                         
   0   5   1        808.37       1022.86        10.18 o                         
   1   5   1        342.05        368.59         6.56 o                         
   2   5   1       3471.42       3875.11        30.46 o                         
   3   5   1        518.22        603.68         9.58 o                         
   4   5   1       1599.06       1529.11        28.31 o                         
   5   5   1         17.27         18.96         3.38 o                         
   6   5   1        439.21        445.77        11.74 o                         
   7   5   1         68.52         73.69         4.18 o                         
   8   5   1        110.03        110.87         4.96 o                         
  -8   6   1        130.82        137.55         6.39 o                         
  -7   6   1         21.04         25.74         4.59 o                         
  -6   6   1        152.59        159.03         3.95 o                         
  -5   6   1          0.66          1.83         3.50 o                         
  -4   6   1       1932.93       1912.30        30.26 o                         
  -3   6   1         70.02         79.24         3.08 o                         
  -2   6   1       2196.13       2263.45        13.17 o                         
  -1   6   1       3481.39       3933.22        55.67 o                         
   0   6   1         21.98         10.38         2.53 o                         
   1   6   1        169.67        154.63         3.35 o                         
   2   6   1        678.71        733.70         8.58 o                         
   3   6   1          6.78          4.08         2.46 o                         
   4   6   1       2406.62       2303.89        42.83 o                         
   5   6   1         45.31         42.02         3.36 o                         
   6   6   1        438.78        450.98         9.45 o                         
   7   6   1         19.26         16.87         4.38 o                         
  -7   7   1         36.00         38.10         4.19 o                         
  -6   7   1        432.50        451.14        11.18 o                         
  -5   7   1         75.13         80.59         6.50 o                         
  -4   7   1        280.87        268.16         6.15 o                         
  -3   7   1        360.87        335.64         4.37 o                         
  -2   7   1        639.71        618.50         8.86 o                         
  -1   7   1       1494.72       1767.88        23.73 o                         
   0   7   1        553.89        598.44         7.35 o                         
   1   7   1       1256.89       1298.62        33.21 o                         
   2   7   1        194.11        150.92         4.04 o                         
   3   7   1          0.22          0.81         2.48 o                         
   4   7   1         22.18         19.58         2.85 o                         
   5   7   1          3.99          0.68         3.32 o                         
   6   7   1         34.37         35.33         4.06 o                         
   7   7   1         94.52        107.31         5.03 o                         
  -7   8   1        453.18        516.63        13.68 o                         
  -6   8   1         13.08         16.13         4.02 o                         
  -5   8   1        162.90        157.21         4.14 o                         
  -4   8   1         31.12         37.56         3.12 o                         
  -3   8   1        403.68        403.56         4.73 o                         
  -2   8   1       1327.18       1376.34         9.84 o                         
  -1   8   1         35.09         42.47         2.64 o                         
   0   8   1        322.85        297.02         4.19 o                         
   1   8   1        460.45        444.72         5.31 o                         
   2   8   1       3125.43       2936.14        60.71 o                         
   3   8   1         15.16         17.83         2.56 o                         
   4   8   1        109.26         91.99         3.27 o                         
   5   8   1        429.28        406.58        11.75 o                         
   6   8   1         49.04         43.09         3.78 o                         
   7   8   1         37.16         33.87         4.84 o                         
  -7   9   1        129.38        125.35         7.60 o                         
  -6   9   1        199.45        192.86         7.22 o                         
  -5   9   1       1192.06       1191.96        13.49 o                         
  -4   9   1        147.81        134.41         4.00 o                         
  -3   9   1          6.27          5.10         3.00 o                         
  -2   9   1        476.62        457.39        11.56 o                         
  -1   9   1       3479.00       3463.68        54.65 o                         
   0   9   1        882.43        879.56        10.03 o                         
   1   9   1       1031.94       1055.13         8.72 o                         
   2   9   1         83.96         88.86         3.11 o                         
   3   9   1        969.29        911.85         8.90 o                         
   4   9   1          1.61          1.90         3.23 o                         
   5   9   1         14.49         15.01         3.68 o                         
   6   9   1         12.49         19.61         4.32 o                         
   7   9   1          6.91          3.20         6.03 o                         
  -6  10   1          4.50          5.95         4.69 o                         
  -5  10   1         20.56         20.15         4.32 o                         
  -4  10   1        248.96        229.00         3.85 o                         
  -3  10   1       1440.15       1364.15        14.24 o                         
  -2  10   1         55.52         59.99         3.51 o                         
  -1  10   1        344.60        307.89         4.13 o                         
   0  10   1        839.36        807.52         7.79 o                         
   1  10   1       5311.60       5220.57       125.48 o                         
   2  10   1        209.54        214.30         6.47 o                         
   3  10   1        393.35        368.40         5.62 o                         
   4  10   1         87.41         90.42         3.15 o                         
   5  10   1         14.03         20.20         3.93 o                         
   6  10   1        113.86        104.80         4.97 o                         
  -6  11   1          6.76          4.62         5.83 o                         
  -5  11   1        369.71        399.19         5.50 o                         
  -4  11   1          5.84          4.44         4.26 o                         
  -3  11   1         48.70         44.86         3.38 o                         
  -2  11   1        362.28        340.26         4.63 o                         
  -1  11   1       2470.96       2386.03        20.89 o                         
   0  11   1         30.66         29.50         3.73 o                         
   1  11   1        941.69        872.25        12.26 o                         
   2  11   1         28.92         25.48         3.00 o                         
   3  11   1        292.59        311.17         8.52 o                         
   4  11   1         28.78         32.05         3.51 o                         
   5  11   1        174.42        190.11         4.84 o                         
   6  11   1         76.42         70.05         5.63 o                         
  -5  12   1         10.90         10.61         5.11 o                         
  -4  12   1        131.41        139.77         4.72 o                         
  -3  12   1       1205.00       1198.99         9.00 o                         
  -2  12   1        418.93        403.44        11.54 o                         
  -1  12   1        103.73         99.71         3.36 o                         
   0  12   1          2.95          2.92         2.96 o                         
   1  12   1        371.12        372.81         5.13 o                         
   2  12   1        365.66        329.78         6.02 o                         
   3  12   1          0.34         -0.73         4.29 o                         
   4  12   1         18.75         20.81         4.99 o                         
   5  12   1        494.63        491.24         8.48 o                         
  -5  13   1        424.71        423.05        14.99 o                         
  -4  13   1         73.80         57.76         4.86 o                         
  -3  13   1          0.60          0.92         3.95 o                         
  -2  13   1        373.68        379.97         6.30 o                         
  -1  13   1        625.67        637.21        18.77 o                         
   0  13   1        102.91        104.10         4.50 o                         
   1  13   1         14.61          9.60         4.26 o                         
   2  13   1         98.14         99.50         5.01 o                         
   3  13   1        835.78        838.15        22.46 o                         
   4  13   1          0.23          2.85         4.62 o                         
   5  13   1         91.19         78.34         6.77 o                         
  -4  14   1        189.99        209.23         8.22 o                         
  -3  14   1        897.22        926.97        29.94 o                         
  -2  14   1          4.77          4.67         4.69 o                         
  -1  14   1        137.58        131.14         3.82 o                         
   0  14   1         30.88         34.82         3.72 o                         
   1  14   1        577.94        598.20         8.36 o                         
   2  14   1        104.55        114.60         4.29 o                         
   3  14   1         71.81         68.69         4.85 o                         
   4  14   1         47.38         46.38         5.11 o                         
  -3  15   1        146.97        140.87         5.04 o                         
  -2  15   1         34.16         34.19         5.26 o                         
  -1  15   1         71.49         70.26         4.81 o                         
   0  15   1         15.84         12.31         4.64 o                         
   1  15   1          2.32          3.54         5.06 o                         
   2  15   1        105.29         98.45         5.05 o                         
   3  15   1        135.68        125.80         7.43 o                         
   0  16   1        209.63        213.50         6.60 o                         
   1  16   1          1.07          1.05        13.00 o                         
  -8   0   2          5.28          4.57         5.63 o                         
  -6   0   2        272.90        277.36         6.74 o                         
  -4   0   2        693.44        718.94        11.85 o                         
  -2   0   2       4263.51       3913.89        91.19 o                         
   2   0   2       3404.11       3172.18        24.15 o                         
   4   0   2        191.79        169.37         6.50 o                         
   6   0   2        644.08        612.46        10.60 o                         
   8   0   2         10.52          7.83         6.59 o                         
  -8   1   2        181.36        197.72         5.16 o                         
  -7   1   2          0.38          1.01         3.90 o                         
  -6   1   2        104.49         94.39         3.99 o                         
  -5   1   2          7.38          6.72         2.79 o                         
  -4   1   2       3620.86       3566.28        46.01 o                         
  -3   1   2        573.24        615.27         5.39 o                         
  -2   1   2       1880.66       2026.37        28.47 o                         
  -1   1   2       2444.89       2459.99        20.83 o                         
   1   1   2       1137.61       1101.99         9.67 o                         
   2   1   2         11.94          3.62         2.86 o                         
   3   1   2       2309.87       2373.17        52.46 o                         
   4   1   2       1875.58       1782.38        28.79 o                         
   5   1   2        147.28        141.83         3.35 o                         
   6   1   2        153.71        130.14         3.92 o                         
   7   1   2        163.57        165.47         4.44 o                         
   8   1   2        108.55        119.13         5.00 o                         
  -8   2   2         41.81         36.98         4.73 o                         
  -7   2   2          7.90         10.12         3.44 o                         
  -6   2   2       1481.43       1444.44        42.28 o                         
  -5   2   2        195.28        184.75         4.54 o                         
  -4   2   2       1059.87       1060.77         7.31 o                         
  -3   2   2          9.71         20.70         2.93 o                         
  -2   2   2        130.76        182.72         3.81 o                         
  -1   2   2        439.33        433.80         6.22 o                         
   0   2   2        279.01        329.77         6.31 o                         
   1   2   2        204.93        238.09         4.41 o                         
   2   2   2        303.56        383.77         7.33 o                         
   3   2   2        308.01        292.67         7.86 o                         
   4   2   2       1473.65       1503.16        32.81 o                         
   5   2   2        210.15        196.02         3.59 o                         
   6   2   2        312.40        298.68         3.99 o                         
   7   2   2         52.59         54.38         4.07 o                         
   8   2   2         90.86         87.18         4.90 o                         
  -8   3   2         57.89         54.01         5.24 o                         
  -7   3   2         67.93         73.49         4.17 o                         
  -6   3   2        243.68        229.87         4.68 o                         
  -5   3   2       1171.28       1127.10        23.95 o                         
  -4   3   2       1433.03       1394.68        33.97 o                         
  -3   3   2       1150.39       1139.11        22.06 o                         
  -2   3   2         20.04         39.51         6.50 o                         
  -1   3   2      10302.79       9546.80        96.06 o                         
   0   3   2       2858.96       3124.62        53.97 o                         
   1   3   2        619.79        509.38         5.70 o                         
   2   3   2       8888.82       9527.77       111.57 o                         
   3   3   2       2994.01       2999.69        50.43 o                         
   4   3   2         20.73         13.57         3.15 o                         
   5   3   2         15.84         10.93         2.74 o                         
   6   3   2          6.08          5.83         3.03 o                         
   7   3   2        374.85        381.31        10.77 o                         
   8   3   2         77.22         76.33         5.41 o                         
  -8   4   2         32.78         26.64         4.39 o                         
  -7   4   2        497.88        488.25         6.61 o                         
  -6   4   2        393.87        381.99         5.42 o                         
  -5   4   2        665.82        623.86        21.90 o                         
  -4   4   2        144.06        153.21         4.05 o                         
  -3   4   2       3787.05       3957.70        58.36 o                         
  -2   4   2       3836.43       3927.03        56.77 o                         
  -1   4   2        310.28        207.61         3.91 o                         
   0   4   2        469.08        482.69         6.16 o                         
   1   4   2        161.42        121.95         2.99 o                         
   2   4   2        181.86        245.97         3.82 o                         
   3   4   2        699.67        690.58         6.33 o                         
   4   4   2          1.35          1.71         2.34 o                         
   5   4   2        735.45        736.74        12.96 o                         
   6   4   2         80.99         79.53         3.51 o                         
   7   4   2        369.15        370.07         7.17 o                         
   8   4   2         21.60         22.51         4.72 o                         
  -8   5   2         28.10         28.65         5.50 o                         
  -7   5   2        124.16        131.78         4.68 o                         
  -6   5   2        103.99         92.34         3.22 o                         
  -5   5   2        708.45        700.09        16.47 o                         
  -4   5   2          4.62          5.76         3.06 o                         
  -3   5   2       1626.99       1576.24        16.29 o                         
  -2   5   2        478.40        463.85        13.87 o                         
  -1   5   2        923.06        917.02        11.76 o                         
   0   5   2        107.38         98.76         3.10 o                         
   1   5   2        100.82        143.98         3.36 o                         
   2   5   2        126.74        143.85         3.49 o                         
   3   5   2        101.07         84.15         3.09 o                         
   4   5   2       1217.94       1138.84        20.98 o                         
   5   5   2       1054.86       1029.03        25.50 o                         
   6   5   2         50.16         47.22         3.43 o                         
   7   5   2         63.24         75.39         4.27 o                         
   8   5   2          0.11          1.60         6.69 o                         
  -8   6   2         83.92         83.36         6.21 o                         
  -7   6   2         16.45         15.13         3.75 o                         
  -6   6   2        241.84        238.66         5.53 o                         
  -5   6   2        172.00        169.21         4.13 o                         
  -4   6   2         23.55         26.82         3.00 o                         
  -3   6   2       4443.33       4407.09        34.43 o                         
  -2   6   2        795.94        950.65        15.56 o                         
  -1   6   2       1478.20       1512.65        20.06 o                         
   0   6   2        741.74        846.58        12.81 o                         
   1   6   2        339.30        317.28         4.34 o                         
   2   6   2         21.46         17.89         2.76 o                         
   3   6   2       1171.58       1173.68        16.91 o                         
   4   6   2        337.32        312.37         6.01 o                         
   5   6   2         12.64         13.70         3.96 o                         
   6   6   2        165.49        181.96         4.80 o                         
   7   6   2         20.21         19.66         4.72 o                         
  -7   7   2          6.26          6.88         5.18 o                         
  -6   7   2         42.86         51.14         4.99 o                         
  -5   7   2        277.16        269.33         4.97 o                         
  -4   7   2       2933.07       2769.78        29.19 o                         
  -3   7   2         96.25         81.89         3.32 o                         
  -2   7   2        301.51        329.77         6.78 o                         
  -1   7   2        347.16        342.23         4.54 o                         
   0   7   2        221.61        208.25         3.88 o                         
   1   7   2        106.17         91.12         3.31 o                         
   2   7   2        409.34        428.41         8.47 o                         
   3   7   2       1699.67       1647.11        19.81 o                         
   4   7   2         16.51         15.65         3.07 o                         
   5   7   2        579.16        541.96        13.93 o                         
   6   7   2          0.04         -0.51         4.85 o                         
   7   7   2        206.29        235.60         5.37 o                         
  -7   8   2         42.44         35.84         5.36 o                         
  -6   8   2        253.22        277.22         8.16 o                         
  -5   8   2         11.99         11.26         3.61 o                         
  -4   8   2        178.22        184.66         3.90 o                         
  -3   8   2       1360.89       1283.45        25.52 o                         
  -2   8   2       1122.71       1122.59        12.19 o                         
  -1   8   2        189.69        172.36         3.66 o                         
   0   8   2         20.50         18.66         2.50 o                         
   1   8   2       7801.44       8201.48       172.27 o                         
   2   8   2        652.59        624.38         5.69 o                         
   3   8   2        378.52        383.22         6.32 o                         
   4   8   2         23.44         24.48         3.67 o                         
   5   8   2        928.17        880.32         9.11 o                         
   6   8   2        220.19        248.70         4.22 o                         
   7   8   2        113.87        114.22         5.63 o                         
  -7   9   2         22.09         20.34         7.71 o                         
  -6   9   2         26.27         28.88         3.91 o                         
  -5   9   2         40.37         35.53         4.39 o                         
  -4   9   2        146.64        136.56         3.28 o                         
  -3   9   2        759.69        772.68         8.26 o                         
  -2   9   2          2.29          5.68         2.90 o                         
  -1   9   2       1553.69       1526.96        12.18 o                         
   0   9   2        590.52        538.73         6.10 o                         
   1   9   2        668.54        648.14        10.02 o                         
   2   9   2        837.14        765.72        21.87 o                         
   3   9   2       1057.18       1016.16        20.26 o                         
   4   9   2        303.81        313.49         4.00 o                         
   5   9   2        154.84        159.09         4.37 o                         
   6   9   2        128.28        133.94         7.03 o                         
   7   9   2         19.97         12.48         9.70 o                         
  -6  10   2        192.37        202.32         6.16 o                         
  -5  10   2          5.64          7.34         3.61 o                         
  -4  10   2        131.28        130.62         3.70 o                         
  -3  10   2          0.52          2.05         2.96 o                         
  -2  10   2        811.67        815.42        17.57 o                         
  -1  10   2         17.41         13.70         2.80 o                         
   0  10   2          4.96          5.28         2.93 o                         
   1  10   2        697.38        684.94         9.11 o                         
   2  10   2       2176.43       2115.89        40.47 o                         
   3  10   2        377.71        351.89        12.06 o                         
   4  10   2        136.34        135.10         4.14 o                         
   5  10   2         35.95         25.88         4.00 o                         
   6  10   2        480.01        494.13        12.20 o                         
  -6  11   2         19.72         19.57         5.31 o                         
  -5  11   2        194.05        196.84         5.15 o                         
  -4  11   2        150.24        159.69         5.99 o                         
  -3  11   2        111.44         93.60         3.33 o                         
  -2  11   2        639.67        614.14         6.39 o                         
  -1  11   2        352.68        330.14         4.55 o                         
   0  11   2       2921.12       2870.16        26.28 o                         
   1  11   2        427.60        393.81         5.48 o                         
   2  11   2        228.84        204.69         3.98 o                         
   3  11   2        115.06        122.13         3.43 o                         
   4  11   2        870.52        876.15         9.27 o                         
   5  11   2          1.40          0.54         5.68 o                         
   6  11   2        108.31         97.00         6.17 o                         
  -5  12   2          8.42          8.43         4.04 o                         
  -4  12   2          4.21          5.89         3.89 o                         
  -3  12   2          9.79         11.29         3.43 o                         
  -2  12   2       1200.80       1225.16        24.86 o                         
  -1  12   2         77.61         75.13         3.24 o                         
   0  12   2         77.46         72.65         3.18 o                         
   1  12   2        186.77        170.49         5.01 o                         
   2  12   2       2209.43       2107.06        34.05 o                         
   3  12   2          2.29          4.50         3.61 o                         
   4  12   2        180.17        173.60         4.32 o                         
   5  12   2          0.54          2.36         4.72 o                         
  -5  13   2         14.21         15.69         5.90 o                         
  -4  13   2        996.97       1000.44        29.24 o                         
  -3  13   2         71.19         74.50         3.88 o                         
  -2  13   2         18.82         20.65         3.65 o                         
  -1  13   2          0.50          2.38         3.60 o                         
   0  13   2        332.85        322.08         7.37 o                         
   1  13   2          1.82          2.54         3.85 o                         
   2  13   2         56.77         52.29         4.04 o                         
   3  13   2          0.08          1.62         3.53 o                         
   4  13   2        302.45        306.85         5.01 o                         
  -4  14   2         13.56          8.45         5.00 o                         
  -3  14   2        686.63        689.93        14.99 o                         
  -2  14   2       1176.60       1169.29        14.00 o                         
  -1  14   2         50.15         43.22         4.08 o                         
   0  14   2        716.66        708.42        14.64 o                         
   1  14   2        213.50        218.56         4.72 o                         
   2  14   2        130.85        137.68         4.62 o                         
   3  14   2        208.19        197.44         7.67 o                         
   4  14   2        167.48        177.88         6.58 o                         
  -3  15   2         68.45         64.88         5.56 o                         
  -2  15   2        115.62        118.18         5.16 o                         
  -1  15   2        258.42        264.14         5.44 o                         
   0  15   2        187.55        191.58         5.63 o                         
   1  15   2          1.75          2.48         4.62 o                         
   2  15   2          5.27          3.12         5.84 o                         
   0  16   2         18.27         17.35        11.75 o                         
  -7   0   3          2.62          3.19         5.49 o                         
  -5   0   3        267.07        239.61         5.92 o                         
  -3   0   3        373.90        420.51        23.66 o                         
   1   0   3       4325.69       4544.87       124.33 o                         
   3   0   3       4812.54       4697.64        95.20 o                         
   5   0   3         92.88         85.97         3.70 o                         
   7   0   3         71.02         67.42         7.01 o                         
  -8   1   3         44.96         40.84         4.41 o                         
  -7   1   3        224.40        225.72         5.99 o                         
  -6   1   3        170.48        153.02         3.44 o                         
  -5   1   3         62.59         63.69         3.55 o                         
  -4   1   3        138.87        139.11         4.13 o                         
  -3   1   3          4.04          5.26         2.83 o                         
  -2   1   3       3145.66       3527.96        33.88 o                         
  -1   1   3         36.75         43.73         3.64 o                         
   1   1   3       7554.03       7528.27        81.39 o                         
   2   1   3       1236.02       1340.83        18.30 o                         
   3   1   3       2045.33       2103.57        26.23 o                         
   4   1   3        651.79        595.40         6.55 o                         
   5   1   3        317.78        298.47         5.21 o                         
   6   1   3         48.98         46.55         3.40 o                         
   7   1   3        289.61        302.41         6.51 o                         
   8   1   3          0.28          0.59         4.40 o                         
  -8   2   3          0.04          0.55         4.66 o                         
  -7   2   3          2.68          3.88         4.29 o                         
  -6   2   3         17.32         14.35         3.77 o                         
  -5   2   3       2362.80       2251.72        19.76 o                         
  -4   2   3        678.98        730.98        13.40 o                         
  -3   2   3       1048.28       1099.66        18.96 o                         
  -2   2   3       3028.85       2980.11        37.78 o                         
   0   2   3       1756.12       1957.68        20.63 o                         
   1   2   3        645.82        626.41         6.34 o                         
   3   2   3        830.50        781.46        10.35 o                         
   4   2   3        972.18       1003.44        13.96 o                         
   5   2   3          9.86         10.96         2.73 o                         
   6   2   3        266.12        244.77         4.00 o                         
   7   2   3         63.89         67.84         4.94 o                         
   8   2   3         41.77         42.41         5.72 o                         
  -8   3   3         17.52         22.16         4.37 o                         
  -7   3   3        265.74        252.80         8.96 o                         
  -6   3   3        426.32        393.14         9.49 o                         
  -5   3   3        167.90        159.02         3.48 o                         
  -4   3   3       3225.74       3130.14        38.63 o                         
  -3   3   3       3667.64       3759.12        33.48 o                         
  -2   3   3       1546.40       1535.12         9.50 o                         
  -1   3   3       2075.87       2344.69        18.04 o                         
   0   3   3        955.20        984.03        12.49 o                         
   1   3   3          1.94         11.33         2.58 o                         
   2   3   3         67.26         63.48         3.08 o                         
   3   3   3       1123.83       1133.09        25.97 o                         
   4   3   3         57.59         47.20         2.95 o                         
   5   3   3         39.73         37.62         3.39 o                         
   6   3   3        527.31        500.97         8.60 o                         
   7   3   3          0.04         -0.56         3.98 o                         
   8   3   3          1.88         -0.21         5.35 o                         
  -8   4   3          0.98          3.98         5.11 o                         
  -7   4   3         27.44         27.31         4.98 o                         
  -6   4   3         67.28         71.58         3.82 o                         
  -5   4   3       1395.39       1369.57        28.29 o                         
  -4   4   3        954.31        920.42        11.33 o                         
  -3   4   3       1198.23       1336.10        13.77 o                         
  -2   4   3       3967.58       4038.39        52.39 o                         
  -1   4   3        262.29        222.58         4.09 o                         
   0   4   3       1641.07       1651.21        19.78 o                         
   1   4   3       1392.55       1470.20        15.41 o                         
   2   4   3       1010.38        978.74        14.09 o                         
   3   4   3       2447.87       2632.71        47.83 o                         
   4   4   3        667.08        639.78        21.56 o                         
   5   4   3         19.57         24.78         3.75 o                         
   6   4   3         64.30         60.06         3.46 o                         
   7   4   3         15.20         20.49         4.38 o                         
   8   4   3         88.99         92.42         4.94 o                         
  -8   5   3        173.78        192.19         5.52 o                         
  -7   5   3         47.93         40.45         4.49 o                         
  -6   5   3        257.28        276.79         6.43 o                         
  -5   5   3        223.71        229.03         7.47 o                         
  -4   5   3       1914.19       1852.08        39.23 o                         
  -3   5   3        190.07        186.53         7.44 o                         
  -2   5   3       2674.76       2740.63        30.11 o                         
  -1   5   3       5007.77       5699.33        65.69 o                         
   0   5   3       3708.86       3798.88        30.69 o                         
   1   5   3         76.16         89.78         5.28 o                         
   2   5   3          6.26          3.37         2.50 o                         
   3   5   3       1089.21       1086.08        23.82 o                         
   4   5   3        120.23        108.10         3.41 o                         
   5   5   3         19.93         14.65         3.43 o                         
   6   5   3        214.88        220.95         5.20 o                         
   7   5   3          5.72          4.76         4.74 o                         
  -8   6   3         14.59         14.06         6.01 o                         
  -7   6   3         16.31         14.43         4.18 o                         
  -6   6   3        327.37        334.54        11.53 o                         
  -5   6   3          3.84          3.77         3.28 o                         
  -4   6   3        233.61        237.27         4.94 o                         
  -3   6   3         35.14         35.91         3.50 o                         
  -2   6   3       5373.96       5611.13        43.00 o                         
  -1   6   3        560.96        592.95         6.42 o                         
   0   6   3        255.45        203.55         4.12 o                         
   1   6   3        796.83        867.85         7.67 o                         
   2   6   3       1278.04       1256.31        18.36 o                         
   3   6   3        554.26        553.89        12.16 o                         
   4   6   3        344.14        345.56         9.57 o                         
   5   6   3          5.00          3.12         4.00 o                         
   6   6   3        112.52        114.54         4.64 o                         
   7   6   3         49.18         55.72         4.83 o                         
  -7   7   3          1.06          3.32         4.75 o                         
  -6   7   3         82.72         88.16         4.77 o                         
  -5   7   3        187.56        172.41         3.92 o                         
  -4   7   3        249.43        233.51         8.69 o                         
  -3   7   3        516.01        477.80         4.65 o                         
  -2   7   3       1799.09       1758.83        11.66 o                         
  -1   7   3        274.31        300.75         4.29 o                         
   0   7   3       1181.09       1093.80         9.94 o                         
   1   7   3        130.07        118.52         3.18 o                         
   2   7   3        387.90        347.37         5.98 o                         
   3   7   3        659.78        636.68         9.21 o                         
   4   7   3       1673.31       1600.07        12.40 o                         
   5   7   3        204.18        182.11         3.69 o                         
   6   7   3        203.40        204.00         6.74 o                         
   7   7   3          0.02         -0.10         5.24 o                         
  -7   8   3         20.52         18.55         5.24 o                         
  -6   8   3        288.15        290.26         9.56 o                         
  -5   8   3        128.38        126.45         3.96 o                         
  -4   8   3         18.25         16.13         3.29 o                         
  -3   8   3        213.62        197.79         3.65 o                         
  -2   8   3        435.49        423.86         4.76 o                         
  -1   8   3        257.67        273.72         5.80 o                         
   0   8   3        448.32        421.12         5.19 o                         
   1   8   3        135.80        123.26         3.68 o                         
   2   8   3       1053.14       1030.85        11.18 o                         
   3   8   3         10.49         10.53         2.54 o                         
   4   8   3        482.29        486.61         9.16 o                         
   5   8   3        135.69        140.32         6.88 o                         
   6   8   3          6.59          3.54         3.45 o                         
   7   8   3         55.96         60.35         5.61 o                         
  -7   9   3         67.74         70.82         7.79 o                         
  -6   9   3        101.11        101.71         4.82 o                         
  -5   9   3          2.23          3.65         4.23 o                         
  -4   9   3          7.18          8.24         2.96 o                         
  -3   9   3        894.67        903.53        12.21 o                         
  -2   9   3         22.46         23.77         2.51 o                         
  -1   9   3          0.07          0.25         3.17 o                         
   0   9   3       1331.34       1267.81        10.58 o                         
   1   9   3       3365.59       3144.64        62.67 o                         
   2   9   3        625.52        586.66         5.47 o                         
   3   9   3        112.10        108.70         5.05 o                         
   4   9   3       1307.77       1220.10        15.61 o                         
   5   9   3        372.34        379.13         6.70 o                         
   6   9   3        187.60        180.17         5.13 o                         
  -6  10   3         89.94         98.37         4.93 o                         
  -5  10   3        123.12        115.33         3.99 o                         
  -4  10   3          7.47         11.06         3.23 o                         
  -3  10   3         13.50         12.66         3.20 o                         
  -2  10   3        248.34        255.05         5.77 o                         
  -1  10   3        117.54        125.34         3.95 o                         
   0  10   3         44.29         46.48         3.39 o                         
   1  10   3         19.95         22.48         3.68 o                         
   2  10   3        783.67        752.96         7.16 o                         
   3  10   3        162.00        147.35         5.01 o                         
   4  10   3         34.24         30.04         3.69 o                         
   5  10   3         29.11         26.85         3.99 o                         
   6  10   3        185.24        187.76         9.27 o                         
  -6  11   3          0.15          1.66         5.32 o                         
  -5  11   3         10.06          8.33         4.31 o                         
  -4  11   3         90.91         95.96         4.14 o                         
  -3  11   3        418.22        430.34         7.87 o                         
  -2  11   3        360.55        359.88         5.90 o                         
  -1  11   3         31.00         29.98         3.28 o                         
   0  11   3        193.78        187.80         4.03 o                         
   1  11   3       1673.40       1599.45        17.45 o                         
   2  11   3         13.75         12.11         3.03 o                         
   3  11   3          2.35          0.78         3.74 o                         
   4  11   3          0.15         -0.67         4.28 o                         
   5  11   3        279.67        295.44         5.49 o                         
   6  11   3          0.03         -0.96         6.65 o                         
  -5  12   3        283.95        284.90         5.29 o                         
  -4  12   3         45.77         44.55         4.06 o                         
  -3  12   3         86.26         88.87         4.20 o                         
  -2  12   3         59.80         49.15         3.54 o                         
  -1  12   3         40.59         38.16         3.30 o                         
   0  12   3         19.94         20.08         3.23 o                         
   1  12   3         20.51         19.62         3.03 o                         
   2  12   3         76.88         74.19         3.86 o                         
   3  12   3        534.68        509.80         7.12 o                         
   4  12   3          7.75          5.78         5.05 o                         
   5  12   3        148.93        157.85         6.50 o                         
  -5  13   3         32.93         34.30         5.04 o                         
  -4  13   3          0.31         -2.29         5.16 o                         
  -3  13   3        533.63        573.25         6.49 o                         
  -2  13   3        166.38        164.50         4.47 o                         
  -1  13   3         17.82         13.14         3.63 o                         
   0  13   3         55.71         58.04         4.05 o                         
   1  13   3        193.95        193.88         6.23 o                         
   2  13   3         37.33         39.89         4.34 o                         
   3  13   3          6.57         10.20         5.02 o                         
   4  13   3        116.02        119.28         5.38 o                         
  -4  14   3         68.09         67.82         6.07 o                         
  -3  14   3         20.57         16.95         4.74 o                         
  -2  14   3         74.45         74.11         4.49 o                         
  -1  14   3        517.50        531.60        12.33 o                         
   0  14   3         10.56         10.59         3.96 o                         
   1  14   3         83.50         81.84         4.69 o                         
   2  14   3         66.95         59.39         4.40 o                         
   3  14   3        187.35        189.72         5.53 o                         
  -2  15   3        106.71        110.51         5.17 o                         
  -1  15   3         53.27         55.02         5.25 o                         
   0  15   3         97.00         91.21         4.88 o                         
   1  15   3          1.58          2.92         4.65 o                         
   2  15   3         13.28         13.92         5.31 o                         
  -8   0   4        323.30        327.02         9.11 o                         
  -6   0   4        226.44        233.08         5.15 o                         
  -4   0   4       1278.25       1238.09        54.83 o                         
  -2   0   4       1020.01       1053.24        20.52 o                         
   2   0   4        132.54        133.65         5.80 o                         
   4   0   4        722.20        636.06         6.84 o                         
   6   0   4        270.35        266.52        10.32 o                         
   8   0   4         76.30         77.81         7.75 o                         
  -8   1   4         14.64         11.39         4.34 o                         
  -7   1   4        160.50        160.07         4.10 o                         
  -6   1   4        870.07        819.47        12.30 o                         
  -5   1   4         48.74         49.04         3.26 o                         
  -4   1   4        556.53        519.85        10.02 o                         
  -3   1   4       1134.21       1225.01         7.54 o                         
  -2   1   4        967.32       1205.68         8.59 o                         
  -1   1   4        477.27        597.25        13.14 o                         
   0   1   4         10.17         11.76         3.36 o                         
   1   1   4          0.38          2.10         2.65 o                         
   2   1   4       4942.87       4706.15        55.92 o                         
   3   1   4       2019.22       2095.71        33.11 o                         
   4   1   4         31.55         29.85         3.39 o                         
   5   1   4         42.69         37.22         3.29 o                         
   6   1   4        485.87        469.85        20.31 o                         
   7   1   4         37.98         36.11         4.41 o                         
   8   1   4         84.22         91.76         5.53 o                         
  -8   2   4        131.31        129.24         4.67 o                         
  -7   2   4        361.50        375.49         7.96 o                         
  -6   2   4         47.66         45.82         3.72 o                         
  -5   2   4        181.60        169.13         4.45 o                         
  -4   2   4        301.71        255.69         3.86 o                         
  -3   2   4         52.42         53.15         3.63 o                         
  -2   2   4         54.55         58.07         2.74 o                         
  -1   2   4         37.41         43.57         3.53 o                         
   1   2   4         80.42         68.43         2.81 o                         
   2   2   4       1345.38       1355.90        26.68 o                         
   3   2   4       3194.79       3194.80        38.52 o                         
   4   2   4       1247.03       1206.74        15.43 o                         
   5   2   4          1.04          1.89         2.82 o                         
   6   2   4        370.75        360.56        10.10 o                         
   7   2   4          3.08          1.76         3.90 o                         
   8   2   4          5.40          7.64         4.62 o                         
  -8   3   4         15.60          9.60         4.70 o                         
  -7   3   4         24.10         27.21         4.36 o                         
  -6   3   4         99.24         96.01         4.02 o                         
  -5   3   4        126.11        129.50         3.55 o                         
  -4   3   4        318.83        328.69         6.20 o                         
  -3   3   4       1189.31       1193.42        17.05 o                         
  -2   3   4       5888.50       6324.83        95.30 o                         
  -1   3   4       4312.20       4411.61        57.93 o                         
   0   3   4       1106.24       1311.10        12.31 o                         
   1   3   4       1181.35       1241.23         8.72 o                         
   2   3   4        614.04        582.52         5.10 o                         
   3   3   4       1600.32       1606.42        33.43 o                         
   4   3   4        675.62        699.19        17.33 o                         
   5   3   4        552.79        553.64         8.85 o                         
   6   3   4         15.34         15.35         3.68 o                         
   7   3   4         73.61         68.33         4.11 o                         
   8   3   4         41.99         36.64         4.73 o                         
  -8   4   4         18.48         13.43         4.13 o                         
  -7   4   4        290.98        292.03         5.41 o                         
  -6   4   4         90.75         87.20         3.35 o                         
  -5   4   4        284.25        290.52        12.66 o                         
  -4   4   4       1311.48       1310.47        28.26 o                         
  -3   4   4        159.09        126.82         3.46 o                         
  -2   4   4       1638.69       1820.82        11.42 o                         
  -1   4   4       3531.35       3536.76        27.04 o                         
   0   4   4       1041.78       1078.66        15.46 o                         
   1   4   4        164.90        239.67         3.93 o                         
   2   4   4        120.65        122.71         3.39 o                         
   3   4   4       5129.80       5294.81        66.04 o                         
   4   4   4        688.38        686.64        12.15 o                         
   5   4   4        635.48        645.40        14.29 o                         
   6   4   4          3.32          2.10         3.64 o                         
   7   4   4          0.64          0.78         5.64 o                         
  -8   5   4        183.73        187.11         8.55 o                         
  -7   5   4         69.42         79.96         3.96 o                         
  -6   5   4        466.76        449.92         9.42 o                         
  -5   5   4         89.00         90.36         3.89 o                         
  -4   5   4        508.49        489.21        10.29 o                         
  -3   5   4       3474.40       3432.80        32.90 o                         
  -2   5   4       3316.71       3668.01        43.98 o                         
  -1   5   4       3104.73       3267.20        46.05 o                         
   0   5   4        134.27        143.54         4.21 o                         
   1   5   4       2537.04       2713.60        35.34 o                         
   2   5   4        302.64        315.78         5.29 o                         
   3   5   4       1361.56       1348.89         9.82 o                         
   4   5   4         91.69         82.90         3.11 o                         
   5   5   4         25.21         29.99         3.18 o                         
   6   5   4          0.14          5.11         3.93 o                         
   7   5   4        237.68        253.07         5.34 o                         
  -8   6   4          0.16          0.99         5.47 o                         
  -7   6   4          0.31          0.46         4.55 o                         
  -6   6   4          1.53          0.61         4.28 o                         
  -5   6   4        757.99        755.09        18.76 o                         
  -4   6   4        242.16        236.39         4.27 o                         
  -3   6   4       1398.68       1429.11        29.35 o                         
  -2   6   4        530.63        579.93         8.82 o                         
  -1   6   4       2138.58       2155.15        36.00 o                         
   0   6   4        170.88        213.93         4.00 o                         
   1   6   4       4878.08       5162.02        27.90 o                         
   2   6   4       1216.35       1300.88        10.63 o                         
   3   6   4        410.92        376.69        12.06 o                         
   4   6   4        207.98        191.11         7.14 o                         
   5   6   4        683.35        681.35        13.91 o                         
   6   6   4         23.54         21.01         4.03 o                         
   7   6   4         96.57         96.47         5.08 o                         
  -7   7   4        767.61        850.40        20.93 o                         
  -6   7   4         30.02         32.10         3.54 o                         
  -5   7   4        372.87        379.46         4.66 o                         
  -4   7   4        491.64        480.49         7.08 o                         
  -3   7   4       2579.32       2537.34        32.49 o                         
  -2   7   4         85.58        113.92         3.57 o                         
  -1   7   4       2313.31       2498.51        38.12 o                         
   0   7   4        110.34        126.23         3.37 o                         
   1   7   4       1049.82        973.25        11.15 o                         
   2   7   4         52.28         60.46         4.28 o                         
   3   7   4        214.75        201.83         3.38 o                         
   4   7   4        113.65        110.94         3.55 o                         
   5   7   4        562.65        549.05        15.69 o                         
   6   7   4        154.72        168.50         4.49 o                         
   7   7   4        145.63        154.08         5.01 o                         
  -7   8   4          0.34         -0.60         5.28 o                         
  -6   8   4          0.02         -0.46         3.99 o                         
  -5   8   4        525.93        517.49         5.38 o                         
  -4   8   4          7.01          9.41         3.03 o                         
  -3   8   4         52.80         53.06         3.15 o                         
  -2   8   4         25.57         35.91         2.60 o                         
  -1   8   4        753.94        803.71         8.03 o                         
   0   8   4       1105.51       1096.58        19.52 o                         
   1   8   4       4069.46       4173.42        55.40 o                         
   2   8   4        522.20        505.85         5.17 o                         
   3   8   4        658.38        632.99        15.47 o                         
   4   8   4        126.75        120.69         3.69 o                         
   5   8   4        199.59        190.46         6.85 o                         
   6   8   4         24.00         25.22         5.16 o                         
   7   8   4         86.33         85.00         5.32 o                         
  -7   9   4         36.27         31.06         6.72 o                         
  -6   9   4        145.52        157.96         5.51 o                         
  -5   9   4         64.60         63.93         4.45 o                         
  -4   9   4          0.94         -0.47         3.18 o                         
  -3   9   4        270.79        275.04         4.64 o                         
  -2   9   4        208.94        217.63         3.55 o                         
  -1   9   4         11.82         14.08         2.62 o                         
   0   9   4        387.76        407.16         5.13 o                         
   1   9   4        919.04        866.51        10.66 o                         
   2   9   4       1487.44       1415.55        24.75 o                         
   3   9   4        401.69        401.27        11.59 o                         
   4   9   4        100.08        103.23         3.63 o                         
   5   9   4         20.53         25.82         4.35 o                         
   6   9   4          2.05          2.44         5.08 o                         
  -6  10   4         91.60         92.03         5.36 o                         
  -5  10   4         67.44         69.21         3.59 o                         
  -4  10   4        307.80        294.77         6.65 o                         
  -3  10   4        167.61        176.04         4.14 o                         
  -2  10   4        522.28        492.95         6.09 o                         
  -1  10   4         18.73         16.14         2.99 o                         
   0  10   4        327.46        334.43         4.80 o                         
   1  10   4          6.24          6.64         2.77 o                         
   2  10   4        125.84        115.23         3.65 o                         
   3  10   4         40.08         41.09         3.33 o                         
   4  10   4        442.94        438.59         7.90 o                         
   5  10   4         85.37         83.89         4.06 o                         
   6  10   4          6.33          3.29         5.02 o                         
  -6  11   4        172.51        191.09         5.85 o                         
  -5  11   4        249.11        248.05         5.52 o                         
  -4  11   4         42.41         44.30         3.71 o                         
  -3  11   4          0.66          1.34         2.95 o                         
  -2  11   4        662.72        694.13         6.36 o                         
  -1  11   4          1.55          1.15         3.18 o                         
   0  11   4         59.11         57.12         3.40 o                         
   1  11   4         18.95         17.08         3.27 o                         
   2  11   4        659.70        623.99         8.15 o                         
   3  11   4         14.67          6.70         4.75 o                         
   4  11   4         36.57         34.53         3.99 o                         
   5  11   4         46.25         32.65         4.77 o                         
  -5  12   4         37.29         30.21         4.12 o                         
  -4  12   4        272.73        276.18         4.95 o                         
  -3  12   4          0.21         -0.65         4.26 o                         
  -2  12   4          2.76          4.60         3.55 o                         
  -1  12   4        169.93        170.20         3.63 o                         
   0  12   4         56.80         54.64         3.41 o                         
   1  12   4        198.72        184.05         6.45 o                         
   2  12   4         53.95         57.81         4.01 o                         
   3  12   4        176.75        179.41         6.43 o                         
   4  12   4         85.11         81.74         5.27 o                         
   5  12   4        128.78        133.44         5.66 o                         
  -5  13   4          4.57          1.63         5.90 o                         
  -4  13   4        153.47        152.80         5.06 o                         
  -3  13   4        165.38        174.67         4.76 o                         
  -2  13   4        251.26        269.81         4.59 o                         
  -1  13   4        250.43        247.27         7.08 o                         
   0  13   4         24.63         18.77         3.94 o                         
   1  13   4         10.97         10.50         3.60 o                         
   2  13   4         20.10         20.65         3.64 o                         
   3  13   4         32.82         38.50         5.09 o                         
   4  13   4          2.39          5.45         5.59 o                         
  -4  14   4        282.30        275.13         6.21 o                         
  -3  14   4         34.34         37.38         5.27 o                         
  -2  14   4          7.97          7.62         4.31 o                         
  -1  14   4        367.89        387.15        11.50 o                         
   0  14   4        153.13        164.59         4.94 o                         
   1  14   4        197.66        209.94         5.65 o                         
   2  14   4         16.56         17.98         4.65 o                         
   3  14   4         96.75         92.79         4.93 o                         
  -2  15   4        173.14        164.84         5.41 o                         
  -1  15   4         53.11         49.36         5.21 o                         
   0  15   4         91.82         87.28         4.59 o                         
   1  15   4        476.61        509.75         7.50 o                         
   2  15   4         57.61         51.42         5.10 o                         
  -7   0   5        303.36        268.36         9.08 o                         
  -5   0   5        191.70        189.75         5.02 o                         
  -3   0   5       1467.33       1678.41        29.66 o                         
  -1   0   5        599.16        771.77        28.86 o                         
   1   0   5         94.64         53.69         6.40 o                         
   3   0   5       1678.01       1673.06        49.06 o                         
   5   0   5       1261.29       1201.11         9.17 o                         
   7   0   5          9.06         13.34         4.82 o                         
  -8   1   5        240.50        262.66         5.81 o                         
  -7   1   5         52.93         56.60         4.10 o                         
  -6   1   5          7.80         12.06         3.36 o                         
  -5   1   5       1637.85       1500.20        18.41 o                         
  -4   1   5        101.74        112.26         3.44 o                         
  -3   1   5        665.98        740.89         9.03 o                         
  -2   1   5        509.56        466.23         6.03 o                         
  -1   1   5         10.22          6.52         3.15 o                         
   0   1   5        695.73        713.13        13.03 o                         
   1   1   5       1253.67       1411.47        26.99 o                         
   2   1   5        938.74        960.56         6.71 o                         
   3   1   5       3407.04       3305.08        80.88 o                         
   4   1   5         83.37         77.95         3.26 o                         
   5   1   5       1021.19        958.68        15.69 o                         
   6   1   5         56.30         52.82         4.09 o                         
   7   1   5        330.41        348.05         8.48 o                         
   8   1   5         89.57         82.42         5.56 o                         
  -8   2   5        177.75        174.54         5.18 o                         
  -7   2   5         93.55         83.80         4.92 o                         
  -6   2   5        294.82        295.50         4.31 o                         
  -5   2   5        201.34        199.64         5.06 o                         
  -4   2   5         24.53         21.05         2.77 o                         
  -3   2   5        571.50        547.75         7.01 o                         
  -2   2   5        314.44        355.48         6.57 o                         
  -1   2   5        972.95       1058.63        14.85 o                         
   0   2   5       2640.23       3263.50        23.77 o                         
   1   2   5        260.50        204.18         4.01 o                         
   2   2   5        103.26         89.67         4.06 o                         
   3   2   5        183.93        182.35         3.46 o                         
   4   2   5       1093.96       1054.68        13.03 o                         
   5   2   5        400.55        384.95         5.98 o                         
   6   2   5        121.33        120.19         3.38 o                         
   7   2   5          0.56          1.55         4.02 o                         
   8   2   5         47.74         44.69         6.82 o                         
  -8   3   5          5.80          5.00         4.67 o                         
  -7   3   5         45.84         48.17         3.79 o                         
  -6   3   5        707.57        712.14        12.32 o                         
  -5   3   5        526.83        504.57         9.41 o                         
  -4   3   5       1860.27       1785.55        29.75 o                         
  -3   3   5          0.95          1.88         3.03 o                         
  -2   3   5       1324.33       1355.83         9.85 o                         
  -1   3   5       4990.06       5275.45        45.80 o                         
   0   3   5       3026.81       3288.97        28.21 o                         
   1   3   5        433.87        456.97         5.24 o                         
   2   3   5       1567.07       1545.58         9.10 o                         
   3   3   5        258.48        224.11         5.49 o                         
   4   3   5        671.44        667.15        16.30 o                         
   5   3   5          0.12          0.97         2.87 o                         
   6   3   5        314.00        303.85         6.22 o                         
   7   3   5        143.86        143.14         4.98 o                         
  -8   4   5        217.56        223.95         5.44 o                         
  -7   4   5          5.23          4.85         4.00 o                         
  -6   4   5        245.72        231.49         3.73 o                         
  -5   4   5         13.42         10.34         4.75 o                         
  -4   4   5       2927.77       2965.49        48.93 o                         
  -3   4   5       1037.12        990.49        17.21 o                         
  -2   4   5       4898.91       5254.40        81.04 o                         
  -1   4   5        395.29        461.28         6.36 o                         
   0   4   5          7.13         21.13         2.91 o                         
   1   4   5        642.99        694.01         6.36 o                         
   2   4   5        366.63        324.33         4.86 o                         
   3   4   5          5.35         27.44        12.74 o                         
   4   4   5        766.64        745.63        22.39 o                         
   5   4   5        151.20        147.97         4.09 o                         
   6   4   5       1058.53       1114.53        16.19 o                         
   7   4   5         49.93         47.18         5.19 o                         
  -8   5   5         44.44         44.14         6.06 o                         
  -7   5   5          2.13          0.91         4.03 o                         
  -6   5   5        258.94        253.54         6.93 o                         
  -5   5   5        432.10        434.28         5.12 o                         
  -4   5   5        416.96        389.63         7.84 o                         
  -3   5   5        843.17        900.63        23.35 o                         
  -2   5   5      11627.52      12883.64       181.44 o                         
  -1   5   5       1306.27       1496.95        27.17 o                         
   0   5   5       6853.31       7502.55        51.26 o                         
   1   5   5        152.69        132.87         3.53 o                         
   2   5   5        950.27        952.44        18.26 o                         
   3   5   5        251.67        247.25         3.95 o                         
   4   5   5       1761.60       1671.51        25.58 o                         
   5   5   5        262.86        249.82         4.22 o                         
   6   5   5          4.02          5.53         3.64 o                         
   7   5   5          8.24          5.19         4.38 o                         
  -8   6   5        112.09        101.79         7.36 o                         
  -7   6   5          1.29          3.51         4.37 o                         
  -6   6   5        299.59        308.70        11.59 o                         
  -5   6   5          3.75          5.88         3.60 o                         
  -4   6   5       1861.16       1799.08        37.70 o                         
  -3   6   5        738.65        726.39         6.27 o                         
  -2   6   5       2295.07       2310.53        14.78 o                         
  -1   6   5         38.42         54.40         3.64 o                         
   0   6   5       5993.53       6467.46        84.16 o                         
   1   6   5         19.05         18.56         2.86 o                         
   2   6   5       3744.16       3716.95        37.89 o                         
   3   6   5        224.48        217.88         5.69 o                         
   4   6   5        119.50        118.27         3.96 o                         
   5   6   5          0.04         -0.68         3.67 o                         
   6   6   5        161.62        158.12         6.53 o                         
   7   6   5        117.34        118.41         5.49 o                         
  -7   7   5          0.08          3.30         4.48 o                         
  -6   7   5        277.57        281.92         9.03 o                         
  -5   7   5        187.93        176.88         4.28 o                         
  -4   7   5        108.09        117.61         4.13 o                         
  -3   7   5          2.96          3.73         2.44 o                         
  -2   7   5        381.26        377.10         5.00 o                         
  -1   7   5        647.32        644.19         9.79 o                         
   0   7   5       1222.51       1283.27        12.91 o                         
   1   7   5        201.33        212.79         3.65 o                         
   2   7   5        266.18        254.60         4.76 o                         
   3   7   5         14.09         13.30         2.61 o                         
   4   7   5       1089.62       1030.96        12.98 o                         
   5   7   5        312.74        320.12         5.21 o                         
   6   7   5         64.76         79.52         3.70 o                         
   7   7   5          2.51          1.80         5.03 o                         
  -7   8   5         84.10        102.56         6.23 o                         
  -6   8   5        100.62        113.45         3.80 o                         
  -5   8   5         20.83         23.60         3.08 o                         
  -4   8   5        588.57        573.55        10.34 o                         
  -3   8   5        428.68        437.69        10.89 o                         
  -2   8   5        996.04        976.81        10.35 o                         
  -1   8   5        531.93        534.59         7.57 o                         
   0   8   5        421.20        401.70         4.84 o                         
   1   8   5       2844.52       2864.74        44.50 o                         
   2   8   5       1538.22       1479.70        21.65 o                         
   3   8   5        467.93        443.38         8.22 o                         
   4   8   5        526.16        526.21         5.29 o                         
   5   8   5          8.47         10.62         4.32 o                         
   6   8   5         61.71         68.16         5.38 o                         
  -7   9   5         28.18         23.54         6.74 o                         
  -6   9   5        154.90        165.60         5.00 o                         
  -5   9   5        369.10        368.10         5.04 o                         
  -4   9   5        107.68        108.76         3.68 o                         
  -3   9   5          3.69          3.63         3.23 o                         
  -2   9   5          6.06          4.61         3.46 o                         
  -1   9   5        283.38        265.90         3.91 o                         
   0   9   5        189.60        188.47         3.84 o                         
   1   9   5        261.99        239.39         3.78 o                         
   2   9   5        264.51        269.86         4.59 o                         
   3   9   5        137.56        145.91         3.73 o                         
   4   9   5        161.55        162.08         4.23 o                         
   5   9   5          0.42          2.90         4.29 o                         
   6   9   5         82.33         77.89         5.99 o                         
  -6  10   5         52.97         56.61         5.90 o                         
  -5  10   5         46.98         53.07         4.43 o                         
  -4  10   5         36.23         34.93         4.34 o                         
  -3  10   5        285.60        289.43         4.92 o                         
  -2  10   5         42.40         42.14         3.59 o                         
  -1  10   5        199.97        204.12         4.03 o                         
   0  10   5        869.40        865.52        16.32 o                         
   1  10   5         72.55         75.12         4.00 o                         
   2  10   5        351.41        346.93         6.12 o                         
   3  10   5        403.95        405.94         4.82 o                         
   4  10   5          3.02          7.79         4.28 o                         
   5  10   5        389.73        434.41        12.98 o                         
   6  10   5         28.47         28.58         4.77 o                         
  -6  11   5          7.94          4.83         5.37 o                         
  -5  11   5         77.91         82.59         4.86 o                         
  -4  11   5        149.82        144.03         4.40 o                         
  -3  11   5         50.42         49.42         3.72 o                         
  -2  11   5        285.80        279.64         4.56 o                         
  -1  11   5         14.46         16.07         3.51 o                         
   0  11   5        225.27        216.75         3.91 o                         
   1  11   5        174.74        163.25         3.59 o                         
   2  11   5         54.13         54.95         3.41 o                         
   3  11   5        212.74        218.48         4.26 o                         
   4  11   5          3.52          4.49         4.32 o                         
   5  11   5         45.77         44.49         4.43 o                         
  -5  12   5         34.55         35.53         4.76 o                         
  -4  12   5          6.34          6.92         3.99 o                         
  -3  12   5        377.67        376.56         5.82 o                         
  -2  12   5         37.75         32.45         4.34 o                         
  -1  12   5        117.39        121.42         4.37 o                         
   0  12   5         34.34         27.94         3.04 o                         
   1  12   5       1386.79       1360.14        16.10 o                         
   2  12   5         21.44         24.21         4.27 o                         
   3  12   5         26.78         27.44         4.34 o                         
   4  12   5        298.74        314.57         5.43 o                         
   5  12   5        112.76        105.38         5.62 o                         
  -4  13   5         56.10         52.77         4.48 o                         
  -3  13   5         57.10         53.75         5.19 o                         
  -2  13   5         23.78         27.02         3.71 o                         
  -1  13   5       1162.05       1170.61        12.48 o                         
   0  13   5         26.28         27.47         3.67 o                         
   1  13   5          3.02          6.31         4.25 o                         
   2  13   5          8.00          8.22         3.93 o                         
   3  13   5        216.64        215.39         6.38 o                         
   4  13   5         14.38         12.55         5.84 o                         
  -4  14   5         88.63         79.93         9.70 o                         
  -3  14   5        771.10        762.91        24.33 o                         
  -2  14   5         30.00         26.13         4.73 o                         
  -1  14   5        104.06        114.18         4.62 o                         
   0  14   5        338.53        378.07         6.15 o                         
   1  14   5        146.68        151.95         5.12 o                         
   2  14   5        169.92        173.39         5.47 o                         
   3  14   5          0.32          1.92         4.60 o                         
  -2  15   5        534.20        523.68         7.32 o                         
  -1  15   5         95.71         91.34         5.43 o                         
   0  15   5        205.19        182.11         5.38 o                         
   1  15   5          0.14          1.24         4.63 o                         
   2  15   5        200.52        187.20         6.01 o                         
  -8   0   6         15.99         16.84         8.15 o                         
  -6   0   6        224.79        211.12         7.28 o                         
  -4   0   6          0.33          1.58         3.68 o                         
  -2   0   6        332.93        310.73         8.18 o                         
   0   0   6        209.64        201.29        10.83 o                         
   2   0   6        593.72        481.41        16.54 o                         
   4   0   6        920.01        905.83        32.14 o                         
   6   0   6       1057.87       1003.22        13.52 o                         
  -8   1   6         50.21         49.35         4.51 o                         
  -7   1   6          2.93          1.65         3.40 o                         
  -6   1   6         55.61         52.33         3.76 o                         
  -5   1   6        260.57        252.70         3.78 o                         
  -4   1   6        677.21        629.40         6.33 o                         
  -3   1   6        113.99        126.07         3.35 o                         
  -2   1   6         17.29         24.46         5.11 o                         
  -1   1   6        137.65        159.85         8.08 o                         
   0   1   6        818.50       1038.08        11.51 o                         
   1   1   6        294.24        343.65         7.62 o                         
   2   1   6        157.01        201.78         4.20 o                         
   3   1   6        223.57        223.53         4.00 o                         
   4   1   6        575.99        554.12         5.20 o                         
   5   1   6        238.53        225.95         3.60 o                         
   6   1   6         39.74         36.26         3.67 o                         
   7   1   6          1.72          1.82         4.66 o                         
  -8   2   6          0.78          0.77         5.13 o                         
  -7   2   6          5.91          5.47         3.66 o                         
  -6   2   6        118.55        120.35         4.02 o                         
  -5   2   6         24.13         21.39         3.45 o                         
  -4   2   6         21.74         34.69         4.26 o                         
  -3   2   6        438.15        452.92         6.54 o                         
  -2   2   6        910.95        855.62        13.78 o                         
  -1   2   6       2271.45       2321.27        45.94 o                         
   0   2   6       3481.00       3919.77        80.87 o                         
   1   2   6        438.08        539.81        12.22 o                         
   2   2   6       2001.22       1952.04        38.78 o                         
   3   2   6        136.91        129.27         4.98 o                         
   4   2   6        233.26        234.44         3.63 o                         
   5   2   6       1517.55       1494.07        24.86 o                         
   6   2   6          4.34          6.79         3.59 o                         
   7   2   6        157.99        155.73         5.02 o                         
  -8   3   6          9.15          9.33         4.74 o                         
  -7   3   6         65.60         73.67         3.88 o                         
  -6   3   6         21.75         18.81         3.34 o                         
  -5   3   6        657.62        633.89         5.65 o                         
  -4   3   6        100.68         96.75         3.51 o                         
  -3   3   6        342.78        318.23         4.64 o                         
  -2   3   6         24.18         20.63         3.58 o                         
  -1   3   6       2714.53       3016.36        41.00 o                         
   0   3   6       7204.18       8143.00        78.63 o                         
   1   3   6        241.03        236.04         4.54 o                         
   2   3   6       1226.95       1301.76         7.73 o                         
   3   3   6         76.81         77.90         2.84 o                         
   4   3   6          2.10          6.69         2.74 o                         
   5   3   6        289.86        275.64         5.09 o                         
   6   3   6          0.09          2.36         4.37 o                         
   7   3   6         20.66         18.52         4.04 o                         
  -8   4   6          7.10         10.40         6.46 o                         
  -7   4   6        182.05        182.27         5.09 o                         
  -6   4   6        328.84        334.43         7.61 o                         
  -5   4   6       1176.74       1195.21        24.07 o                         
  -4   4   6          1.04          3.20         2.75 o                         
  -3   4   6       1153.89       1108.94        11.12 o                         
  -2   4   6       1262.71       1313.00        20.80 o                         
  -1   4   6       6806.38       7308.12        52.27 o                         
   0   4   6       1083.33       1194.44        10.62 o                         
   1   4   6       1243.72       1184.63         8.49 o                         
   2   4   6        145.23        185.10         4.19 o                         
   3   4   6       1157.46       1123.88        22.08 o                         
   4   4   6         68.57         70.10         3.06 o                         
   5   4   6          0.46          0.80         2.83 o                         
   6   4   6          0.59          2.80         3.72 o                         
   7   4   6         69.23         70.92         5.84 o                         
  -8   5   6          0.98          3.83         5.44 o                         
  -7   5   6         46.35         48.43         4.56 o                         
  -6   5   6          0.05         -0.23         3.06 o                         
  -5   5   6        183.37        184.74         5.32 o                         
  -4   5   6         15.37         17.12         2.79 o                         
  -3   5   6       2339.24       2304.98        31.48 o                         
  -2   5   6       1751.93       1854.19        22.24 o                         
  -1   5   6       7047.47       7664.14        88.37 o                         
   0   5   6          0.20          1.76         2.83 o                         
   1   5   6       4498.55       4819.35        31.16 o                         
   2   5   6          0.33          1.69         2.95 o                         
   3   5   6         20.03         34.99         3.22 o                         
   4   5   6       1066.36       1026.61        18.87 o                         
   5   5   6        485.58        490.89         9.69 o                         
   6   5   6         50.94         49.55         3.81 o                         
   7   5   6         19.38         21.67         4.78 o                         
  -7   6   6        155.96        176.14         8.90 o                         
  -6   6   6          0.94          2.07         4.33 o                         
  -5   6   6        115.92        112.69         3.98 o                         
  -4   6   6        417.87        408.21        11.16 o                         
  -3   6   6       4196.14       4297.53        54.74 o                         
  -2   6   6        439.19        470.05         6.08 o                         
  -1   6   6       6231.13       6495.80        63.01 o                         
   0   6   6          0.10         -0.57         2.66 o                         
   1   6   6        312.70        269.58         5.09 o                         
   2   6   6        438.26        415.87         4.65 o                         
   3   6   6        727.46        706.67        22.36 o                         
   4   6   6        174.34        171.91         3.87 o                         
   5   6   6          0.70          0.68         4.06 o                         
   6   6   6          5.96          7.80         4.38 o                         
   7   6   6        409.48        467.22        10.49 o                         
  -7   7   6         76.43         89.14         4.72 o                         
  -6   7   6         82.50         95.97         4.63 o                         
  -5   7   6        498.68        505.20         8.22 o                         
  -4   7   6       1498.09       1480.69        18.05 o                         
  -3   7   6       1802.58       1744.24        21.57 o                         
  -2   7   6         26.64         29.83         2.81 o                         
  -1   7   6        281.18        259.63         5.47 o                         
   0   7   6        462.95        434.25         5.40 o                         
   1   7   6       1075.29        977.47        13.52 o                         
   2   7   6        161.01        161.07         3.88 o                         
   3   7   6       2343.84       2262.74        30.55 o                         
   4   7   6        111.63        100.89         3.33 o                         
   5   7   6       1818.14       1841.42        41.83 o                         
   6   7   6         28.01         28.35         4.73 o                         
   7   7   6         22.70         26.52         6.84 o                         
  -7   8   6        324.80        331.78        10.58 o                         
  -6   8   6         11.95         12.49         4.02 o                         
  -5   8   6        212.85        225.84         4.53 o                         
  -4   8   6         61.52         59.74         3.77 o                         
  -3   8   6        828.41        814.96        13.56 o                         
  -2   8   6        737.61        774.26        12.30 o                         
  -1   8   6         72.91         67.35         2.75 o                         
   0   8   6          1.67          2.15         2.65 o                         
   1   8   6        849.98        819.29        17.18 o                         
   2   8   6        284.25        277.17         4.65 o                         
   3   8   6       1541.63       1485.36        36.01 o                         
   4   8   6        199.58        189.25         3.53 o                         
   5   8   6         14.11         14.84         4.29 o                         
   6   8   6        106.18        131.19         4.71 o                         
  -7   9   6        156.38        167.27         7.36 o                         
  -6   9   6         36.51         33.03         4.78 o                         
  -5   9   6          5.63          6.15         4.80 o                         
  -4   9   6        363.51        358.40         4.61 o                         
  -3   9   6          4.98          4.40         3.24 o                         
  -2   9   6        140.72        132.83         3.74 o                         
  -1   9   6        342.29        341.73         4.63 o                         
   0   9   6       1282.00       1258.01        10.42 o                         
   1   9   6       1892.66       1878.27        15.61 o                         
   2   9   6         44.07         42.65         3.14 o                         
   3   9   6         63.62         59.11         3.18 o                         
   4   9   6        562.03        576.83         8.77 o                         
   5   9   6         35.09         31.84         4.01 o                         
   6   9   6         37.56         30.17         6.45 o                         
  -6  10   6        351.83        375.71         6.54 o                         
  -5  10   6        166.04        187.45         4.09 o                         
  -4  10   6          2.32          1.27         4.32 o                         
  -3  10   6          2.26          3.48         2.99 o                         
  -2  10   6         23.12         21.09         3.53 o                         
  -1  10   6         10.81         21.07         3.50 o                         
   0  10   6        651.84        635.99        12.52 o                         
   1  10   6        238.80        236.65         5.58 o                         
   2  10   6       1044.78       1002.93        13.46 o                         
   3  10   6        139.49        138.33         4.06 o                         
   4  10   6         18.03         21.36         3.98 o                         
   5  10   6         21.93         19.07         4.71 o                         
  -6  11   6          0.50          3.02         5.37 o                         
  -5  11   6        245.25        265.46         5.47 o                         
  -4  11   6        428.68        458.83        10.28 o                         
  -3  11   6        296.99        304.82         4.54 o                         
  -2  11   6        111.67        112.47         3.90 o                         
  -1  11   6         44.65         40.72         3.29 o                         
   0  11   6        988.77        990.18        12.62 o                         
   1  11   6         44.07         45.69         3.38 o                         
   2  11   6          0.07          2.83         3.57 o                         
   3  11   6        129.79        127.44         4.27 o                         
   4  11   6        368.27        379.73         7.31 o                         
   5  11   6         11.51          8.22         4.74 o                         
  -5  12   6          0.09         -1.70         4.88 o                         
  -4  12   6          0.02          1.39         5.02 o                         
  -3  12   6         15.24         14.49         4.33 o                         
  -2  12   6        475.41        507.94        12.66 o                         
  -1  12   6         41.91         45.56         4.82 o                         
   0  12   6          3.03          4.75         3.89 o                         
   1  12   6         51.50         50.49         4.08 o                         
   2  12   6        157.04        151.48         4.65 o                         
   3  12   6          7.12          6.67         4.80 o                         
   4  12   6         28.01         29.83         4.69 o                         
  -4  13   6        298.24        316.85         5.42 o                         
  -3  13   6        223.35        234.55         4.84 o                         
  -2  13   6         22.19         21.82         3.95 o                         
  -1  13   6         41.11         39.33         3.77 o                         
   0  13   6         93.39         96.68         4.55 o                         
   1  13   6         67.37         62.19         3.80 o                         
   2  13   6        240.92        250.48         6.20 o                         
   3  13   6        156.16        141.22         5.48 o                         
   4  13   6        212.95        239.42         7.10 o                         
  -3  14   6        150.99        157.92         5.39 o                         
  -2  14   6        352.65        387.27         6.09 o                         
  -1  14   6        202.12        203.90         5.93 o                         
   0  14   6         20.36         21.65         5.75 o                         
   1  14   6         20.41         19.74         4.70 o                         
   2  14   6        434.07        432.31        13.70 o                         
   3  14   6          0.30          0.53         5.34 o                         
  -2  15   6        219.35        217.87         6.69 o                         
  -1  15   6        147.35        148.34         5.37 o                         
   0  15   6        269.01        276.18         6.21 o                         
   1  15   6         56.68         58.33         6.02 o                         
  -7   0   7        101.91        109.01         6.05 o                         
  -5   0   7       2629.12       2544.40        15.09 o                         
  -3   0   7         90.60         96.12         4.88 o                         
   1   0   7        220.58        227.71         7.12 o                         
   3   0   7       3040.12       2822.58        79.00 o                         
   5   0   7         20.69         21.69         4.64 o                         
   7   0   7          0.95          3.04         6.50 o                         
  -8   1   7         30.48         25.52         4.13 o                         
  -7   1   7        298.71        300.10         6.05 o                         
  -6   1   7          9.17         10.30         3.77 o                         
  -5   1   7        271.21        262.84         4.50 o                         
  -4   1   7        574.29        562.18         9.90 o                         
  -3   1   7        549.53        492.83         5.39 o                         
  -2   1   7        918.10       1015.33        28.88 o                         
  -1   1   7          5.64          9.05         6.56 o                         
   0   1   7        375.57        401.75         7.46 o                         
   1   1   7       2016.51       2047.40        26.52 o                         
   2   1   7       2389.86       2523.86        32.60 o                         
   3   1   7        734.57        778.52        19.18 o                         
   4   1   7        141.33        141.70         3.80 o                         
   5   1   7        317.53        301.41         4.96 o                         
   6   1   7          0.15          0.92         3.63 o                         
   7   1   7         44.91         49.07         4.73 o                         
  -8   2   7        141.62        131.89         4.73 o                         
  -7   2   7          0.27          1.73         4.87 o                         
  -6   2   7        288.89        265.05         6.06 o                         
  -5   2   7        540.43        485.31         8.53 o                         
  -4   2   7        472.97        436.73         5.16 o                         
  -3   2   7         14.44         13.60         3.01 o                         
  -2   2   7       1358.92       1427.30        14.79 o                         
  -1   2   7       8622.32       8229.96        96.06 o                         
   0   2   7       2734.01       3085.90        80.66 o                         
   1   2   7        241.36        234.09         4.86 o                         
   2   2   7         11.85         19.91         3.08 o                         
   3   2   7       1506.03       1376.92        25.01 o                         
   4   2   7         54.00         56.16         3.16 o                         
   5   2   7         49.31         49.36         3.81 o                         
   6   2   7          1.33          0.67         3.88 o                         
   7   2   7         89.77         95.63         4.88 o                         
  -8   3   7        109.27        108.24         5.14 o                         
  -7   3   7         81.11         82.16         4.24 o                         
  -6   3   7         96.64         88.97         3.39 o                         
  -5   3   7         39.55         43.48         3.27 o                         
  -4   3   7          3.39          4.67         3.84 o                         
  -3   3   7        826.28        811.40        19.54 o                         
  -2   3   7       1272.71       1226.65        11.11 o                         
  -1   3   7       1001.52       1044.08        15.36 o                         
   0   3   7        283.96        326.85         5.77 o                         
   1   3   7       2451.84       2420.09        53.42 o                         
   2   3   7       1266.77       1260.18        12.39 o                         
   3   3   7        240.91        234.58         4.34 o                         
   4   3   7         87.04         83.97         3.32 o                         
   5   3   7         70.71         65.77         3.04 o                         
   6   3   7        515.50        499.48        10.72 o                         
   7   3   7         85.16         80.11         4.84 o                         
  -8   4   7        110.75        112.52         6.23 o                         
  -7   4   7          9.09          9.52         3.99 o                         
  -6   4   7          1.14          2.20         3.28 o                         
  -5   4   7          1.70          1.00         4.70 o                         
  -4   4   7        252.13        223.21         3.64 o                         
  -3   4   7        532.15        578.07         7.70 o                         
  -2   4   7       1611.11       1537.83        16.26 o                         
  -1   4   7        171.43        130.60         4.17 o                         
   0   4   7       2250.84       2192.84        25.56 o                         
   1   4   7        813.51        914.03         7.46 o                         
   2   4   7       1697.03       1660.75        32.43 o                         
   3   4   7       1397.99       1399.65        27.29 o                         
   4   4   7        122.62        147.86         4.82 o                         
   5   4   7         20.33         22.78         3.36 o                         
   6   4   7          0.62         -0.93         3.96 o                         
   7   4   7        137.01        146.39         6.12 o                         
  -8   5   7         60.23         58.97         6.88 o                         
  -7   5   7         14.80         20.86         5.85 o                         
  -6   5   7         44.30         46.18         4.94 o                         
  -5   5   7        158.64        156.03         3.89 o                         
  -4   5   7        223.13        226.85         4.11 o                         
  -3   5   7        400.88        379.82         7.31 o                         
  -2   5   7       2492.03       2483.21        33.16 o                         
  -1   5   7        525.01        531.16         6.61 o                         
   0   5   7       3178.91       3439.35        38.67 o                         
   1   5   7          2.48          6.16         2.58 o                         
   2   5   7        697.80        632.46        11.26 o                         
   3   5   7          0.24          0.84         2.65 o                         
   4   5   7        274.34        277.99        11.12 o                         
   5   5   7          3.28          3.46         3.08 o                         
   6   5   7        226.03        254.75         6.95 o                         
   7   5   7          0.80         -2.62         6.66 o                         
  -7   6   7          8.36          9.39         4.76 o                         
  -6   6   7        150.86        160.59         6.45 o                         
  -5   6   7          2.83          2.63         3.53 o                         
  -4   6   7        225.59        230.60         7.20 o                         
  -3   6   7        153.91        160.64         3.89 o                         
  -2   6   7       1344.79       1306.35        16.05 o                         
  -1   6   7         82.08         97.26         3.63 o                         
   0   6   7       4109.15       3992.55        73.66 o                         
   1   6   7       2276.42       2362.18        18.45 o                         
   2   6   7        971.39        944.51        15.03 o                         
   3   6   7         13.40         19.70         3.08 o                         
   4   6   7        859.90        861.64         8.17 o                         
   5   6   7         70.18         63.47         3.89 o                         
   6   6   7          5.37          3.42         4.32 o                         
   7   6   7         64.62         57.49         5.27 o                         
  -7   7   7        125.60        125.50         5.67 o                         
  -6   7   7        381.31        404.97        13.51 o                         
  -5   7   7          3.71          5.26         3.62 o                         
  -4   7   7        336.94        334.39         7.66 o                         
  -3   7   7         80.12         74.07         3.92 o                         
  -2   7   7        629.11        621.92        10.09 o                         
  -1   7   7        324.28        341.47         4.84 o                         
   0   7   7        756.44        721.62         8.66 o                         
   1   7   7       2083.87       1984.71        24.11 o                         
   2   7   7        476.76        454.46         5.10 o                         
   3   7   7         55.36         57.05         3.60 o                         
   4   7   7        350.18        336.89        12.42 o                         
   5   7   7          0.88          4.11         4.45 o                         
   6   7   7        230.79        237.74         5.29 o                         
  -7   8   7         43.04         45.89         6.14 o                         
  -6   8   7        190.58        206.72         7.80 o                         
  -5   8   7         25.14         22.61         4.40 o                         
  -4   8   7         79.43         83.04         4.19 o                         
  -3   8   7        261.30        269.20         5.61 o                         
  -2   8   7        122.33        136.01         3.38 o                         
  -1   8   7        444.09        453.18         5.22 o                         
   0   8   7       1287.65       1332.85        10.56 o                         
   1   8   7        238.71        235.83         3.96 o                         
   2   8   7         58.98         58.51         3.46 o                         
   3   8   7        182.83        181.16         4.22 o                         
   4   8   7        581.93        568.50         6.09 o                         
   5   8   7          0.80          1.93         3.89 o                         
   6   8   7        111.43        114.91         4.71 o                         
  -6   9   7        210.93        209.96         6.08 o                         
  -5   9   7        181.61        188.13         5.69 o                         
  -4   9   7        437.58        433.15         8.90 o                         
  -3   9   7        667.86        680.99         9.94 o                         
  -2   9   7        264.33        254.07         4.35 o                         
  -1   9   7        240.92        247.77         5.29 o                         
   0   9   7          0.85          0.18         3.51 o                         
   1   9   7       2051.79       2014.68        25.74 o                         
   2   9   7        103.58        105.72         5.06 o                         
   3   9   7         37.77         31.68         3.58 o                         
   4   9   7        190.30        175.23         4.97 o                         
   5   9   7        207.79        208.24         8.38 o                         
   6   9   7         27.63         26.27         5.54 o                         
  -6  10   7        151.35        147.72         5.99 o                         
  -5  10   7        259.56        276.07         6.37 o                         
  -4  10   7        593.62        584.55         6.29 o                         
  -3  10   7          2.02          0.26         3.54 o                         
  -2  10   7          9.39          6.47         3.19 o                         
  -1  10   7         15.28          6.95         3.17 o                         
   0  10   7          7.29          5.72         3.53 o                         
   1  10   7         17.06         16.76         2.82 o                         
   2  10   7         89.57         85.41         3.12 o                         
   3  10   7        537.30        543.93         6.26 o                         
   4  10   7         38.68         31.60         3.72 o                         
   5  10   7          0.19         -2.68         4.34 o                         
  -6  11   7          8.34          7.20         9.42 o                         
  -5  11   7         37.40         31.29         4.77 o                         
  -4  11   7          0.03         -2.01         4.87 o                         
  -3  11   7        779.56        806.17         7.02 o                         
  -2  11   7         40.65         36.82         3.41 o                         
  -1  11   7          0.41          1.34         2.96 o                         
   0  11   7         10.21          9.10         3.57 o                         
   1  11   7        588.66        585.13        13.28 o                         
   2  11   7         59.31         57.15         4.05 o                         
   3  11   7         82.34         79.69         4.48 o                         
   4  11   7         13.55         11.85         4.28 o                         
   5  11   7        232.14        249.34         6.89 o                         
  -5  12   7        140.53        129.91         5.71 o                         
  -4  12   7          0.43         -0.41         4.30 o                         
  -3  12   7         15.65         22.19         4.35 o                         
  -2  12   7          3.10          0.85         3.63 o                         
  -1  12   7        233.41        260.81         5.27 o                         
   0  12   7        127.21        132.61         4.09 o                         
   1  12   7         85.27         82.76         3.88 o                         
   2  12   7          1.87         -1.23         3.90 o                         
   3  12   7        157.70        156.82         5.01 o                         
   4  12   7         71.20         63.81         4.85 o                         
  -4  13   7          1.40          1.80         4.97 o                         
  -3  13   7        381.51        406.53         6.34 o                         
  -2  13   7        231.05        245.14         5.63 o                         
  -1  13   7         10.50          9.66         4.33 o                         
   0  13   7          0.09          1.57         3.62 o                         
   1  13   7        497.87        514.00        12.87 o                         
   2  13   7         29.79         32.30         4.40 o                         
   3  13   7         89.90         87.97         6.83 o                         
  -3  14   7        136.15        139.75         5.75 o                         
  -2  14   7          6.90          7.57         5.16 o                         
  -1  14   7        577.41        585.05         6.50 o                         
   0  14   7        315.32        313.22        12.04 o                         
   1  14   7         10.68         12.45         4.71 o                         
   2  14   7          1.31          0.62         4.95 o                         
  -1  15   7          0.15          1.27         5.94 o                         
   0  15   7         75.43         66.66         6.79 o                         
  -8   0   8        558.37        567.40        27.81 o                         
  -6   0   8        237.72        221.90         5.98 o                         
  -4   0   8       1923.10       1780.91        31.13 o                         
  -2   0   8        764.81        897.64        61.31 o                         
   0   0   8        558.99        538.79        34.07 o                         
   2   0   8       1060.48        992.21        37.39 o                         
   4   0   8       1607.79       1484.78        28.65 o                         
   6   0   8          1.11          4.93         6.73 o                         
  -8   1   8          4.41          4.08         5.29 o                         
  -7   1   8         10.25         10.90         4.39 o                         
  -6   1   8       1410.35       1374.16        21.02 o                         
  -5   1   8        460.14        457.99         9.90 o                         
  -4   1   8          4.54          7.91         3.35 o                         
  -3   1   8         94.94        132.94         4.19 o                         
  -2   1   8       1876.47       1729.26        48.54 o                         
  -1   1   8          0.57          4.51         7.13 o                         
   0   1   8       1909.87       2181.63        24.68 o                         
   1   1   8        680.56        745.85         8.80 o                         
   2   1   8       6082.71       6192.25        90.34 o                         
   3   1   8        102.72        103.01         3.83 o                         
   4   1   8        144.55        124.67         3.91 o                         
   5   1   8         19.48         17.29         3.25 o                         
   6   1   8        598.52        617.26        11.81 o                         
   7   1   8          9.20          9.49         4.35 o                         
  -8   2   8          0.37          0.91         5.06 o                         
  -7   2   8        384.79        376.32        13.89 o                         
  -6   2   8        629.98        597.17        22.25 o                         
  -5   2   8         36.98         34.62         3.79 o                         
  -4   2   8       1044.06        985.32        25.70 o                         
  -3   2   8        103.48        121.12         5.83 o                         
  -2   2   8         11.93         12.46         3.63 o                         
  -1   2   8        833.73        986.37        37.79 o                         
   0   2   8        962.93        926.00        11.58 o                         
   1   2   8          0.53          3.98         3.36 o                         
   2   2   8          7.34          8.53         3.04 o                         
   3   2   8        167.67        163.75         3.69 o                         
   4   2   8       1335.93       1349.31        29.90 o                         
   5   2   8         49.48         52.10         3.72 o                         
   6   2   8         65.80         68.96         3.79 o                         
   7   2   8         89.17         95.91         5.93 o                         
  -8   3   8          3.93          3.93         4.69 o                         
  -7   3   8        153.40        151.45         4.88 o                         
  -6   3   8         14.06         12.05         3.33 o                         
  -5   3   8        715.61        670.71         6.68 o                         
  -4   3   8       1030.19       1106.02        16.57 o                         
  -3   3   8        814.07        829.09        16.38 o                         
  -2   3   8       4095.87       4276.89       116.92 o                         
  -1   3   8       3709.80       3937.68        49.19 o                         
   0   3   8        666.88        670.60        12.19 o                         
   1   3   8         22.69         25.64         2.64 o                         
   2   3   8       2527.24       2361.77        10.38 o                         
   3   3   8        344.48        339.84         6.26 o                         
   4   3   8         76.78         75.10         3.29 o                         
   5   3   8        542.60        532.74        13.21 o                         
   6   3   8        166.01        169.15         3.89 o                         
   7   3   8         29.94         27.63         5.05 o                         
  -8   4   8         47.27         48.73         5.62 o                         
  -7   4   8         93.06         97.88         4.94 o                         
  -6   4   8          5.94          4.31         4.86 o                         
  -5   4   8        322.99        314.45         4.43 o                         
  -4   4   8         20.67         19.75         2.56 o                         
  -3   4   8        328.05        342.25         4.87 o                         
  -2   4   8        233.92        267.85         4.97 o                         
  -1   4   8        249.87        226.79         5.00 o                         
   0   4   8       5079.24       5412.77       105.06 o                         
   1   4   8        642.06        588.92        17.26 o                         
   2   4   8        216.89        188.43         3.86 o                         
   3   4   8       1393.76       1396.11        43.60 o                         
   4   4   8       1176.41       1136.51        13.20 o                         
   5   4   8        699.04        719.35         8.41 o                         
   6   4   8         34.29         37.01         4.46 o                         
   7   4   8          7.50          7.60         4.95 o                         
  -7   5   8          9.55          9.49         4.07 o                         
  -6   5   8        179.33        191.19         4.60 o                         
  -5   5   8          2.45          2.60         3.24 o                         
  -4   5   8         95.93         92.97         3.93 o                         
  -3   5   8        433.93        449.97         5.29 o                         
  -2   5   8        351.87        372.31         5.90 o                         
  -1   5   8       3589.01       3780.54        26.33 o                         
   0   5   8        566.94        640.17         8.72 o                         
   1   5   8        312.63        278.47         4.60 o                         
   2   5   8        450.29        476.68         5.06 o                         
   3   5   8        301.73        274.06         6.13 o                         
   4   5   8        308.96        314.34         5.73 o                         
   5   5   8        133.41        136.34         4.04 o                         
   6   5   8         26.05         29.14         4.38 o                         
   7   5   8        183.18        170.72        10.58 o                         
  -7   6   8        189.94        193.46         4.75 o                         
  -6   6   8         45.00         44.04         4.98 o                         
  -5   6   8          8.34          4.88         3.22 o                         
  -4   6   8          4.47          5.87         3.28 o                         
  -3   6   8         20.20         26.94         3.00 o                         
  -2   6   8         48.98         55.41         3.24 o                         
  -1   6   8       1298.41       1334.77        24.39 o                         
   0   6   8         12.73         14.10         2.56 o                         
   1   6   8       2593.79       2509.50        23.24 o                         
   2   6   8        671.41        642.13        10.60 o                         
   3   6   8        260.30        263.50         4.42 o                         
   4   6   8         70.68         74.14         4.89 o                         
   5   6   8        130.37        135.76         4.35 o                         
   6   6   8         54.40         59.43         5.24 o                         
  -7   7   8        361.33        343.46        13.37 o                         
  -6   7   8         29.71         26.77         3.78 o                         
  -5   7   8        764.98        765.49        18.53 o                         
  -4   7   8         33.97         33.74         3.37 o                         
  -3   7   8         24.30         23.32         3.32 o                         
  -2   7   8        168.28        178.38         3.47 o                         
  -1   7   8          4.03          6.61         2.88 o                         
   0   7   8        861.52        815.53         8.63 o                         
   1   7   8         76.50         83.85         2.99 o                         
   2   7   8       2467.99       2328.85        43.09 o                         
   3   7   8        674.69        643.27         6.52 o                         
   4   7   8          7.31          6.61         3.10 o                         
   5   7   8          0.60          0.10         3.94 o                         
   6   7   8         43.53         39.91         4.52 o                         
  -7   8   8        110.11        126.21         6.36 o                         
  -6   8   8          0.01          1.95         4.33 o                         
  -5   8   8        615.63        641.31         6.35 o                         
  -4   8   8        153.99        161.55         4.00 o                         
  -3   8   8       1630.27       1617.50        25.95 o                         
  -2   8   8         37.15         44.68         3.34 o                         
  -1   8   8         15.41         17.38         2.77 o                         
   0   8   8        816.75        815.49         7.16 o                         
   1   8   8       1072.44       1023.63         9.38 o                         
   2   8   8          5.63         10.28         3.25 o                         
   3   8   8          0.94          4.40         3.11 o                         
   4   8   8         47.33         49.27         3.76 o                         
   5   8   8         42.68         37.51         5.77 o                         
   6   8   8         77.04         97.20         4.95 o                         
  -6   9   8        122.02        142.01         5.12 o                         
  -5   9   8         77.98         87.16         4.33 o                         
  -4   9   8         74.17         77.99         4.24 o                         
  -3   9   8        421.83        392.66         6.54 o                         
  -2   9   8         18.64         17.32         3.95 o                         
  -1   9   8       1019.94       1004.38        16.01 o                         
   0   9   8         56.16         52.44         3.17 o                         
   1   9   8        825.44        802.40         9.35 o                         
   2   9   8        133.35        139.91         3.73 o                         
   3   9   8          0.83          2.63         3.36 o                         
   4   9   8        121.92        121.25         4.02 o                         
   5   9   8          4.38          4.27         4.04 o                         
  -6  10   8          1.71          1.48         5.40 o                         
  -5  10   8          1.24          2.04         5.68 o                         
  -4  10   8       1098.42       1097.11        13.67 o                         
  -3  10   8        271.87        286.35         7.10 o                         
  -2  10   8        100.52         92.10         4.21 o                         
  -1  10   8          0.50         -1.19         3.50 o                         
   0  10   8         45.19         47.33         3.15 o                         
   1  10   8         87.02         91.39         3.60 o                         
   2  10   8         59.81         59.29         3.57 o                         
   3  10   8         26.19         24.71         4.00 o                         
   4  10   8        376.44        385.97        11.59 o                         
   5  10   8          7.32         10.58         5.73 o                         
  -5  11   8         36.01         31.32         4.79 o                         
  -4  11   8        348.37        357.46         9.84 o                         
  -3  11   8         86.92         91.65         3.73 o                         
  -2  11   8       1073.47       1106.51         8.69 o                         
  -1  11   8         31.88         32.70         4.19 o                         
   0  11   8        152.80        152.98         4.89 o                         
   1  11   8        966.83        943.89        15.49 o                         
   2  11   8        208.34        217.06         4.64 o                         
   3  11   8         81.99         80.74         3.68 o                         
   4  11   8         24.39         23.71         5.11 o                         
  -5  12   8          8.68          8.73         5.90 o                         
  -4  12   8        389.70        395.46         7.13 o                         
  -3  12   8         16.15         21.94         4.31 o                         
  -2  12   8         48.54         50.34         4.94 o                         
  -1  12   8         45.71         48.39         4.06 o                         
   0  12   8       1621.04       1660.05        22.68 o                         
   1  12   8         82.53         76.05         3.88 o                         
   2  12   8          4.05          4.51         3.77 o                         
   3  12   8          7.03          4.51         4.30 o                         
   4  12   8        136.52        144.92         6.27 o                         
  -4  13   8          0.02         -1.69         5.86 o                         
  -3  13   8          0.18          2.18         4.30 o                         
  -2  13   8        375.57        414.92         7.20 o                         
  -1  13   8          0.10         -0.27         5.11 o                         
   0  13   8         55.02         54.98         4.81 o                         
   1  13   8         32.67         28.67         4.39 o                         
   2  13   8        754.24        814.59         8.35 o                         
   3  13   8         25.14         24.13         4.67 o                         
  -3  14   8         24.42         26.09         5.46 o                         
  -2  14   8         88.99         90.00         4.92 o                         
  -1  14   8        356.97        359.96         5.58 o                         
   0  14   8        493.83        504.53        10.97 o                         
   1  14   8        505.54        528.87        12.38 o                         
   2  14   8         55.84         38.20         6.01 o                         
  -7   0   9         13.44         14.70         5.63 o                         
  -5   0   9        195.46        188.38         5.38 o                         
  -3   0   9       4299.11       4284.02       147.09 o                         
   1   0   9         42.09         15.04         4.72 o                         
   3   0   9        642.62        560.12         6.56 o                         
   5   0   9        741.69        665.56         7.53 o                         
   7   0   9         23.77         30.72         6.64 o                         
  -8   1   9          2.02          2.51         5.89 o                         
  -7   1   9          4.40          3.87         3.67 o                         
  -6   1   9        334.31        314.34         4.55 o                         
  -5   1   9       1743.49       1634.30        18.45 o                         
  -4   1   9        136.82        141.58         4.14 o                         
  -3   1   9          7.07          6.63         3.58 o                         
  -2   1   9       2063.24       2308.13       134.59 o                         
  -1   1   9        866.51        685.56        15.37 o                         
   0   1   9        302.62        321.55         6.91 o                         
   1   1   9         97.84        101.02         3.69 o                         
   2   1   9        863.41        833.10        11.48 o                         
   3   1   9        941.20        848.67         5.81 o                         
   4   1   9        150.26        155.89         4.08 o                         
   5   1   9         44.83         43.36         3.35 o                         
   6   1   9        230.84        232.98         4.67 o                         
   7   1   9        431.75        459.12         6.12 o                         
  -8   2   9          1.09          0.85         5.36 o                         
  -7   2   9        160.10        160.54         6.20 o                         
  -6   2   9        187.53        178.31         3.88 o                         
  -5   2   9        332.72        301.81         6.79 o                         
  -4   2   9        253.08        248.77         6.26 o                         
  -3   2   9       2840.07       2793.31        59.38 o                         
  -2   2   9       1279.34       1260.49        31.37 o                         
  -1   2   9        700.91        804.40        13.35 o                         
   0   2   9       1337.98       1588.94        13.23 o                         
   1   2   9       4113.73       4367.23        22.53 o                         
   2   2   9          1.06          2.83         2.75 o                         
   3   2   9         45.07         51.19         2.96 o                         
   4   2   9        202.50        209.30         5.30 o                         
   5   2   9        342.47        310.08         7.29 o                         
   6   2   9        103.68        100.41         4.24 o                         
   7   2   9         10.29         12.27         5.87 o                         
  -8   3   9         39.53         36.17         6.06 o                         
  -7   3   9         30.00         27.97         4.42 o                         
  -6   3   9         40.62         41.18         4.92 o                         
  -5   3   9        105.14        105.66         3.98 o                         
  -4   3   9        363.08        362.89        14.36 o                         
  -3   3   9         12.54         13.76         3.06 o                         
  -2   3   9        662.34        626.80         9.41 o                         
  -1   3   9       3149.88       3319.19        66.37 o                         
   0   3   9        228.45        222.65         6.73 o                         
   1   3   9        194.96        211.82         5.15 o                         
   2   3   9        335.03        329.49         4.51 o                         
   3   3   9       3717.95       3581.44        45.98 o                         
   4   3   9        110.55        108.95         3.22 o                         
   5   3   9         17.07         19.68         4.83 o                         
   6   3   9         20.13         20.11         4.23 o                         
   7   3   9         80.57         88.68         5.58 o                         
  -7   4   9         71.85         76.95         4.91 o                         
  -6   4   9        490.75        470.19        10.82 o                         
  -5   4   9         15.83         14.93         3.33 o                         
  -4   4   9        225.63        223.36         5.54 o                         
  -3   4   9          0.56          1.92         3.20 o                         
  -2   4   9        366.00        357.21         6.00 o                         
  -1   4   9        770.81        808.32        10.21 o                         
   0   4   9        101.30         86.30         3.86 o                         
   1   4   9        589.51        600.62         9.78 o                         
   2   4   9        829.33        829.76        14.32 o                         
   3   4   9        170.78        161.77         3.91 o                         
   4   4   9         17.96         23.89         3.10 o                         
   5   4   9         58.89         58.33         4.14 o                         
   6   4   9         62.16         76.67         6.71 o                         
  -7   5   9          1.28          1.74         5.11 o                         
  -6   5   9        222.27        230.70         7.17 o                         
  -5   5   9        223.33        215.38         4.45 o                         
  -4   5   9        314.66        309.40         8.06 o                         
  -3   5   9          3.92          9.44         3.27 o                         
  -2   5   9       1375.29       1449.84        18.94 o                         
  -1   5   9        398.91        441.65        14.71 o                         
   0   5   9       3318.03       3544.03        20.24 o                         
   1   5   9        417.12        376.39         8.93 o                         
   2   5   9        125.13        110.29         3.04 o                         
   3   5   9        468.93        479.53        10.87 o                         
   4   5   9         50.13         52.12         3.49 o                         
   5   5   9          1.33          2.77         3.95 o                         
   6   5   9        128.73        140.93         4.70 o                         
  -7   6   9          0.65          0.80         5.18 o                         
  -6   6   9         83.92         84.58         4.72 o                         
  -5   6   9        103.92         99.15         3.93 o                         
  -4   6   9        936.59        935.89        11.71 o                         
  -3   6   9         11.16         12.88         3.51 o                         
  -2   6   9        968.86        976.73        14.89 o                         
  -1   6   9        753.07        728.04         7.20 o                         
   0   6   9        655.56        642.17         6.67 o                         
   1   6   9        567.99        554.69         5.74 o                         
   2   6   9        166.05        164.84         4.53 o                         
   3   6   9        357.82        330.25         5.31 o                         
   4   6   9        383.40        377.35         4.86 o                         
   5   6   9         20.50         21.34         3.74 o                         
   6   6   9        335.76        335.74         6.73 o                         
  -7   7   9          6.66          7.27         6.08 o                         
  -6   7   9          6.03          4.72         4.06 o                         
  -5   7   9        163.78        162.61         4.04 o                         
  -4   7   9        234.94        244.93         4.71 o                         
  -3   7   9         84.97         90.98         3.63 o                         
  -2   7   9         41.58         67.94        14.08 o                         
  -1   7   9         27.75         26.79         2.43 o                         
   0   7   9        404.27        397.16         4.81 o                         
   1   7   9          2.09          0.26         3.48 o                         
   2   7   9        394.93        378.49         6.52 o                         
   3   7   9         49.34         41.70         3.38 o                         
   4   7   9       1060.13       1044.92        31.15 o                         
   5   7   9          0.95          4.73         4.09 o                         
   6   7   9         48.88         62.69         5.58 o                         
  -6   8   9        181.21        182.88         5.83 o                         
  -5   8   9        163.70        167.92         4.68 o                         
  -4   8   9        127.52        137.15         4.49 o                         
  -3   8   9       1208.74       1146.60        22.40 o                         
  -2   8   9         13.86         11.96         3.54 o                         
  -1   8   9         44.95         48.95         3.39 o                         
   0   8   9        385.92        389.86         5.00 o                         
   1   8   9        224.89        219.83         4.07 o                         
   2   8   9        472.47        460.74         7.70 o                         
   3   8   9          1.84          1.13         3.00 o                         
   4   8   9         37.93         32.70         4.39 o                         
   5   8   9        264.31        286.22         8.62 o                         
  -6   9   9         17.74         19.72         5.17 o                         
  -5   9   9        555.34        584.55        11.20 o                         
  -4   9   9        157.74        165.79         5.02 o                         
  -3   9   9        160.07        148.95         5.58 o                         
  -2   9   9          0.92          0.85         3.19 o                         
  -1   9   9        435.25        416.17         5.45 o                         
   0   9   9         34.59         32.22         4.02 o                         
   1   9   9        222.82        199.70         3.92 o                         
   2   9   9         95.93         94.65         4.17 o                         
   3   9   9       1388.94       1340.97        35.11 o                         
   4   9   9        243.43        245.06         9.82 o                         
   5   9   9        170.84        167.30         7.10 o                         
  -6  10   9         19.02         17.73         5.46 o                         
  -5  10   9         14.16         17.53         5.17 o                         
  -4  10   9        133.42        132.12         4.27 o                         
  -3  10   9        487.95        479.64         5.55 o                         
  -2  10   9        319.14        327.02         6.10 o                         
  -1  10   9        822.58        791.14        10.00 o                         
   0  10   9        115.13        114.37         3.98 o                         
   1  10   9       1382.84       1304.85        31.16 o                         
   2  10   9        145.02        143.50         4.72 o                         
   3  10   9        187.56        198.06         4.97 o                         
   4  10   9         16.72         14.61         4.72 o                         
   5  10   9        423.72        456.94        13.27 o                         
  -5  11   9        281.41        300.74         7.39 o                         
  -4  11   9         29.33         33.23         5.94 o                         
  -3  11   9         39.37         39.70         4.09 o                         
  -2  11   9          1.75          0.97         3.95 o                         
  -1  11   9        971.03        980.44         8.24 o                         
   0  11   9        243.07        239.25         4.60 o                         
   1  11   9        124.61        120.38         4.30 o                         
   2  11   9         27.18         26.95         3.98 o                         
   3  11   9        496.74        565.35        17.24 o                         
   4  11   9         20.96         20.81         5.07 o                         
  -4  12   9         71.39         72.94         4.93 o                         
  -3  12   9       1055.13       1072.22         9.32 o                         
  -2  12   9        170.01        173.45         5.25 o                         
  -1  12   9        179.58        188.85         4.12 o                         
   0  12   9        115.24        109.45         4.11 o                         
   1  12   9        481.48        463.85         8.06 o                         
   2  12   9          3.21          1.94         5.06 o                         
   3  12   9          3.36          3.22         4.67 o                         
  -3  13   9         43.62         43.84         5.07 o                         
  -2  13   9        152.95        154.48         6.09 o                         
  -1  13   9       1002.51       1034.59        10.03 o                         
   0  13   9         69.42         74.88         5.90 o                         
   1  13   9          2.74          4.77         4.34 o                         
   2  13   9          0.17          3.87         4.54 o                         
  -2  14   9        116.09        113.94         7.77 o                         
  -1  14   9          1.47          0.87         5.93 o                         
   0  14   9         27.93         25.88         5.09 o                         
   1  14   9       1121.01       1133.40         9.73 o                         
  -8   0  10          0.31          3.76         7.59 o                         
  -6   0  10        393.65        392.66         8.75 o                         
  -4   0  10        847.01        873.83        10.63 o                         
   0   0  10       1637.42       1768.66       105.90 o                         
   2   0  10       7722.43       7601.87       136.03 o                         
   4   0  10        848.78        804.72         8.22 o                         
   6   0  10          7.48         11.80         7.98 o                         
  -8   1  10        102.61        113.04         6.91 o                         
  -7   1  10          2.76          5.97         4.59 o                         
  -6   1  10        148.18        127.50         4.51 o                         
  -5   1  10         14.72         17.14         3.77 o                         
  -4   1  10       1750.44       1656.22        26.18 o                         
  -3   1  10         42.80         53.30         4.54 o                         
  -2   1  10          1.88          2.34         8.79 o                         
  -1   1  10         68.61         65.12        12.68 o                         
   0   1  10       1888.30       2095.10        54.67 o                         
   1   1  10        419.68        415.08         6.57 o                         
   2   1  10        769.14        752.04         7.90 o                         
   3   1  10        374.75        353.48         4.90 o                         
   4   1  10        735.30        675.33         7.96 o                         
   5   1  10        650.98        625.29         5.98 o                         
   6   1  10        399.42        396.30         6.33 o                         
  -8   2  10          0.25          6.48        13.28 o                         
  -7   2  10          0.13          0.02         4.67 o                         
  -6   2  10        283.50        294.22         5.79 o                         
  -5   2  10         92.90         86.49         4.05 o                         
  -4   2  10        183.37        191.46         4.99 o                         
  -3   2  10       1971.95       1971.87        52.60 o                         
  -2   2  10       3178.22       3265.23        89.28 o                         
  -1   2  10       1144.56       1277.31        17.20 o                         
   0   2  10        311.87        330.91         6.60 o                         
   1   2  10         96.17         89.31         3.70 o                         
   2   2  10       1202.06       1147.64         7.53 o                         
   3   2  10        191.48        197.80         5.45 o                         
   4   2  10          0.05          1.26         2.98 o                         
   5   2  10         24.41         20.99         3.94 o                         
   6   2  10         80.63         90.04         5.27 o                         
  -7   3  10         35.16         30.36         4.47 o                         
  -6   3  10          0.29          0.26         4.30 o                         
  -5   3  10        231.78        228.07         6.84 o                         
  -4   3  10        138.56        132.42         4.25 o                         
  -3   3  10         38.65         46.96         3.64 o                         
  -2   3  10        785.56        826.73         9.50 o                         
  -1   3  10       3903.27       4360.76       169.63 o                         
   0   3  10        199.54        172.76         5.25 o                         
   1   3  10       2333.79       2406.26        13.84 o                         
   2   3  10          0.47          1.84         2.49 o                         
   3   3  10         81.09         80.99         3.62 o                         
   4   3  10         28.70         26.49         3.33 o                         
   5   3  10        208.42        211.61         6.10 o                         
   6   3  10         40.05         38.22         4.71 o                         
  -7   4  10        203.44        207.28         6.03 o                         
  -6   4  10         83.39         77.20         4.25 o                         
  -5   4  10        181.09        180.74         5.46 o                         
  -4   4  10        171.96        170.84         4.72 o                         
  -3   4  10        195.08        186.68         4.47 o                         
  -2   4  10        109.11        120.65         4.28 o                         
  -1   4  10        808.02        774.90        11.48 o                         
   0   4  10        268.07        288.76         5.69 o                         
   1   4  10       1499.98       1395.87        30.35 o                         
   2   4  10        716.97        723.79        10.28 o                         
   3   4  10          1.27          4.51         3.26 o                         
   4   4  10        234.44        220.29         4.24 o                         
   5   4  10        233.25        242.26         4.83 o                         
   6   4  10         74.74         81.78         6.46 o                         
  -7   5  10         21.80         21.94         5.83 o                         
  -6   5  10         33.37         33.29         4.52 o                         
  -5   5  10          6.10          4.45         3.54 o                         
  -4   5  10         18.21         17.32         3.05 o                         
  -3   5  10        120.33        130.41         4.53 o                         
  -2   5  10        205.52        192.72         4.43 o                         
  -1   5  10        143.50        138.03         4.11 o                         
   0   5  10         19.07         29.92         5.52 o                         
   1   5  10        270.02        256.77         4.56 o                         
   2   5  10        276.55        276.25         5.28 o                         
   3   5  10        487.00        508.07        13.07 o                         
   4   5  10        205.68        192.31         4.30 o                         
   5   5  10         71.54         77.03         3.90 o                         
   6   5  10          1.85          4.35         6.69 o                         
  -7   6  10          3.11          2.31         5.38 o                         
  -6   6  10          8.17         11.18         4.92 o                         
  -5   6  10         50.31         43.50         4.40 o                         
  -4   6  10          6.90          6.68         3.55 o                         
  -3   6  10         80.28         81.90         3.88 o                         
  -2   6  10          1.61          3.76         2.59 o                         
  -1   6  10        178.96        169.89         3.96 o                         
   0   6  10        431.46        436.99         5.54 o                         
   1   6  10        132.51        131.17         4.12 o                         
   2   6  10        809.62        756.29         7.87 o                         
   3   6  10         97.50         97.41         3.63 o                         
   4   6  10         49.79         51.62         3.81 o                         
   5   6  10         44.04         46.43         4.04 o                         
   6   6  10         95.18         95.64         4.96 o                         
  -7   7  10        225.89        232.19         5.96 o                         
  -6   7  10         21.57         21.15         5.78 o                         
  -5   7  10         26.02         29.83         4.40 o                         
  -4   7  10          5.49          8.73         4.00 o                         
  -3   7  10         59.87         60.62         4.19 o                         
  -2   7  10          0.15         -0.03         2.94 o                         
  -1   7  10        903.35        918.62         8.32 o                         
   0   7  10        506.82        460.83         5.53 o                         
   1   7  10          2.48          2.49         3.19 o                         
   2   7  10        840.90        797.55        15.35 o                         
   3   7  10        751.40        713.81        13.70 o                         
   4   7  10        316.09        331.82         8.24 o                         
   5   7  10        184.85        200.85         4.90 o                         
   6   7  10          4.67          4.43        10.58 o                         
  -6   8  10          2.41          3.14         5.08 o                         
  -5   8  10         47.57         54.37         4.18 o                         
  -4   8  10         50.40         47.04         4.52 o                         
  -3   8  10        866.68        879.22        25.77 o                         
  -2   8  10        243.73        254.10         4.30 o                         
  -1   8  10        112.33        122.72         4.40 o                         
   0   8  10          3.52          5.42         3.24 o                         
   1   8  10         30.21         34.17         3.63 o                         
   2   8  10        309.74        284.52         7.71 o                         
   3   8  10        133.74        135.74         4.68 o                         
   4   8  10          7.52         12.11         3.98 o                         
   5   8  10        122.97        122.85         5.06 o                         
  -6   9  10          2.05          1.89         4.98 o                         
  -5   9  10        489.88        520.52         7.99 o                         
  -4   9  10       1016.23       1057.73         8.29 o                         
  -3   9  10        638.79        650.91         7.34 o                         
  -2   9  10         43.45         40.78         3.42 o                         
  -1   9  10         76.18         75.54         3.82 o                         
   0   9  10        842.19        788.68         9.29 o                         
   1   9  10         37.16         41.48         3.38 o                         
   2   9  10          9.75          7.32         3.62 o                         
   3   9  10         49.51         45.58         3.79 o                         
   4   9  10        157.39        167.62         4.80 o                         
   5   9  10         21.13         20.85         5.11 o                         
  -5  10  10         94.60         85.69         5.45 o                         
  -4  10  10          0.78          2.05         4.03 o                         
  -3  10  10          1.50          1.04         4.32 o                         
  -2  10  10        384.57        405.77        11.23 o                         
  -1  10  10          9.04         15.63         3.93 o                         
   0  10  10          7.52          4.33         3.95 o                         
   1  10  10         42.37         46.43         4.06 o                         
   2  10  10        322.72        323.15         8.60 o                         
   3  10  10        241.47        237.35         5.59 o                         
   4  10  10        202.12        215.57         8.06 o                         
  -5  11  10          0.74          2.02         5.39 o                         
  -4  11  10       1304.64       1302.36        32.78 o                         
  -3  11  10          5.29          5.15         4.10 o                         
  -2  11  10         18.06         19.79         4.02 o                         
  -1  11  10         34.00         36.84         4.09 o                         
   0  11  10       1712.89       1786.43        38.67 o                         
   1  11  10         74.66         83.13         3.95 o                         
   2  11  10          3.12          0.50         4.32 o                         
   3  11  10         31.69         32.19         5.22 o                         
   4  11  10        280.14        267.43         9.33 o                         
  -4  12  10         18.07         10.35         5.93 o                         
  -3  12  10         35.38         30.62         4.80 o                         
  -2  12  10        675.74        713.69         7.78 o                         
  -1  12  10          3.54          6.96         5.02 o                         
   0  12  10          6.28          5.26         5.02 o                         
   1  12  10         78.06         83.16         5.90 o                         
   2  12  10        522.54        538.52         8.89 o                         
   3  12  10         12.03         14.90         5.38 o                         
  -3  13  10         35.35         31.13         5.10 o                         
  -2  13  10         28.50         28.07         5.68 o                         
  -1  13  10         22.99         22.49         5.25 o                         
   0  13  10        622.71        638.62        15.25 o                         
   1  13  10          0.72         -0.94         5.45 o                         
   2  13  10          1.16          0.06         5.41 o                         
  -1  14  10         87.84         81.79         8.02 o                         
   0  14  10         89.21         83.66         7.03 o                         
  -7   0  11          4.30          5.01         6.56 o                         
  -5   0  11       1173.83       1053.37        24.61 o                         
  -3   0  11        175.72        155.69        11.29 o                         
   1   0  11       1106.11       1033.62        26.02 o                         
   3   0  11        707.41        689.42        15.84 o                         
   5   0  11        700.99        650.37         7.57 o                         
  -7   1  11        435.31        419.26        22.85 o                         
  -6   1  11          7.30          9.86         4.42 o                         
  -5   1  11         20.19         21.63         4.13 o                         
  -4   1  11        251.26        223.82         5.38 o                         
  -3   1  11       3321.14       3182.09       131.32 o                         
   0   1  11        355.04        402.96        14.46 o                         
   1   1  11       2388.91       2239.64        48.09 o                         
   2   1  11         15.01         15.25         3.04 o                         
   3   1  11         75.02         87.80         3.89 o                         
   4   1  11        119.61        119.89         3.94 o                         
   5   1  11        334.62        318.13         4.38 o                         
   6   1  11          2.08          0.77         5.07 o                         
  -7   2  11         70.80         66.30         5.39 o                         
  -6   2  11        119.71        112.09         5.30 o                         
  -5   2  11        558.12        561.99        11.03 o                         
  -4   2  11          3.51          4.34         4.03 o                         
  -3   2  11         14.67         11.75         3.90 o                         
  -2   2  11        657.54        610.75        19.56 o                         
  -1   2  11       1075.46       1129.84        18.00 o                         
   0   2  11         32.19         45.42         4.25 o                         
   1   2  11         48.74         50.56         3.64 o                         
   2   2  11          0.30          0.48         2.97 o                         
   3   2  11       2276.40       2216.51        26.76 o                         
   4   2  11          0.50          0.89         3.56 o                         
   5   2  11         19.29         14.79         3.64 o                         
   6   2  11         38.16         35.98         4.14 o                         
  -7   3  11        203.54        223.29         6.48 o                         
  -6   3  11        167.69        161.21         5.39 o                         
  -5   3  11        153.36        158.87         4.49 o                         
  -4   3  11         67.96         61.37         4.29 o                         
  -3   3  11        522.79        528.64        15.09 o                         
  -2   3  11         52.94         53.15         5.27 o                         
  -1   3  11          0.07          1.84         5.04 o                         
   0   3  11        973.49        958.03        14.70 o                         
   1   3  11       1444.71       1350.21        16.98 o                         
   2   3  11       1231.17       1206.60        12.70 o                         
   3   3  11         70.98         71.32         3.53 o                         
   4   3  11        150.54        152.93         4.62 o                         
   5   3  11        159.04        156.41         4.38 o                         
   6   3  11        129.01        122.42         5.03 o                         
  -7   4  11         26.70         27.43         5.34 o                         
  -6   4  11         17.11         18.66         4.42 o                         
  -5   4  11         34.55         34.66         3.75 o                         
  -4   4  11         64.87         63.19         4.89 o                         
  -3   4  11        474.73        437.05         6.95 o                         
  -2   4  11         62.86         52.54         3.84 o                         
  -1   4  11        772.51        768.62        18.85 o                         
   0   4  11        276.75        313.29        11.14 o                         
   1   4  11        830.43        821.88         8.70 o                         
   2   4  11        752.03        732.26         8.58 o                         
   3   4  11        676.01        657.49        15.17 o                         
   4   4  11        182.45        193.69         4.87 o                         
   5   4  11          3.31          6.09         4.38 o                         
   6   4  11         33.05         34.19         5.34 o                         
  -7   5  11         80.80         75.91         5.44 o                         
  -6   5  11          1.47          3.13         4.87 o                         
  -5   5  11          8.36          8.80         4.83 o                         
  -4   5  11         47.14         51.98         4.16 o                         
  -3   5  11        588.09        569.65         9.09 o                         
  -2   5  11         12.51         14.64         4.12 o                         
  -1   5  11         83.57         68.71         3.40 o                         
   0   5  11        584.62        589.64        12.08 o                         
   1   5  11         23.29         20.44         3.28 o                         
   2   5  11         32.37         37.39         4.70 o                         
   3   5  11        474.27        478.68         8.13 o                         
   4   5  11       1543.78       1580.76        25.48 o                         
   5   5  11        187.51        199.21         5.79 o                         
   6   5  11        111.39        114.87         7.04 o                         
  -7   6  11         16.90         11.91         6.01 o                         
  -6   6  11        339.15        350.36        12.00 o                         
  -5   6  11        202.53        196.13         5.55 o                         
  -4   6  11         12.55         16.20         3.60 o                         
  -3   6  11        117.08        107.55         4.03 o                         
  -2   6  11        372.12        371.95         7.55 o                         
  -1   6  11        249.71        228.40         5.06 o                         
   0   6  11        449.41        434.45         5.75 o                         
   1   6  11        405.31        370.09         9.87 o                         
   2   6  11       1154.49       1147.86        29.85 o                         
   3   6  11        140.70        138.17         4.23 o                         
   4   6  11         12.28         11.39         4.00 o                         
   5   6  11          0.23          2.91         4.33 o                         
  -6   7  11        106.95         97.75         6.38 o                         
  -5   7  11          1.95          1.93         3.93 o                         
  -4   7  11        179.37        202.92         5.15 o                         
  -3   7  11        120.51        113.48         3.82 o                         
  -2   7  11         20.36         21.33         3.58 o                         
  -1   7  11        562.18        566.92         7.59 o                         
   0   7  11        281.94        285.96         4.94 o                         
   1   7  11        233.30        212.78         4.54 o                         
   2   7  11        144.21        130.86         4.06 o                         
   3   7  11         42.55         40.31         4.41 o                         
   4   7  11          0.89          0.57         4.37 o                         
   5   7  11        168.57        187.61         5.28 o                         
  -6   8  11         67.40         65.82         5.10 o                         
  -5   8  11        300.83        323.88         8.30 o                         
  -4   8  11        489.53        476.69         9.11 o                         
  -3   8  11        113.18        105.21         4.11 o                         
  -2   8  11        441.23        467.86         6.04 o                         
  -1   8  11          0.75         -0.05         3.57 o                         
   0   8  11       1212.57       1165.91        27.38 o                         
   1   8  11        191.35        184.37         4.13 o                         
   2   8  11         20.63         15.79         3.85 o                         
   3   8  11        284.11        281.49         6.12 o                         
   4   8  11        232.64        239.89         5.52 o                         
   5   8  11         45.16         53.91         5.16 o                         
  -6   9  11          7.85         10.30         5.92 o                         
  -5   9  11        130.31        134.92         5.22 o                         
  -4   9  11        405.18        400.77         5.71 o                         
  -3   9  11        614.02        618.33        13.29 o                         
  -2   9  11        282.76        278.89         7.29 o                         
  -1   9  11          6.08          3.05         3.60 o                         
   0   9  11         57.66         61.87         3.53 o                         
   1   9  11        393.74        377.92        12.58 o                         
   2   9  11         12.02         14.76         3.97 o                         
   3   9  11         36.68         37.50         3.55 o                         
   4   9  11          4.39          3.73         4.39 o                         
  -5  10  11        283.45        314.79         6.94 o                         
  -4  10  11          1.76          0.71         5.16 o                         
  -3  10  11         10.20         12.98         4.40 o                         
  -2  10  11        235.10        234.34         5.21 o                         
  -1  10  11       1478.18       1525.29        23.23 o                         
   0  10  11          0.23         -1.79         4.83 o                         
   1  10  11         47.51         44.66         3.77 o                         
   2  10  11        157.53        153.97         4.43 o                         
   3  10  11        268.35        282.37        10.86 o                         
   4  10  11         32.81         21.62         5.49 o                         
  -4  11  11         28.79         30.90         4.88 o                         
  -3  11  11       1210.35       1310.08        11.57 o                         
  -2  11  11          0.10          1.28         4.39 o                         
  -1  11  11        241.24        227.91         4.61 o                         
   0  11  11        186.07        178.87         4.66 o                         
   1  11  11        695.38        716.92         8.72 o                         
   2  11  11         23.17         20.65         4.35 o                         
   3  11  11        476.14        506.86         6.72 o                         
  -4  12  11         16.40         23.14         9.42 o                         
  -3  12  11         20.63         14.65         4.83 o                         
  -2  12  11        172.56        169.03         5.57 o                         
  -1  12  11        687.09        720.04        12.62 o                         
   0  12  11        364.07        375.14         6.41 o                         
   1  12  11         53.62         52.91         5.27 o                         
   2  12  11         49.25         41.62         5.41 o                         
  -2  13  11         10.79         14.34         5.97 o                         
  -1  13  11          0.18          2.11         5.40 o                         
   0  13  11         43.44         44.74         6.71 o                         
   1  13  11        573.87        588.84        13.83 o                         
  -6   0  12        141.38        133.40         9.14 o                         
  -4   0  12       1749.36       1816.48       104.19 o                         
   0   0  12       1054.41       1144.59        37.91 o                         
   2   0  12        613.69        583.12         8.85 o                         
   4   0  12        113.66         99.73         6.28 o                         
   6   0  12         15.57         15.63         7.55 o                         
  -7   1  12         43.60         46.09         5.34 o                         
  -6   1  12        629.43        595.14        15.15 o                         
  -5   1  12        514.96        481.70         7.66 o                         
  -4   1  12          0.27          0.88         4.25 o                         
  -3   1  12         37.71         35.22         9.24 o                         
  -1   1  12         22.18         19.92        12.84 o                         
   0   1  12         27.74         25.54         6.35 o                         
   1   1  12         54.03         44.43         3.70 o                         
   2   1  12       1173.59       1120.41        10.69 o                         
   3   1  12        121.31        110.15         4.34 o                         
   4   1  12         14.05         16.49         3.94 o                         
   5   1  12         51.78         51.09         4.49 o                         
   6   1  12        141.09        151.34         6.18 o                         
  -7   2  12         17.58         15.54         5.25 o                         
  -6   2  12          2.07          1.95         4.88 o                         
  -5   2  12          9.77          8.07         4.04 o                         
  -4   2  12       1315.41       1255.88        27.20 o                         
  -3   2  12        133.47        141.19         8.82 o                         
  -2   2  12        834.58        802.95        21.77 o                         
  -1   2  12        293.52        300.02        22.38 o                         
   0   2  12        173.67        169.99         6.05 o                         
   1   2  12        391.63        367.39         5.63 o                         
   2   2  12        354.50        349.94         5.85 o                         
   3   2  12         44.01         40.29         3.18 o                         
   4   2  12        952.16        907.40        11.33 o                         
   5   2  12         68.59         71.68         4.68 o                         
   6   2  12        215.18        227.39         6.96 o                         
  -7   3  12        116.72        121.32         6.27 o                         
  -6   3  12        153.33        151.33         5.04 o                         
  -5   3  12         42.93         44.66         4.96 o                         
  -4   3  12          1.56          2.06         4.15 o                         
  -3   3  12       1632.35       1610.91        26.52 o                         
  -2   3  12       1126.46       1079.21        24.11 o                         
  -1   3  12        127.03        125.59         7.09 o                         
   0   3  12       1195.90       1168.55        11.87 o                         
   1   3  12        167.97        173.68         4.88 o                         
   2   3  12       1222.55       1196.32        10.00 o                         
   3   3  12         24.28         24.92         3.33 o                         
   4   3  12          1.80          1.65         4.33 o                         
   5   3  12        113.23        115.02         5.35 o                         
   6   3  12        228.31        243.70         5.31 o                         
  -7   4  12         48.48         53.54         6.20 o                         
  -6   4  12         57.03         53.94         4.64 o                         
  -5   4  12        234.20        221.81         6.76 o                         
  -4   4  12         45.07         42.07         4.79 o                         
  -3   4  12          1.93          0.79         4.87 o                         
  -2   4  12        329.31        337.43         9.47 o                         
  -1   4  12        250.29        239.26         9.93 o                         
   0   4  12        197.42        208.25         6.07 o                         
   1   4  12        360.90        369.81         5.30 o                         
   2   4  12         34.93         36.66         3.74 o                         
   3   4  12        505.96        511.00         5.49 o                         
   4   4  12         72.94         82.11         5.24 o                         
   5   4  12        122.59        126.82         5.10 o                         
   6   4  12          2.34          4.31         9.14 o                         
  -7   5  12        270.21        266.28         6.58 o                         
  -6   5  12          1.55          0.79         4.69 o                         
  -5   5  12        312.23        331.05        11.29 o                         
  -4   5  12          5.74          4.74         3.98 o                         
  -3   5  12        128.03        127.38         4.71 o                         
  -2   5  12          8.75         14.34         4.18 o                         
  -1   5  12        569.80        592.64        14.33 o                         
   0   5  12        137.16        143.89         4.98 o                         
   1   5  12         54.97         54.19         4.78 o                         
   2   5  12        742.68        738.46         8.35 o                         
   3   5  12        278.55        281.87         4.54 o                         
   4   5  12          8.74         10.66         3.50 o                         
   5   5  12        415.60        462.26        13.63 o                         
  -6   6  12         17.19         14.58         5.24 o                         
  -5   6  12        435.15        446.28         6.11 o                         
  -4   6  12         45.99         49.65         4.49 o                         
  -3   6  12        115.18        119.88         4.58 o                         
  -2   6  12        401.69        381.81         7.53 o                         
  -1   6  12        589.93        582.30         9.27 o                         
   0   6  12         26.78         21.82         3.58 o                         
   1   6  12        940.58        901.98        27.59 o                         
   2   6  12        127.04        116.00         4.59 o                         
   3   6  12        148.07        158.50         5.22 o                         
   4   6  12          2.46          5.95         3.71 o                         
   5   6  12        142.78        162.43         5.23 o                         
  -6   7  12        129.83        131.35         5.74 o                         
  -5   7  12         54.30         57.48         4.61 o                         
  -4   7  12         30.42         28.57         4.94 o                         
  -3   7  12         81.51         88.09         4.02 o                         
  -2   7  12         21.20         20.63         3.36 o                         
  -1   7  12          5.60          4.72         4.00 o                         
   0   7  12          4.52          8.18         3.53 o                         
   1   7  12        828.81        813.52        31.56 o                         
   2   7  12          2.22          3.89         3.86 o                         
   3   7  12        428.70        463.60        13.82 o                         
   4   7  12         20.30         24.43         4.73 o                         
   5   7  12        114.21        129.28         5.39 o                         
  -6   8  12          3.20          4.06         6.63 o                         
  -5   8  12        139.36        151.41         5.71 o                         
  -4   8  12        439.06        451.01         6.49 o                         
  -3   8  12          5.31          3.41         4.32 o                         
  -2   8  12        192.58        166.38         4.44 o                         
  -1   8  12       1672.68       1624.75        27.77 o                         
   0   8  12          1.29          0.26         3.95 o                         
   1   8  12          6.55          4.73         4.61 o                         
   2   8  12          1.81          0.15         4.74 o                         
   3   8  12        316.90        295.05         7.38 o                         
   4   8  12        121.41        121.70         5.12 o                         
  -5   9  12          2.65          4.91         5.80 o                         
  -4   9  12         19.72         23.33         5.19 o                         
  -3   9  12         97.93         94.41         4.73 o                         
  -2   9  12        217.89        221.62         5.58 o                         
  -1   9  12         22.91         20.61         4.36 o                         
   0   9  12         65.40         61.55         4.15 o                         
   1   9  12        323.72        327.58        11.78 o                         
   2   9  12        296.38        323.95         6.66 o                         
   3   9  12         40.47         37.40         4.39 o                         
   4   9  12        299.57        301.82        11.32 o                         
  -5  10  12         11.69          8.36         5.43 o                         
  -4  10  12        275.34        281.88         8.43 o                         
  -3  10  12        162.10        166.74         5.71 o                         
  -2  10  12         19.14         19.92         4.45 o                         
  -1  10  12         25.63         17.69         4.41 o                         
   0  10  12        362.37        348.64         9.05 o                         
   1  10  12        161.78        154.48         4.86 o                         
   2  10  12         14.86         16.28         4.68 o                         
   3  10  12         49.99         59.16         5.32 o                         
  -4  11  12        103.93         98.99         6.26 o                         
  -3  11  12         13.02          9.90         5.16 o                         
  -2  11  12        574.53        589.22         6.69 o                         
  -1  11  12        166.54        165.65         6.15 o                         
   0  11  12         13.19         12.10         5.13 o                         
   1  11  12         36.66         35.30         4.43 o                         
   2  11  12        254.30        267.18         5.30 o                         
   3  11  12         91.70         88.89         5.26 o                         
  -3  12  12          6.64          5.26         5.91 o                         
  -2  12  12          0.10         -1.61         4.50 o                         
  -1  12  12        160.67        149.15         4.89 o                         
   0  12  12        618.98        641.95         9.35 o                         
   1  12  12          0.06          2.11         5.31 o                         
   2  12  12          1.38          0.50         5.87 o                         
  -1  13  12          8.64          9.77         5.04 o                         
  -7   0  13          0.68         -0.85         8.79 o                         
  -5   0  13          0.04          1.45         6.83 o                         
  -3   0  13       3637.45       3462.50        30.14 o                         
  -1   0  13        155.28        147.21        17.95 o                         
   1   0  13       3501.86       3380.19        26.76 o                         
   3   0  13        161.10        146.63         4.91 o                         
   5   0  13        301.92        283.65         7.79 o                         
  -7   1  13          0.51          0.95         5.77 o                         
  -6   1  13          4.84          4.49         4.93 o                         
  -5   1  13         14.52         13.56         4.90 o                         
  -4   1  13         85.14         77.08         5.89 o                         
  -3   1  13         30.65         28.98        15.09 o                         
  -2   1  13        637.34        618.07        34.29 o                         
  -1   1  13        695.91        665.44        18.59 o                         
   0   1  13        179.09        180.14        14.95 o                         
   1   1  13          4.42          6.36         4.17 o                         
   2   1  13        353.89        338.44         5.15 o                         
   3   1  13        848.02        793.93        10.15 o                         
   4   1  13        155.87        145.31         4.40 o                         
   5   1  13        428.36        432.79         5.59 o                         
  -7   2  13         19.17         19.22         6.06 o                         
  -6   2  13          0.24          0.87         5.42 o                         
  -5   2  13         37.22         34.68         4.96 o                         
  -4   2  13        108.81        113.86         5.59 o                         
  -3   2  13        920.93        884.36        82.82 o                         
   0   2  13       3687.00       3541.25       262.01 o                         
   1   2  13        197.25        198.32         5.27 o                         
   2   2  13        104.78         96.10         4.36 o                         
   3   2  13         36.19         35.14         3.67 o                         
   4   2  13        129.36        133.64         4.72 o                         
   5   2  13         28.13         26.02         5.16 o                         
  -7   3  13          0.84          0.33         5.47 o                         
  -6   3  13        124.71        129.65         5.68 o                         
  -5   3  13        139.10        137.17         5.50 o                         
  -4   3  13          1.20          1.23         4.37 o                         
  -3   3  13        122.57        112.72         8.22 o                         
  -2   3  13       2540.82       2622.58        49.12 o                         
  -1   3  13          1.68          1.75         7.40 o                         
   0   3  13       1839.99       1894.32        22.50 o                         
   1   3  13        273.39        254.82         5.38 o                         
   2   3  13          2.31          2.68         3.26 o                         
   3   3  13         31.18         35.46         4.29 o                         
   4   3  13        530.83        548.85         6.43 o                         
   5   3  13         84.52         82.27         5.30 o                         
  -7   4  13        191.17        181.74         9.39 o                         
  -6   4  13         68.29         69.79         5.47 o                         
  -5   4  13        135.79        134.50         5.50 o                         
  -4   4  13        333.80        327.66         9.14 o                         
  -3   4  13          0.43          1.51         4.63 o                         
  -2   4  13        511.55        499.49        10.84 o                         
  -1   4  13        343.48        367.11        10.08 o                         
   0   4  13       1063.28       1051.77        18.15 o                         
   1   4  13         39.75         36.98         3.79 o                         
   2   4  13       1015.56       1027.16        19.37 o                         
   3   4  13          0.01          1.49         4.27 o                         
   4   4  13         73.65         76.36         4.63 o                         
   5   4  13         25.48         25.15         4.40 o                         
  -6   5  13        401.08        412.97        15.82 o                         
  -5   5  13         63.32         67.00         5.19 o                         
  -4   5  13        300.19        296.07         6.81 o                         
  -3   5  13        189.71        184.85         5.39 o                         
  -2   5  13        253.33        260.81         6.65 o                         
  -1   5  13         26.79         29.99         4.46 o                         
   0   5  13        260.76        286.55         6.43 o                         
   1   5  13         81.63         85.59         4.36 o                         
   2   5  13        128.43        118.25         3.87 o                         
   3   5  13         81.98         80.36         5.07 o                         
   4   5  13         71.42         75.08         4.84 o                         
   5   5  13          2.68          4.40         6.55 o                         
  -6   6  13        166.70        169.99         8.96 o                         
  -5   6  13         20.27         22.13         7.39 o                         
  -4   6  13        108.44        112.20         5.15 o                         
  -3   6  13        174.08        160.94         4.79 o                         
  -2   6  13         19.23         20.63         4.43 o                         
  -1   6  13        311.44        284.25         9.43 o                         
   0   6  13        253.33        240.06         6.98 o                         
   1   6  13        144.96        143.51         4.28 o                         
   2   6  13         71.66         81.92         5.04 o                         
   3   6  13        293.26        301.81         6.25 o                         
   4   6  13        131.15        138.51         5.51 o                         
   5   6  13         16.28         14.74         5.52 o                         
  -6   7  13         79.41         88.03         7.09 o                         
  -5   7  13        131.15        128.92         6.25 o                         
  -4   7  13        479.09        502.76         9.78 o                         
  -3   7  13        103.52        101.92         5.26 o                         
  -2   7  13        532.01        504.02        10.63 o                         
  -1   7  13         36.16         36.97         4.18 o                         
   0   7  13        297.87        290.60         9.45 o                         
   1   7  13         68.68         75.69         4.54 o                         
   2   7  13        387.16        381.23         6.25 o                         
   3   7  13         46.28         48.49         3.62 o                         
   4   7  13         82.07         82.85         4.92 o                         
  -5   8  13         32.08         31.87         5.89 o                         
  -4   8  13        553.43        584.65        12.31 o                         
  -3   8  13        262.31        257.61         7.11 o                         
  -2   8  13        653.18        680.73        12.99 o                         
  -1   8  13        308.87        295.74         5.26 o                         
   0   8  13        297.59        289.08         5.53 o                         
   1   8  13          4.41          5.86         4.28 o                         
   2   8  13        294.57        296.37         5.58 o                         
   3   8  13         23.13         25.48         6.65 o                         
   4   8  13         10.22         10.06         5.99 o                         
  -5   9  13        265.57        299.32        13.75 o                         
  -4   9  13        191.07        184.91         6.38 o                         
  -3   9  13          7.22         10.01         4.98 o                         
  -2   9  13        170.28        165.21         4.68 o                         
  -1   9  13        559.16        523.98         9.41 o                         
   0   9  13         44.70         46.07         4.49 o                         
   1   9  13         83.93        101.33         4.69 o                         
   2   9  13        538.68        528.04        12.69 o                         
   3   9  13         31.58         35.71         5.21 o                         
  -4  10  13         52.64         52.39         4.92 o                         
  -3  10  13        452.38        487.09         7.34 o                         
  -2  10  13          2.63          2.86         5.70 o                         
  -1  10  13         34.22         36.63         4.68 o                         
   0  10  13        144.22        155.81         5.04 o                         
   1  10  13         56.77         50.22         4.78 o                         
   2  10  13         46.22         46.57         5.30 o                         
   3  10  13         69.70         63.79         6.76 o                         
  -3  11  13         51.20         40.44         5.51 o                         
  -2  11  13          3.46          2.86         5.15 o                         
  -1  11  13        891.69        937.37        20.52 o                         
   0  11  13         29.24         31.66         5.82 o                         
   1  11  13         14.60         13.19         4.73 o                         
   2  11  13          1.18          1.14         5.90 o                         
  -2  12  13         59.99         58.25         6.07 o                         
  -1  12  13         19.96         17.76         5.06 o                         
   0  12  13        122.79        111.04         5.34 o                         
   1  12  13        271.58        261.44        11.71 o                         
  -6   0  14         22.30         19.56         8.22 o                         
  -4   0  14        217.04        207.50        17.71 o                         
  -2   0  14       2377.21       2293.81        25.19 o                         
   0   0  14        277.39        260.82        22.66 o                         
   2   0  14         14.41         10.88         5.59 o                         
   4   0  14         86.45         78.43         5.26 o                         
  -7   1  14         11.31         11.23         6.78 o                         
  -6   1  14         76.79         80.25         6.37 o                         
  -5   1  14          1.27          3.27         5.57 o                         
  -4   1  14         60.33         61.63        11.64 o                         
  -3   1  14        162.62        156.39        16.30 o                         
  -2   1  14        242.28        230.56        26.52 o                         
  -1   1  14        562.28        537.78        17.51 o                         
   0   1  14        208.99        201.30        17.43 o                         
   1   1  14        523.01        510.41         7.30 o                         
   2   1  14        140.30        126.01         3.96 o                         
   3   1  14         55.93         54.30         4.10 o                         
   4   1  14        195.50        203.02         5.40 o                         
   5   1  14        149.69        150.31         4.81 o                         
  -7   2  14         16.48         14.21        13.72 o                         
  -6   2  14        336.24        343.49         7.59 o                         
  -5   2  14         11.34         10.34         5.65 o                         
  -4   2  14        428.70        405.04        32.14 o                         
  -3   2  14        238.59        228.99        24.11 o                         
  -2   2  14          9.99          9.90        17.59 o                         
  -1   2  14        152.36        149.59        19.64 o                         
   0   2  14         48.40         45.32         7.96 o                         
   1   2  14        416.07        398.80         7.78 o                         
   2   2  14       1779.41       1663.39        23.72 o                         
   3   2  14         14.40         11.05         4.27 o                         
   4   2  14        164.04        170.66         8.32 o                         
   5   2  14         35.88         31.92         4.88 o                         
  -6   3  14          0.09          0.42         5.80 o                         
  -5   3  14         15.05         16.99         5.46 o                         
  -4   3  14        157.25        162.21         9.00 o                         
  -3   3  14         24.82         30.01         8.85 o                         
  -1   3  14        768.07        831.94        20.20 o                         
   0   3  14          3.22          3.98         5.76 o                         
   1   3  14        505.79        534.24         7.42 o                         
   2   3  14         17.92         17.17         4.07 o                         
   3   3  14        246.67        231.25         6.38 o                         
   4   3  14        116.00        122.70         5.96 o                         
   5   3  14         58.34         56.67         5.16 o                         
  -6   4  14          3.53          4.65         5.86 o                         
  -5   4  14        283.89        286.21         9.60 o                         
  -4   4  14          0.68          1.48         5.81 o                         
  -3   4  14         56.33         53.48        10.42 o                         
  -2   4  14        192.68        216.45         9.34 o                         
  -1   4  14        268.65        234.33         8.34 o                         
   0   4  14        738.22        717.87        12.84 o                         
   1   4  14       1624.91       1590.52        11.84 o                         
   2   4  14          0.63          0.12         4.30 o                         
   3   4  14        307.20        326.84         5.92 o                         
   4   4  14         93.71         92.44         6.84 o                         
   5   4  14         49.82         52.24         5.50 o                         
  -6   5  14         68.07         61.03         6.53 o                         
  -5   5  14        289.65        311.02         7.24 o                         
  -4   5  14        155.78        148.56         7.84 o                         
  -3   5  14        112.76        110.61         6.94 o                         
  -2   5  14         75.34         80.09         7.44 o                         
  -1   5  14        513.61        518.68        16.14 o                         
   0   5  14          0.10          0.11         3.99 o                         
   1   5  14        992.90       1008.28        14.20 o                         
   2   5  14        145.43        129.60         4.90 o                         
   3   5  14        375.36        386.33         5.77 o                         
   4   5  14        362.50        377.80        12.12 o                         
  -6   6  14          0.69          0.87         6.72 o                         
  -5   6  14         29.96         31.25         5.89 o                         
  -4   6  14        148.68        146.31         6.49 o                         
  -3   6  14       1242.34       1224.26        14.28 o                         
  -2   6  14         91.84         90.30         5.59 o                         
  -1   6  14       2373.19       2268.84        78.41 o                         
   0   6  14         97.60         88.42         4.45 o                         
   1   6  14        107.80        123.05         5.27 o                         
   2   6  14          0.78          0.68         4.85 o                         
   3   6  14        332.13        358.31         6.22 o                         
   4   6  14          2.39          1.77         4.76 o                         
  -5   7  14        656.97        657.46        10.30 o                         
  -4   7  14          3.76         -0.20         5.42 o                         
  -3   7  14        326.77        324.12         6.43 o                         
  -2   7  14         66.26         68.80         5.35 o                         
  -1   7  14        948.76        929.65        22.95 o                         
   0   7  14         12.55         15.32         4.33 o                         
   1   7  14        421.37        422.03        12.82 o                         
   2   7  14         34.24         36.70         4.14 o                         
   3   7  14         42.68         39.79         5.85 o                         
   4   7  14         63.57         61.07         6.80 o                         
  -5   8  14         57.66         58.22         5.65 o                         
  -4   8  14         72.36         67.31         5.44 o                         
  -3   8  14        372.00        391.45        10.22 o                         
  -2   8  14        441.57        462.49         8.99 o                         
  -1   8  14        495.87        502.46        21.24 o                         
   0   8  14        135.51        136.22         5.77 o                         
   1   8  14        532.76        530.98        17.46 o                         
   2   8  14         21.87         21.41         5.14 o                         
   3   8  14        332.09        341.22         6.47 o                         
  -4   9  14        341.71        322.40        12.87 o                         
  -3   9  14        146.44        139.44         5.31 o                         
  -2   9  14         47.23         40.52         5.73 o                         
  -1   9  14        336.56        344.25        10.91 o                         
   0   9  14        759.24        707.46        32.23 o                         
   1   9  14         38.04         48.59         5.77 o                         
   2   9  14         10.75          7.55         5.74 o                         
   3   9  14         85.83         81.68         6.21 o                         
  -4  10  14         14.43         17.28         6.68 o                         
  -3  10  14        140.28        143.39         5.68 o                         
  -2  10  14        500.40        514.68         7.04 o                         
  -1  10  14         89.38         87.64         4.97 o                         
   0  10  14          7.21          7.52         5.15 o                         
   1  10  14         87.99         93.30         4.97 o                         
   2  10  14        612.90        615.28         7.50 o                         
  -3  11  14         14.79         16.06         9.42 o                         
  -2  11  14          0.79          0.97         4.67 o                         
  -1  11  14          0.12         -0.13         5.46 o                         
   0  11  14        518.65        555.86        13.46 o                         
   1  11  14         30.52         33.75         5.96 o                         
  -5   0  15        336.59        312.38        31.17 o                         
  -3   0  15        184.48        176.67        11.51 o                         
  -1   0  15        143.72        138.96        17.02 o                         
   1   0  15          0.73          0.56         5.37 o                         
   3   0  15        900.27        927.75        14.85 o                         
   5   0  15         95.91         93.90         8.03 o                         
  -6   1  15         89.71         85.18         6.50 o                         
  -5   1  15         18.88         14.02         7.60 o                         
  -4   1  15         74.30         70.75        17.39 o                         
  -3   1  15        765.30        733.90        33.56 o                         
  -2   1  15         47.71         44.75        21.61 o                         
  -1   1  15         13.44         12.64         9.94 o                         
   0   1  15        399.29        385.26        15.94 o                         
   1   1  15        453.71        452.51         7.69 o                         
   2   1  15          1.67          3.83         4.75 o                         
   3   1  15        165.87        160.94         4.95 o                         
   4   1  15          1.04         -0.32         4.64 o                         
   5   1  15        146.73        159.63         7.13 o                         
  -6   2  15         46.65         41.23         6.88 o                         
  -5   2  15         78.87         83.85         7.45 o                         
  -4   2  15        183.37        178.60        15.21 o                         
  -3   2  15        105.04        101.17        15.41 o                         
  -2   2  15         92.75         88.70        18.15 o                         
  -1   2  15        246.37        239.82        23.30 o                         
   0   2  15          5.25          7.06         9.76 o                         
   1   2  15        390.57        362.81         7.89 o                         
   2   2  15        163.09        173.65         5.48 o                         
   3   2  15         88.99         96.24         4.70 o                         
   4   2  15         47.35         55.36         5.25 o                         
  -6   3  15        101.19         99.49         6.83 o                         
  -5   3  15         97.57        102.48         8.15 o                         
  -4   3  15        526.54        490.33        32.80 o                         
  -3   3  15        616.07        598.55        17.99 o                         
  -2   3  15        615.59        590.63        19.40 o                         
  -1   3  15        172.35        164.08        19.96 o                         
   0   3  15        370.21        372.52        30.75 o                         
   1   3  15        111.82        108.08         4.83 o                         
   2   3  15        326.84        314.18         6.10 o                         
   3   3  15         46.38         40.85         4.44 o                         
   4   3  15        155.65        155.74         5.19 o                         
  -6   4  15        381.70        384.12        13.40 o                         
  -5   4  15        202.36        217.06         8.98 o                         
  -4   4  15        139.23        147.53         9.82 o                         
  -3   4  15         11.24         11.82         9.90 o                         
  -2   4  15        434.05        417.86        13.59 o                         
  -1   4  15        112.45        117.09         8.26 o                         
   0   4  15       1292.65       1318.07        16.32 o                         
   1   4  15         30.05         28.15         5.18 o                         
   2   4  15          2.99          1.96         3.97 o                         
   3   4  15        197.31        201.40         5.87 o                         
   4   4  15        226.83        210.85         6.71 o                         
  -6   5  15        123.56        127.28         7.28 o                         
  -5   5  15         14.28         12.35         6.50 o                         
  -4   5  15        487.62        480.64        25.45 o                         
  -3   5  15          9.41         10.09         7.45 o                         
  -2   5  15        107.29        117.23         8.30 o                         
  -1   5  15         37.34         38.60         7.09 o                         
   0   5  15        233.35        235.97         6.57 o                         
   1   5  15        425.41        455.47         7.11 o                         
   2   5  15        952.91        964.64        16.20 o                         
   3   5  15         85.10         85.19         5.46 o                         
   4   5  15         92.69         99.70         6.99 o                         
  -5   6  15         27.46         32.87         6.28 o                         
  -4   6  15        306.18        298.57         8.30 o                         
  -3   6  15         14.84         10.13         6.54 o                         
  -2   6  15        205.40        229.13         8.90 o                         
  -1   6  15          0.33          0.78         5.58 o                         
   0   6  15        219.25        227.32         6.32 o                         
   1   6  15        201.34        199.95         5.34 o                         
   2   6  15        249.39        272.25         5.99 o                         
   3   6  15          6.44          9.56         5.78 o                         
   4   6  15        297.43        302.21        11.28 o                         
  -5   7  15         30.55         35.71         8.31 o                         
  -4   7  15         52.59         51.51         6.52 o                         
  -3   7  15         77.85         84.60         5.93 o                         
  -2   7  15        156.31        170.23         6.54 o                         
  -1   7  15         55.54         61.29         5.56 o                         
   0   7  15        255.27        271.69         9.22 o                         
   1   7  15          3.85          2.56         3.96 o                         
   2   7  15        383.12        430.07         6.77 o                         
   3   7  15          8.59          9.47         5.24 o                         
  -4   8  15         73.65         69.95         6.11 o                         
  -3   8  15         11.50         18.08         6.02 o                         
  -2   8  15        649.02        650.03        11.62 o                         
  -1   8  15          2.70          7.89         5.36 o                         
   0   8  15        529.71        518.14        27.10 o                         
   1   8  15         79.71         76.22         5.32 o                         
   2   8  15        249.83        248.18         5.71 o                         
   3   8  15        240.61        276.23         7.43 o                         
  -4   9  15         10.23          9.81         6.94 o                         
  -3   9  15          7.26          7.28         5.75 o                         
  -2   9  15         51.08         54.03         5.35 o                         
  -1   9  15         14.80         13.08         5.98 o                         
   0   9  15        236.68        231.16         6.76 o                         
   1   9  15         20.62         29.72         5.74 o                         
   2   9  15         33.75         30.42         5.99 o                         
  -3  10  15         23.07         18.34         5.97 o                         
  -2  10  15         31.68         23.65         6.65 o                         
  -1  10  15        262.27        267.05         7.84 o                         
   0  10  15          1.71          0.04         5.55 o                         
   1  10  15         38.67         37.53         5.50 o                         
  -1  11  15          0.70          1.69        13.28 o                         
  -6   0  16         69.21         72.84        13.67 o                         
  -4   0  16        376.64        364.13        22.82 o                         
  -2   0  16         46.75         45.80        14.09 o                         
   0   0  16        589.71        570.06        24.59 o                         
   2   0  16        266.11        285.16         8.99 o                         
   4   0  16        236.69        234.77         9.44 o                         
  -6   1  16          5.85          7.88         8.89 o                         
  -5   1  16          8.46          7.93        14.21 o                         
  -4   1  16        100.99         96.83        18.31 o                         
  -3   1  16          4.06          4.19        14.29 o                         
  -2   1  16        311.26        300.26        25.96 o                         
  -1   1  16         47.64         44.95        13.72 o                         
   0   1  16        129.65        124.92        12.03 o                         
   1   1  16        553.11        519.09        10.67 o                         
   2   1  16        503.53        494.96         7.16 o                         
   3   1  16        152.51        149.09         5.65 o                         
   4   1  16          3.64          4.68         6.25 o                         
  -6   2  16          0.87         -0.01         8.64 o                         
  -5   2  16          0.60          0.56        12.80 o                         
  -4   2  16        240.51        231.12        16.58 o                         
  -3   2  16        100.17         97.19        13.72 o                         
  -2   2  16        265.37        254.38        20.97 o                         
  -1   2  16        384.83        365.78        27.81 o                         
   0   2  16        564.30        543.62        12.15 o                         
   1   2  16         79.89         72.64         6.47 o                         
   2   2  16          3.56          4.08         4.80 o                         
   3   2  16        296.20        284.56         6.68 o                         
   4   2  16        388.28        385.04         6.77 o                         
  -6   3  16         86.71         82.36         8.71 o                         
  -5   3  16         31.51         31.25        10.24 o                         
  -4   3  16        114.01        110.51        12.03 o                         
  -3   3  16        219.79        213.01        16.82 o                         
  -2   3  16        845.33        812.17        23.78 o                         
  -1   3  16        117.49        113.77        14.77 o                         
   0   3  16        178.80        175.62        19.84 o                         
   1   3  16          8.47          6.09         5.68 o                         
   2   3  16        160.27        166.42         5.53 o                         
   3   3  16         51.50         53.24         5.79 o                         
   4   3  16          6.52          7.91         6.59 o                         
  -5   4  16        126.51        129.98        11.18 o                         
  -4   4  16        236.75        223.42        21.73 o                         
  -1   4  16        290.37        318.17        24.51 o                         
   0   4  16          0.47          2.06         8.42 o                         
   1   4  16        570.63        577.39        10.18 o                         
   2   4  16         37.75         42.60         6.13 o                         
   3   4  16          1.21          0.72         5.06 o                         
   4   4  16          0.68          1.82         5.36 o                         
  -5   5  16        438.49        464.88        17.31 o                         
  -4   5  16         58.48         60.43        10.51 o                         
  -3   5  16        446.79        436.32        18.43 o                         
  -2   5  16         26.12         28.31         8.65 o                         
  -1   5  16        519.34        561.82        12.48 o                         
   0   5  16          2.66          1.01         6.49 o                         
   1   5  16         14.31         13.37         4.94 o                         
   2   5  16        270.19        274.14         6.36 o                         
   3   5  16        617.96        611.77         9.64 o                         
  -5   6  16        463.66        460.32        12.24 o                         
  -4   6  16         50.06         49.51         9.46 o                         
  -3   6  16        652.78        643.71        13.88 o                         
  -2   6  16         32.19         24.63         7.01 o                         
  -1   6  16        276.59        283.80         8.79 o                         
   0   6  16          6.12          6.25         5.60 o                         
   1   6  16        854.47        955.56        15.72 o                         
   2   6  16        106.76        111.88         5.18 o                         
   3   6  16         21.88         26.00         6.04 o                         
  -4   7  16         20.21         15.14         7.27 o                         
  -3   7  16         57.47         58.23         9.16 o                         
  -2   7  16         90.88         97.09         8.61 o                         
  -1   7  16        316.57        347.39        11.47 o                         
   0   7  16         28.30         33.11         6.07 o                         
   1   7  16        292.20        311.83         7.02 o                         
   2   7  16         60.45         61.13         5.39 o                         
   3   7  16        206.21        209.47        14.73 o                         
  -4   8  16        127.01        129.16         8.74 o                         
  -3   8  16        180.03        190.31         7.21 o                         
  -2   8  16         13.86         12.76         6.36 o                         
  -1   8  16         51.58         48.44         6.13 o                         
   0   8  16         30.40         31.98         6.12 o                         
   1   8  16         72.88         79.26         6.02 o                         
   2   8  16         98.11        109.60         6.95 o                         
  -3   9  16          1.24          1.92         6.91 o                         
  -2   9  16        461.29        476.65        12.55 o                         
  -1   9  16        167.70        162.73         6.57 o                         
   0   9  16          5.01          6.87         6.40 o                         
   1   9  16        121.02        127.09         7.05 o                         
  -1  10  16          3.64          4.95         7.68 o                         
   0  10  16         36.09         35.21        14.09 o                         
  -5   0  17         25.23         25.35        12.52 o                         
  -3   0  17        660.16        634.37        17.35 o                         
  -1   0  17          7.39          6.96        10.26 o                         
   1   0  17        438.29        464.49        51.11 o                         
   3   0  17        273.09        256.18         9.55 o                         
  -5   1  17          1.22          1.21        10.26 o                         
  -4   1  17          1.20          1.13        13.88 o                         
  -3   1  17         16.36         15.94        13.72 o                         
  -2   1  17         46.48         46.12        24.11 o                         
  -1   1  17        411.55        397.01        16.82 o                         
   0   1  17        448.85        434.68        20.65 o                         
   1   1  17         39.29         33.25         9.97 o                         
   2   1  17          4.33          5.44         5.86 o                         
   3   1  17        339.75        353.94         7.12 o                         
  -3   2  17        187.42        183.07        17.35 o                         
  -2   2  17        101.60         98.44        16.94 o                         
  -1   2  17         92.05         89.22        15.74 o                         
   0   2  17        181.51        173.94        12.15 o                         
   1   2  17        431.17        447.52        18.37 o                         
   2   2  17         12.32         15.41         5.95 o                         
   3   2  17          2.06          1.78         5.72 o                         
  -4   3  17        503.14        482.37        21.01 o                         
  -3   3  17         69.53         65.80        12.96 o                         
  -2   3  17         27.21         26.12        16.18 o                         
  -1   3  17         31.76         29.74        11.51 o                         
   0   3  17        228.21        218.16        19.60 o                         
   1   3  17         44.16         46.45         6.99 o                         
   2   3  17        142.18        139.87         6.54 o                         
   3   3  17        100.52         97.28         6.45 o                         
  -5   4  17          0.09         -0.27        14.67 o                         
  -4   4  17         18.62         18.27        13.20 o                         
  -3   4  17         83.88         81.17        15.53 o                         
  -2   4  17         72.90         69.34        14.89 o                         
  -1   4  17          5.74          5.43        12.48 o                         
   0   4  17        387.00        377.64        39.30 o                         
   1   4  17         87.10         90.82         7.33 o                         
   2   4  17        171.71        180.83         6.44 o                         
   3   4  17         24.14         22.31         6.63 o                         
  -4   5  17        186.27        177.00        16.84 o                         
  -3   5  17        210.00        178.44        19.84 o                         
  -2   5  17        260.41        231.08        17.10 o                         
  -1   5  17        131.30        120.75        10.36 o                         
   0   5  17        297.07        300.96        10.26 o                         
   1   5  17          9.30          6.63         6.66 o                         
   2   5  17          7.94          5.18         7.09 o                         
   3   5  17          9.25          7.99         5.89 o                         
  -4   6  17        207.00        199.49        12.07 o                         
  -3   6  17         37.63         35.25        14.37 o                         
  -2   6  17        484.71        485.67        13.49 o                         
  -1   6  17          2.87          2.68         8.79 o                         
   0   6  17        210.52        239.63        14.63 o                         
   1   6  17         62.20         61.89         6.26 o                         
   2   6  17        490.72        535.15         9.00 o                         
  -3   7  17         45.92         48.74         9.50 o                         
  -2   7  17        226.34        224.34        10.37 o                         
  -1   7  17        223.89        212.15         9.43 o                         
   0   7  17        319.77        324.08         8.22 o                         
   1   7  17          3.81          2.42         6.26 o                         
   2   7  17         96.94        101.19         7.03 o                         
  -3   8  17        125.62        127.88        10.00 o                         
  -2   8  17        545.80        584.00        12.35 o                         
  -1   8  17          9.24          7.76         7.52 o                         
   0   8  17         77.66         78.88         7.52 o                         
   1   8  17        136.72        154.36         7.47 o                         
  -1   9  17        578.69        557.71        17.39 o                         
  -4   0  18          2.18          2.25        13.40 o                         
  -2   0  18        172.47        168.18        17.31 o                         
   0   0  18        290.08        280.18        17.31 o                         
   2   0  18        175.40        201.84        10.43 o                         
  -5   1  18          3.64          3.58        11.55 o                         
  -4   1  18        209.38        203.48        19.60 o                         
  -3   1  18         53.26         50.79        14.61 o                         
  -2   1  18          8.56          8.49        16.22 o                         
  -1   1  18          7.97          8.05        12.31 o                         
   0   1  18        368.70        355.48        17.02 o                         
   1   1  18         25.37         24.51        13.00 o                         
   2   1  18        160.73        165.09         7.45 o                         
   3   1  18         44.07         46.69         6.77 o                         
  -5   2  18         72.58         69.78        15.66 o                         
  -4   2  18         74.50         71.92        14.97 o                         
  -3   2  18        152.13        148.58        12.96 o                         
  -2   2  18        469.77        452.47        20.20 o                         
  -1   2  18         26.55         25.76        13.12 o                         
   0   2  18         68.60         66.44        11.55 o                         
   1   2  18          0.16          0.89        11.98 o                         
   2   2  18        357.00        374.06         8.26 o                         
   3   2  18          0.46          2.57         7.63 o                         
  -4   3  18        220.61        186.53        16.58 o                         
  -3   3  18        273.90        265.85        17.22 o                         
  -2   3  18         90.28         86.53        19.72 o                         
  -1   3  18         22.83         22.34        11.19 o                         
   0   3  18        354.08        340.63        23.78 o                         
   1   3  18        197.11        188.58        12.90 o                         
   2   3  18         23.22         26.18         6.15 o                         
  -4   4  18          0.01          0.00        12.03 o                         
  -3   4  18         48.73         48.29        13.64 o                         
  -2   4  18         63.04         61.41        13.56 o                         
  -1   4  18         27.67         26.60        13.48 o                         
   0   4  18         56.29         53.93        13.16 o                         
   1   4  18        201.77        224.16        13.42 o                         
   2   4  18        152.60        158.31         7.51 o                         
  -3   5  18        128.88        124.23        15.66 o                         
  -2   5  18          2.88          2.90        11.35 o                         
  -1   5  18        238.30        231.45        16.34 o                         
   0   5  18         15.95         20.98        10.66 o                         
   1   5  18        447.55        435.12        16.47 o                         
   2   5  18         15.52         14.15         6.68 o                         
  -3   6  18        106.07        103.07        16.98 o                         
  -2   6  18          1.69          1.57        14.29 o                         
  -1   6  18        177.79        184.61        12.35 o                         
   0   6  18         40.58         47.15         9.41 o                         
   1   6  18        144.65        160.34         8.45 o                         
  -2   7  18         52.51         54.23        11.87 o                         
  -1   7  18          4.62          5.75        10.38 o                         
   0   7  18         45.06         41.69         9.66 o                         
   1   0  19        153.97        148.06        17.22 o                         
  -4   1  19         51.67         50.83        13.20 o                         
  -3   1  19        433.67        419.59        32.11 o                         
  -2   1  19          2.60          2.62        15.57 o                         
  -1   1  19         22.90         22.17        11.35 o                         
   0   1  19          0.06          0.04        12.84 o                         
   1   1  19        242.67        235.83        19.84 o                         
   2   1  19         11.84         10.71         8.16 o                         
  -4   2  19         50.88         49.66        13.08 o                         
  -3   2  19         86.65         83.59        11.75 o                         
  -2   2  19         30.22         28.05        16.90 o                         
  -1   2  19        567.74        514.08        23.74 o                         
   0   2  19         27.71         26.40        12.44 o                         
   1   2  19         31.10         30.46        16.90 o                         
   2   2  19         31.96         30.17         8.27 o                         
  -4   3  19         24.25         23.74        13.28 o                         
  -3   3  19        508.07        493.19        17.39 o                         
  -2   3  19         33.07         31.83        16.54 o                         
  -1   3  19          2.94          2.90        11.63 o                         
   0   3  19          0.56          0.52        15.66 o                         
   1   3  19        355.32        448.48        34.77 o                         
  -3   4  19         29.13         28.01        12.23 o                         
  -2   4  19          7.67          7.85        11.51 o                         
  -1   4  19        166.84        159.89        15.70 o                         
   0   4  19         34.77         34.65        11.23 o                         
   1   4  19          0.33          0.37        10.77 o                         
  -3   5  19         93.11         90.03        15.70 o                         
  -2   5  19        102.94        100.57        12.31 o                         
  -1   5  19         11.49         11.31        12.03 o                         
   0   5  19        126.75        122.99        15.66 o                         
   1   5  19        387.46        373.67        20.24 o                         
   0   6  19        117.11        112.60        15.66 o                         
                                                                                
